# Supplementary material for: Integrating molecular markers into metabolic models improves genomic selection for Arabidopsis growth
Source: Nat Commun. 2020 May 15;11:2410. doi: 10.1038/s41467-020-16279-5 (PMC7229213; doi:10.1038/s41467-020-16279-5)
Supplement: Supplementary file 5 — Supplementary Data 1 [file 41467_2020_16279_MOESM5_ESM.xlsx]

## Sheet: Supplementary Data 1
Supplementary Data 1. Condition and accession-specific biomass reactions. The coefficients in biomass reactions of Col-0 in three conditions and all other accessions in optimal N condition in the studied metabolic model are shown in the table. The calculation of coefficients followed the same procedure used in generating the metabolic network of Col-0 in the AraCore metabolic model.
Metabolite abbreviation names	Metabolite full names	Optimal N	Low N	Low C	Ak-1	Ang0	Bay-0	Bch-1	Bd0	Bla11	Bor4	Br-0	Bsch2	Bur-0	C24	Can-0	Cha0	Co-3	col-01	Ct-1	Cvi-0	Da0	Dr-0	Edi-0	Ei2	El-0	Ep-0	Est-1	Fei-0	GOT-7	Hl3	Hs-0	Is-1	Je-54	Jea	Kl0	Kn-0	Kondara	Ler-1	Lip-0	Mh-1	Ms-0	Mt-0	N13	NFA8	No0	Old-1	Ove-0	Oy-0
H[h]	H+, proton	3125.54	5581.92	2673.89	3125.54	3125.54	3125.54	3125.54	3125.54	3125.54	3125.54	3125.54	3125.54	3125.54	3125.54	3125.54	3125.54	3125.54	3125.54	3125.54	3125.54	3125.54	3125.54	3125.54	3125.54	3125.54	3125.54	3125.54	3125.54	3125.54	3125.54	3125.54	3125.54	3125.54	3125.54	3125.54	3125.54	3125.54	3125.54	3125.54	3125.54	3125.54	3125.54	3125.54	3125.54	3125.54	3125.54	3125.54	3125.54
starch2[h]	Starch, X+2 glucose units	-294.862	-335.543	-227.347	-262.51	-290.499	-213.278	-254.434	-312.416	-323.551	-255.269	-304.033	-252.305	-304.873	-263.351	-349.97	-274.197	-297.66	-294.862	-340.157	-284.03	-317.195	-252.554	-279.217	-311.686	-251.846	-281.589	-258.457	-264.437	-335.725	-323.445	-267.871	-321.497	-327.296	-291.088	-229.306	-295.325	-319.783	-246.904	-261.983	-367.483	-314.291	-279.414	-307.53	-276.356	-260.985	-241.845	-218.71	-307.146
Mas[c]	Maltose	-2.60958	-5.37965	-2.27742	-3.08666	-2.58244	-0.512462	-1.51378	-2.20297	-3.1949	-4.64387	-2.42621	-1.23675	-3.65518	-2.40332	-4.28837	-2.88265	-0.915066	-2.60958	-2.93572	-2.23081	-1.67628	-3.38615	-2.33305	-2.99175	-4.06082	-1.71669	-2.2358	-1.82978	-5.11971	-1.37341	-2.53704	-0.800743	-3.77042	-1.62066	-2.77531	-0.584603	-0.857561	-2.25742	-2.02238	-2.9527	-2.6234	-0.665649	-0.648489	-2.54404	-0.842461	-3.34579	-2.31247	-0.829817
Glc[c]	Glucose	-18.4787	-23.5392	-33.8494	-9.0917	-16.5976	-13.9608	-20.9572	-19.687	-20.9523	-18.1915	-14.2635	-20.0525	-17.1514	-11.4374	-19.5423	-20.0267	-13.5009	-18.4787	-22.7689	-14.9477	-21.0828	-17.6915	-14.1208	-18.2905	-9.9789	-14.4672	-15.7528	-14.8018	-22.2518	-12.4582	-17.4035	-20.6925	-17.1591	-13.5907	-18.4519	-14.4482	-31.8849	-13.7687	-21.3054	-20.0623	-18.7375	-18.9293	-21.6511	-13.7789	-14.0292	-21.529	-27.019	-18.8627
ATP[c]	Adenosine triphosphate	-0.58559	-0.62086	-0.58559	-0.58559	-0.58559	-0.58559	-0.58559	-0.58559	-0.58559	-0.58559	-0.58559	-0.58559	-0.58559	-0.58559	-0.58559	-0.58559	-0.58559	-0.58559	-0.58559	-0.58559	-0.58559	-0.58559	-0.58559	-0.58559	-0.58559	-0.58559	-0.58559	-0.58559	-0.58559	-0.58559	-0.58559	-0.58559	-0.58559	-0.58559	-0.58559	-0.58559	-0.58559	-0.58559	-0.58559	-0.58559	-0.58559	-0.58559	-0.58559	-0.58559	-0.58559	-0.58559	-0.58559	-0.58559
UTP[c]	Uridine triphosphate	-0.61307	-0.65	-0.61307	-0.61307	-0.61307	-0.61307	-0.61307	-0.61307	-0.61307	-0.61307	-0.61307	-0.61307	-0.61307	-0.61307	-0.61307	-0.61307	-0.61307	-0.61307	-0.61307	-0.61307	-0.61307	-0.61307	-0.61307	-0.61307	-0.61307	-0.61307	-0.61307	-0.61307	-0.61307	-0.61307	-0.61307	-0.61307	-0.61307	-0.61307	-0.61307	-0.61307	-0.61307	-0.61307	-0.61307	-0.61307	-0.61307	-0.61307	-0.61307	-0.61307	-0.61307	-0.61307	-0.61307	-0.61307
Suc[c]	Sucrose	-30.6684	-87.0151	-45.3982	-33.3823	-29.1829	-30.7455	-27.2964	-32.1624	-35.5323	-29.0361	-34.8602	-29.9253	-32.0915	-31.0759	-42.3474	-29.997	-28.0396	-30.6684	-35.3789	-30.2746	-30.5163	-30.2389	-28.4339	-30.397	-28.1978	-27.1205	-29.4881	-27.0675	-38.3136	-34.1726	-25.5735	-26.812	-30.8356	-26.1631	-28.3128	-28.8208	-31.5823	-28.4359	-28.6439	-32.8579	-27.2821	-31.6624	-30.7491	-26.8025	-29.4453	-32.139	-27.8068	-30.0878
Frc[c]	Fructose	-12.0349	-10.6691	-14.7742	-9.06485	-11.4726	-9.58984	-10.3635	-11.9726	-12.4818	-11.677	-7.19688	-12.7275	-11.4943	-7.05269	-13.6545	-9.91756	-8.65082	-12.0349	-13.62	-8.45149	-14.5977	-12.7569	-9.89242	-14.7468	-10.4349	-8.34742	-8.16084	-9.92764	-15.9063	-12.4723	-8.70873	-13.7563	-9.58582	-7.92147	-10.7163	-4.68235	-21.8937	-12.2878	-14.594	-14.2199	-13.6068	-10.6849	-12.3822	-8.66927	-8.43871	-13.6297	-10.2135	-11.0222
Tre[c]	Trehalose	-0.57736	-2.82436	-1.15818	-0.323438	-0.56566	-1.6472	-0.71025	-0.957409	-0.581531	-0.593582	-1.04802	-0.611784	-1.31737	-0.680213	-0.769105	-1.39176	-2.77376	-0.577355	-1.65274	-0.478958	-0.43605	-0.777734	-0.944041	-1.39857	-0.895054	-1.93482	-0.760095	-0.980608	-3.61788	-0.586287	-0.949768	-0.509839	-0.390249	-0.327002	-0.7068	-0.606604	-0.831903	-0.529609	-0.426074	-1.0049	-1.0695	-0.975029	-1.54786	-0.386267	-0.957192	-0.3471	-0.580846	-0.666146
cellulose2[c]	Cellulose, 2 repeat units	-363.883	-363.883	-363.883	-363.883	-363.883	-363.883	-363.883	-363.883	-363.883	-363.883	-363.883	-363.883	-363.883	-363.883	-363.883	-363.883	-363.883	-363.883	-363.883	-363.883	-363.883	-363.883	-363.883	-363.883	-363.883	-363.883	-363.883	-363.883	-363.883	-363.883	-363.883	-363.883	-363.883	-363.883	-363.883	-363.883	-363.883	-363.883	-363.883	-363.883	-363.883	-363.883	-363.883	-363.883	-363.883	-363.883	-363.883	-363.883
SCA[m]	Succinate	-0.98709	-1.62992	-1.30199	-1.23767	-1.61809	-0.845054	-0.912987	-1.78197	-1.44444	-1.02586	-1.93009	-0.951755	-2.17001	-1.98178	-1.48497	-2.34143	-2.21936	-0.987085	-1.66843	-1.50164	-1.31871	-1.84629	-1.79567	-1.65668	-0.731297	-1.0518	-0.981902	-1.38157	-2.58453	-0.917683	-1.2922	-0.917104	-2.19373	-0.967901	-0.898028	-1.3144	-1.04842	-1.10506	-1.16706	-2.32293	-2.30151	-0.87648	-1.85963	-0.936644	-1.55348	-1.14474	-0.879723	-1.6779
Fum[m]	Fumarate	-67.2073	-11.5874	-77.5839	-46.468	-61.0583	-44.3505	-55.2238	-75.8665	-71.9522	-45.4252	-57.4329	-40.6257	-72.2082	-36.5051	-30.3339	-61.1523	-63.6856	-67.2073	-62.9485	-56.4628	-57.8455	-55.6937	-42.3014	-59.9944	-42.1308	-41.6985	-36.234	-37.5773	-68.3722	-63.9117	-68.6013	-56.6803	-62.8405	-37.2953	-42.2286	-53.0221	-77.7239	-68.9838	-58.6823	-65.7493	-82.9066	-50.7912	-78.2734	-44.2333	-55.868	-59.0169	-46.2443	-43.269
Mal[m]	Malate	-50.9964	-10.8986	-38.112	-52.3234	-50.0029	-36.1533	-40.9197	-46.662	-60.3508	-36.0265	-51.5955	-40.7834	-96.5784	-59.8284	-58.5143	-64.3293	-74.8237	-50.9964	-44.5523	-49.1095	-67.8437	-54.6658	-45.1818	-47.5694	-30.2609	-31.844	-35.9933	-67.1085	-52.038	-48.4675	-44.4409	-49.1937	-80.4782	-40.7081	-31.1955	-45.1379	-45.7449	-50.5883	-49.9041	-74.0599	-59.5366	-42.6399	-62.2834	-48.8278	-52.1869	-48.0412	-26.3814	-61.4103
SA[h]	Shikimate	-0.37924	-0.19059	-0.31189	-0.353605	-0.393582	-0.245771	-0.303545	-0.393582	-0.473744	-0.395643	-0.407212	-0.291269	-0.419968	-0.393582	-0.371794	-0.393582	-0.340188	-0.379243	-0.356225	-0.47275	-0.393582	-0.336586	-0.470607	-0.393582	-0.393582	-0.393582	-0.45218	-0.349632	-0.381608	-0.409771	-0.322347	-0.363754	-0.346696	-0.462564	-0.393582	-0.408382	-0.539833	-0.291478	-0.31813	-0.393582	-0.393582	-0.430155	-0.428571	-0.393582	-0.393582	-0.393582	-0.393582	-0.453772
ACP[h]	Acyl-carrier protein	779.97	826.957	779.97	779.97	779.97	779.97	779.97	779.97	779.97	779.97	779.97	779.97	779.97	779.97	779.97	779.97	779.97	779.97	779.97	779.97	779.97	779.97	779.97	779.97	779.97	779.97	779.97	779.97	779.97	779.97	779.97	779.97	779.97	779.97	779.97	779.97	779.97	779.97	779.97	779.97	779.97	779.97	779.97	779.97	779.97	779.97	779.97	779.97
M-ACP[h]	Malonyl-acyl-carrier-protein	-779.97	-826.957	-779.97	-779.97	-779.97	-779.97	-779.97	-779.97	-779.97	-779.97	-779.97	-779.97	-779.97	-779.97	-779.97	-779.97	-779.97	-779.97	-779.97	-779.97	-779.97	-779.97	-779.97	-779.97	-779.97	-779.97	-779.97	-779.97	-779.97	-779.97	-779.97	-779.97	-779.97	-779.97	-779.97	-779.97	-779.97	-779.97	-779.97	-779.97	-779.97	-779.97	-779.97	-779.97	-779.97	-779.97	-779.97	-779.97
Orn[h]	Ornithine	-1.58654	-9.64682	-14.6073	-3.83665	-2.25818	-3.75785	-1.12927	-2.23317	-3.15283	-9.04569	-2.57801	-3.52161	-3.2476	-2.54955	-5.03175	-1.95362	-1.42642	-1.58654	-2.13285	-3.62406	-1.53697	-1.26992	-2.05206	-2.16273	-4.02743	-7.29957	-4.75052	-2.27368	-2.82449	-3.63012	-3.38632	-1.05499	-0.953007	-5.72606	-5.08885	-2.49508	-2.48144	-3.02317	-1.41647	-2.28368	-2.0212	-4.07441	-0.813681	-4.59006	-1.28444	-4.38422	-3.86458	-3.28803
Gln[c]	Glutamine	-51.2643	-84.1204	-45.7267	-46.1089	-48.8385	-45.2704	-56.3112	-55.1408	-62.405	-50.0433	-49.6176	-57.3424	-55.9876	-49.8065	-62.2855	-50.4211	-55.4774	-51.2643	-59.4774	-58.6957	-55.7175	-52.7038	-54.8798	-54.9356	-46.2991	-52.292	-58.9709	-49.0094	-57.9186	-61.4005	-55.204	-57.3642	-53.7262	-55.1974	-47.9162	-49.5374	-51.9715	-53.1176	-51.1054	-58.3987	-58.6527	-63.8555	-53.1971	-49.7	-50.5747	-58.7089	-48.9003	-59.0322
Asp[c]	Aspartate	-101.038	-154.489	-90.6841	-89.0733	-95.9788	-87.1556	-109.722	-108.997	-122	-98.1475	-98.6869	-112.486	-105.247	-96.233	-110.238	-99.0728	-109.514	-101.04	-116.044	-108.574	-106.811	-103.347	-107.227	-107.592	-89.1532	-104.322	-113.456	-90.581	-113.697	-122.012	-107.975	-110.449	-105.143	-106.461	-92.8459	-96.6771	-101.095	-102.451	-99.9217	-111.936	-114.943	-123.736	-105.208	-94.7507	-96.5887	-110.708	-94.2544	-114.686
Glu[c]	Glutamate	-116.394	-176.895	-103.376	-102.349	-110.501	-100.206	-126.059	-124.916	-140.714	-113.538	-114.006	-129.493	-121.714	-110.352	-128.025	-114.475	-125.929	-116.394	-132.799	-126.646	-122.372	-119.354	-123.931	-123.767	-103.475	-120.94	-131.31	-104.343	-129.937	-140.456	-124.771	-126.71	-120.537	-122.233	-107.471	-111.174	-116.114	-117.477	-114.618	-129.244	-132.303	-142.881	-120.994	-108.792	-111.03	-127.294	-108.828	-132.293
Asn[c]	Asparagine	-70.5431	-110.85	-61.8204	-63.3191	-67.3784	-62.4023	-74.6456	-74.9652	-83.3881	-71.0524	-69.9996	-79.6109	-72.3648	-66.8908	-77.8185	-72.0788	-77.6167	-70.5431	-81.4317	-79.0612	-73.2156	-71.2553	-74.3729	-74.297	-62.5252	-77.1349	-80.8902	-62.3319	-82.2143	-87.1925	-75.5329	-75.6675	-71.9817	-74.0811	-64.3611	-69.3701	-70.5513	-70.4931	-71.9147	-79.7918	-78.9033	-86.1027	-73.3588	-65.4847	-67.0916	-78.7394	-66.0264	-77.8802
Ser[c]	Serine	-147.499	-224.023	-132.782	-129.297	-139.753	-127.85	-160.21	-158.483	-177.178	-143.736	-144.044	-164.329	-151.424	-139.682	-161.001	-143.916	-158.697	-147.499	-168.983	-156.012	-155.168	-150.275	-155.952	-157.196	-130.791	-152.118	-166.094	-131.283	-165.658	-177.694	-157.477	-160.649	-153.149	-154.88	-135.452	-141.338	-147.387	-149.507	-145.789	-162.928	-167.923	-180.791	-153.535	-137.533	-140.501	-161.328	-138.096	-166.834
Cys[c]	Cysteine	-31.1176	-47.3624	-27.9121	-27.295	-29.4946	-26.8268	-33.839	-33.505	-37.4214	-30.2506	-30.3248	-34.6731	-31.9337	-29.4819	-33.8876	-30.3367	-33.5182	-31.1176	-35.7201	-33.0019	-32.7821	-31.7228	-32.8779	-33.1137	-27.4485	-32.0081	-34.9091	-27.7197	-35.0703	-37.4684	-33.195	-33.9045	-32.3551	-32.6669	-28.5427	-29.6801	-31.1112	-31.5409	-30.7373	-34.4301	-35.4126	-38.0985	-32.3767	-29.0363	-29.6395	-34.1002	-29.0643	-35.1995
GABA[c]	GABA, 4-Aminobutyrate	-0.09401	-0.58323	-0.15305	-0.0774151	-0.0847353	-0.0875709	-0.0852067	-0.0851991	-0.0848232	-0.0860123	-0.0746913	-0.0773159	-0.094526	-0.0831967	-0.0862548	-0.0869858	-0.0829731	-0.0940103	-0.158615	-0.0952169	-0.0763971	-0.0817527	-0.0819623	-0.0819021	-0.0990945	-0.0824773	-0.0941268	-0.0869541	-0.26227	-0.0745055	-0.0889675	-0.0678934	-0.0808397	-0.0807669	-0.086831	-0.0896426	-0.0763357	-0.0760987	-0.0761402	-0.1089	-0.100546	-0.0760618	-0.069303	-0.0788973	-0.0720626	-0.0835073	-0.095418	-0.0693806
Thr[c]	Threonine	-136.683	-204.616	-125.429	-120.791	-129.275	-118.579	-145.54	-147.501	-163.929	-131.514	-133.757	-151.7	-139.949	-130.03	-148.408	-132.154	-145.019	-136.683	-155.188	-141.506	-142.077	-138.303	-144.227	-146.898	-121.674	-141.328	-154.268	-121.127	-151.991	-163.723	-145.15	-149.058	-140.979	-143.934	-129.474	-131.422	-135.545	-136.685	-135.121	-150.59	-155.228	-167.678	-141.69	-129.326	-128.843	-148.171	-126.472	-158.395
Gly[c]	Glycine	-273.483	-415.158	-245.77	-239.554	-259.61	-235.482	-296.694	-294.682	-328.685	-265.371	-266.276	-304.618	-281.185	-258.791	-298.712	-268.113	-294.133	-273.483	-313.696	-290.447	-288.334	-278.227	-288.85	-291.684	-242.026	-280.928	-306.369	-243.243	-308.486	-328.964	-291.659	-297.413	-285.182	-286.498	-250.542	-261.247	-273.941	-276.749	-270.818	-302.469	-310.786	-334.5	-284.794	-254.684	-259.966	-299.346	-255.429	-309.638
Met[c]	Methionine	-33.615	-51.8182	-30.3798	-29.5447	-31.8948	-28.9706	-36.6401	-36.314	-40.4232	-32.8423	-32.9173	-37.5178	-34.6703	-31.8826	-36.7207	-32.9396	-36.2919	-33.615	-38.6654	-35.6612	-35.3921	-34.3537	-35.5468	-35.7723	-29.963	-34.6598	-37.9207	-30.2644	-38.1905	-40.4856	-35.9217	-36.5725	-34.9312	-35.3498	-31.0182	-32.143	-33.635	-34.3881	-33.1905	-37.296	-38.435	-41.1776	-35.0538	-31.4071	-32.0986	-36.8402	-31.4109	-38.3131
urea[m]	Urea	-2.84043	-10.3653	-5.53164	-3.04761	-2.16621	-3.38197	-1.94325	-2.61468	-3.90527	-2.55636	-3.61638	-3.27427	-4.61296	-3.76861	-3.44006	-2.25422	-5.38678	-2.84043	-3.29219	-6.98096	-3.25979	-3.21764	-4.1449	-3.82998	-4.01941	-5.48667	-4.25694	-2.2877	-3.1296	-3.40127	-4.81524	-2.40018	-3.33524	-4.2933	-3.28988	-3.77405	-2.93325	-2.91995	-2.45465	-4.59958	-1.89265	-3.40991	-3.03324	-3.83375	-2.51418	-3.29415	-2.70456	-2.72102
Pro[c]	Proline	-108.037	-164.003	-96.8832	-94.9209	-103.926	-93.5314	-117.197	-116.729	-131.177	-105.117	-106.696	-120.648	-111.738	-102.757	-117.867	-105.607	-116.274	-108.038	-124.209	-114.649	-115.221	-110.374	-114.098	-115.601	-95.6925	-110.976	-121.591	-96.3888	-122.08	-130.169	-115.053	-118.675	-112.78	-113.924	-99.4432	-104.012	-108.381	-109.321	-106.768	-120.464	-122.843	-133.575	-112.431	-101.033	-102.728	-118.327	-100.725	-122.508
CTP[c]	Cytidine triphosphate	-0.49638	-0.52628	-0.49638	-0.49638	-0.49638	-0.49638	-0.49638	-0.49638	-0.49638	-0.49638	-0.49638	-0.49638	-0.49638	-0.49638	-0.49638	-0.49638	-0.49638	-0.49638	-0.49638	-0.49638	-0.49638	-0.49638	-0.49638	-0.49638	-0.49638	-0.49638	-0.49638	-0.49638	-0.49638	-0.49638	-0.49638	-0.49638	-0.49638	-0.49638	-0.49638	-0.49638	-0.49638	-0.49638	-0.49638	-0.49638	-0.49638	-0.49638	-0.49638	-0.49638	-0.49638	-0.49638	-0.49638	-0.49638
GTP[c]	Guanosine triphosphate	-0.40478	-0.42916	-0.40478	-0.40478	-0.40478	-0.40478	-0.40478	-0.40478	-0.40478	-0.40478	-0.40478	-0.40478	-0.40478	-0.40478	-0.40478	-0.40478	-0.40478	-0.40478	-0.40478	-0.40478	-0.40478	-0.40478	-0.40478	-0.40478	-0.40478	-0.40478	-0.40478	-0.40478	-0.40478	-0.40478	-0.40478	-0.40478	-0.40478	-0.40478	-0.40478	-0.40478	-0.40478	-0.40478	-0.40478	-0.40478	-0.40478	-0.40478	-0.40478	-0.40478	-0.40478	-0.40478	-0.40478	-0.40478
dATP[c]	2-Deoxyadenosine 5-triphosphate	-0.68091	-0.72193	-0.68091	-0.68091	-0.68091	-0.68091	-0.68091	-0.68091	-0.68091	-0.68091	-0.68091	-0.68091	-0.68091	-0.68091	-0.68091	-0.68091	-0.68091	-0.68091	-0.68091	-0.68091	-0.68091	-0.68091	-0.68091	-0.68091	-0.68091	-0.68091	-0.68091	-0.68091	-0.68091	-0.68091	-0.68091	-0.68091	-0.68091	-0.68091	-0.68091	-0.68091	-0.68091	-0.68091	-0.68091	-0.68091	-0.68091	-0.68091	-0.68091	-0.68091	-0.68091	-0.68091	-0.68091	-0.68091
dCTP[c]	2-Deoxycytidine 5-triphosphate	-0.40366	-0.42798	-0.40366	-0.40366	-0.40366	-0.40366	-0.40366	-0.40366	-0.40366	-0.40366	-0.40366	-0.40366	-0.40366	-0.40366	-0.40366	-0.40366	-0.40366	-0.40366	-0.40366	-0.40366	-0.40366	-0.40366	-0.40366	-0.40366	-0.40366	-0.40366	-0.40366	-0.40366	-0.40366	-0.40366	-0.40366	-0.40366	-0.40366	-0.40366	-0.40366	-0.40366	-0.40366	-0.40366	-0.40366	-0.40366	-0.40366	-0.40366	-0.40366	-0.40366	-0.40366	-0.40366	-0.40366	-0.40366
dGTP[c]	2-Deoxyguanosine 5-triphosphate	-0.37141	-0.39378	-0.37141	-0.37141	-0.37141	-0.37141	-0.37141	-0.37141	-0.37141	-0.37141	-0.37141	-0.37141	-0.37141	-0.37141	-0.37141	-0.37141	-0.37141	-0.37141	-0.37141	-0.37141	-0.37141	-0.37141	-0.37141	-0.37141	-0.37141	-0.37141	-0.37141	-0.37141	-0.37141	-0.37141	-0.37141	-0.37141	-0.37141	-0.37141	-0.37141	-0.37141	-0.37141	-0.37141	-0.37141	-0.37141	-0.37141	-0.37141	-0.37141	-0.37141	-0.37141	-0.37141	-0.37141	-0.37141
dTTP[c]	2-Deoxythymidine 5-triphosphate	-0.69281	-0.73455	-0.69281	-0.69281	-0.69281	-0.69281	-0.69281	-0.69281	-0.69281	-0.69281	-0.69281	-0.69281	-0.69281	-0.69281	-0.69281	-0.69281	-0.69281	-0.69281	-0.69281	-0.69281	-0.69281	-0.69281	-0.69281	-0.69281	-0.69281	-0.69281	-0.69281	-0.69281	-0.69281	-0.69281	-0.69281	-0.69281	-0.69281	-0.69281	-0.69281	-0.69281	-0.69281	-0.69281	-0.69281	-0.69281	-0.69281	-0.69281	-0.69281	-0.69281	-0.69281	-0.69281	-0.69281	-0.69281
Ala[c]	Alanine	-230.671	-351.016	-207.461	-202.377	-218.703	-198.887	-250.81	-248.375	-277.412	-224.232	-224.81	-257.045	-236.818	-218.634	-251.26	-224.908	-248.455	-230.679	-264.923	-244.67	-243.082	-235.157	-243.751	-245.494	-203.502	-237.231	-258.807	-205.487	-259.943	-277.761	-246.116	-251.354	-239.992	-242.164	-211.604	-220.102	-230.651	-233.801	-227.897	-255.299	-262.5	-282.457	-240.024	-215.256	-219.699	-252.839	-215.474	-260.924
Arg[c]	Arginine	-74.6825	-142.535	-64.1977	-68.9516	-72.3517	-81.9194	-77.5704	-81.5386	-96.1203	-88.6701	-75.0388	-87.7528	-87.9641	-74.0967	-88.6827	-76.226	-82.5839	-74.6825	-98.5723	-84.1735	-79.1609	-77.0436	-84.2428	-79.7904	-73.593	-100.46	-90.8928	-72.5451	-88.8437	-99.5322	-84.398	-79.2974	-73.9329	-91.5484	-88.881	-74.521	-79.3706	-81.0812	-73.4464	-85.7558	-87.6216	-100.924	-74.8206	-85.1262	-70.3309	-82.6233	-76.0966	-88.8192
Lys[c]	Lysine	-103.594	-159.107	-92.8976	-90.8926	-98.1464	-89.391	-112.602	-111.562	-124.541	-100.784	-100.96	-115.44	-106.304	-98.1732	-112.801	-101.035	-111.563	-103.594	-118.942	-109.934	-109.08	-105.619	-109.428	-110.203	-91.3985	-106.628	-116.253	-92.3007	-116.735	-124.729	-110.562	-112.839	-107.686	-108.708	-95.1116	-98.8989	-103.529	-104.964	-102.314	-114.629	-117.864	-126.778	-107.751	-96.6938	-98.6212	-113.529	-96.7669	-117.164
His[c]	Histidine	-33.2443	-50.5994	-29.8197	-29.1596	-31.5094	-28.6595	-36.1506	-35.7939	-39.9778	-32.3172	-32.3964	-37.0417	-34.1153	-31.4959	-36.2026	-32.4091	-35.808	-33.2433	-38.1603	-35.2564	-35.0215	-33.8899	-35.124	-35.3758	-29.3236	-34.1947	-37.2938	-29.6133	-37.4661	-40.028	-35.4627	-36.2206	-34.5654	-34.8985	-30.4926	-31.7076	-33.2365	-33.6956	-32.8371	-36.7822	-37.8317	-40.7012	-34.5884	-31.0199	-31.6643	-36.4297	-31.0498	-37.6041
Ile[c]	Isoleucine	-89.8269	-136.842	-80.5717	-78.7831	-85.1179	-77.4659	-97.625	-96.7324	-107.989	-87.3008	-87.5292	-100.06	-92.1388	-85.0933	-97.8224	-87.5599	-96.7039	-89.8269	-103.117	-95.2322	-94.5901	-91.5563	-94.8883	-95.5618	-79.2406	-92.3698	-100.748	-80.0197	-101.273	-108.1	-95.8041	-97.8363	-93.4345	-94.2807	-82.3881	-85.6684	-89.7863	-91.021	-88.708	-99.3771	-102.192	-109.943	-93.4402	-83.8025	-85.5172	-98.4001	-83.8687	-101.568
Leu[c]	Leucine	-158.771	-241.743	-142.422	-139.271	-150.488	-136.919	-172.622	-170.958	-190.917	-154.334	-154.719	-176.901	-162.934	-150.43	-172.913	-154.792	-170.987	-158.771	-182.274	-168.369	-167.251	-161.88	-167.745	-168.937	-140.085	-163.285	-178.101	-141.461	-179.02	-191.14	-169.374	-172.964	-165.095	-166.668	-145.626	-151.438	-158.732	-160.919	-156.814	-175.667	-180.691	-194.372	-165.219	-148.133	-151.212	-174.003	-148.308	-179.563
Phe[c]	Phenylalanine	-66.6617	-101.656	-59.6508	-58.4817	-63.2652	-57.3767	-72.3439	-71.7457	-79.9657	-64.7792	-64.9886	-74.0484	-68.601	-63.2995	-72.9275	-64.7822	-71.6715	-66.6617	-76.4022	-71.2212	-70.2429	-67.8724	-70.4676	-70.9652	-58.8452	-68.2295	-74.6868	-59.3604	-74.8862	-80.1921	-70.9909	-72.778	-69.3351	-69.953	-61.2083	-63.5632	-66.7934	-67.3215	-65.4276	-73.9479	-75.8864	-81.3602	-69.2604	-62.3089	-63.7232	-73.1218	-62.1185	-75.5103
Trp[c]	Tryptophan	-16.871	-26.6481	-15.0859	-14.8172	-16.035	-14.5392	-18.2385	-18.2576	-20.2807	-16.488	-16.5311	-18.7107	-17.669	-16.0392	-18.3406	-16.5443	-18.1772	-16.871	-19.3854	-17.8996	-17.7497	-17.1555	-17.8807	-18.0209	-14.7783	-17.3748	-18.8576	-14.9988	-19.0762	-20.1373	-17.9097	-18.2344	-17.6107	-17.6507	-15.4248	-16.546	-17.0626	-17.205	-16.5982	-18.7867	-19.1053	-20.5779	-17.6367	-15.6318	-16.0995	-18.4353	-15.7437	-19.1052
Tyr[c]	Tyrosine	-47.0292	-71.7365	-42.3346	-41.1826	-44.6302	-40.7773	-50.9623	-50.8242	-57.3223	-45.7992	-46.0064	-52.607	-48.4303	-44.5321	-52.179	-45.875	-50.5632	-47.0292	-54.2733	-52.7926	-49.9351	-48.9893	-50.2127	-50.0371	-42.521	-48.3745	-53.3383	-43.5002	-53.0824	-57.0308	-50.583	-51.0717	-48.8323	-50.1616	-43.1029	-45.8669	-46.9285	-48.3354	-46.5303	-51.9526	-54.9283	-57.6369	-49.9836	-45.0459	-44.7336	-51.475	-44.1926	-55.1485
Val[c]	Valine	-146.269	-222.618	-131.213	-128.302	-138.649	-126.102	-158.997	-157.476	-175.877	-142.167	-142.547	-162.929	-150.109	-138.598	-159.287	-142.567	-157.497	-146.265	-167.851	-155.116	-154.069	-149.095	-154.519	-155.638	-129.07	-150.408	-164.079	-130.295	-164.818	-176.05	-155.992	-159.348	-152.14	-153.537	-134.169	-139.529	-146.232	-148.232	-144.439	-161.861	-166.447	-179.063	-152.123	-136.466	-139.276	-160.269	-136.613	-165.403
[truncated: 22 more columns]
