# Supplementary material for: Integrating molecular markers into metabolic models improves genomic selection for Arabidopsis growth
Source: Nat Commun. 2020 May 15;11:2410. doi: 10.1038/s41467-020-16279-5 (PMC7229213; doi:10.1038/s41467-020-16279-5)
Supplement: Supplementary file 6 — Supplementary Data 2 [file 41467_2020_16279_MOESM6_ESM.xlsx]

## Sheet: Sup. Data 2. Flux distribution
Supplementary Data 2. Accession-specific steady-state flux distributions. The fluxes of 336 reactions (with non-zero fluxes in Col-0) used in the netGS modeling are presented in the reference accession (Col-0) and the 67 accessions in genetic population. The mean values for each flux over all examined accessions are also presented. The table also includes a list of reactions of zero-flux in a sep…
Flux names	Reference	Mean	Ak-1	Ang0	Bay-0	Bch-1	Bd0	Bla11	Bor4	Br-0	Bsch2	Bur-0	C24	Can-0	Cha0	Co-3	col-01	Ct-1	Cvi-0	Da0	Dr-0	Edi-0	Ei2	El-0	Ep-0	Est-1	Fei-0	GOT-7	Hl3	Hs-0	Is-1	Je-54	Jea	Kl0	Kn-0	Kondara	Ler-1	Lip-0	Mh-1	Ms-0	Mt-0	N13	NFA8	No0	Old-1	Ove-0	Oy-0	Petergof	Pr0
photosystem II	125	122.493	122.55	121.59	122.98	123.19	122.42	118.83	124.96	122.33	124.98	123.13	122.64	122.21	124.47	122.18	122.49	122.59	116.98	122.44	123.07	121.41	122.38	122.75	122.43	123.76	122.41	122.02	124.02	122.95	122.83	121.69	122.19	122.6	123.09	122.35	122.97	122.47	122.68	122.8	124.45	122.43	122.33	122.93	123.29	122.93	123.15	121.78	117.54
cytochrom b6f complex	250	244.987	245.1	243.17	245.95	246.38	244.84	237.66	249.93	244.66	249.96	246.26	245.27	244.43	248.94	244.36	244.97	245.17	233.97	244.88	246.14	242.82	244.77	245.5	244.86	247.52	244.83	244.03	248.04	245.89	245.66	243.39	244.38	245.21	246.18	244.69	245.95	244.94	245.36	245.6	248.91	244.86	244.65	245.85	246.58	245.87	246.3	243.56	235.08
photosystem I	500	489.974	490.2	486.35	491.9	492.76	489.68	475.32	499.85	489.32	499.93	492.52	490.55	488.85	497.88	488.72	489.94	490.35	467.94	489.76	492.28	485.65	489.53	491	489.72	495.03	489.66	488.07	496.08	491.79	491.33	486.78	488.75	490.41	492.35	489.38	491.89	489.88	490.71	491.2	497.82	489.71	489.31	491.7	493.15	491.73	492.61	487.12	470.16
ferredoxin-NADP reductase	225.37	227.843	228.95	232.39	225.3	223.99	228.1	227.38	224.25	230.12	224.92	224.64	226.89	230.82	223.72	229.42	229.06	228.34	224.37	228.83	225.68	231.49	229.56	227.74	228.43	224.81	229.31	230.83	224.71	225.11	226.17	232.17	229.36	227.52	224.95	228.27	226.11	228.65	228.11	227.26	224.52	228.86	229.94	226.12	224.61	226.25	224.83	231.26	225.72
ATPase	107.14	104.995	105.04	104.22	105.41	105.59	104.93	101.86	107.11	104.85	107.13	105.54	105.12	104.75	106.69	104.73	104.99	105.07	100.27	104.95	105.49	104.07	104.9	105.22	104.94	106.08	104.93	104.59	106.3	105.38	105.28	104.31	104.73	105.09	105.5	104.87	105.41	104.97	105.15	105.26	106.67	104.94	104.85	105.36	105.68	105.37	105.56	104.38	100.75
RuBisCO	73.15	59.1942	59.075	49.527	65.057	66.614	58.75	46.528	72.864	55.901	70.099	67.135	61.709	53.539	73.698	55.343	57.988	58.184	45.215	57.899	64.399	49.06	56.238	61.143	56.873	65.929	57.672	52.75	67.645	64.201	63.165	50.148	54.878	59.568	67.095	59.301	63.153	58.109	60.096	60.778	68.026	58.101	55.529	64.281	65.488	63.002	65.23	50.804	45.537
PGA kinase	212.7	219.137	220.24	226.73	214.24	212.77	219.73	222.45	211.09	222.59	212.58	213.75	217.27	224.1	210.7	221.96	220.87	220.18	219.59	220.74	215.24	225.8	221.91	218.22	220.23	213.68	221.01	224.36	213.57	214.72	216.44	226.47	221.85	218.27	213.9	219.86	216	220.24	219.59	218.27	212.92	220.74	222.27	215.78	213.71	215.95	214.28	225.07	220.97
GAP dehydrogenase	216.7	302.289	303.14	305.91	299.15	299.99	302.74	304.39	299.16	304.11	299.88	300.27	302.04	304.26	299.09	302.68	303.17	302.76	303.48	303.22	300.72	305.08	303.53	302.44	302.96	299.78	303.57	304.4	299.98	300.71	298.94	305.51	303.45	302.6	298.17	301.32	301.13	302.99	302.6	302.04	299.38	301.59	304.01	299.1	300.09	301.61	299.05	304.74	303.97
TP isomerase	1000	63.4206	63.704	65.011	62.174	62.004	63.582	63.713	62.099	64.182	62.154	62.291	62.996	64.459	61.792	63.935	63.788	63.64	62.837	63.77	62.54	64.689	63.996	63.194	63.587	62.207	63.823	64.583	62.303	62.438	62.706	64.873	63.909	63.176	62.131	63.49	62.691	63.623	63.586	63.207	65.174	63.69	64.145	62.594	62.174	62.693	62.271	64.585	63.203
FBP aldolase	67.83	65.3544	65.001	64.027	65.278	66.36	65.51	62.723	67.394	64.995	67.54	66.474	65.371	64.972	67.425	65.009	65.282	65.686	61.491	65.391	65.96	63.973	65.217	65.19	65.069	66.608	64.843	64.863	67.366	66.055	66.148	64.34	64.854	64.953	66.214	65.416	65.782	65.137	65.967	66.002	67.447	65.392	64.752	65.759	66.284	65.388	66.482	64.305	61.811
FBPase	67.83	65.3544	65.001	64.027	65.278	66.36	65.51	62.723	67.394	64.995	67.54	66.474	65.371	64.972	67.425	65.009	65.282	65.686	61.491	65.391	65.96	63.973	65.217	65.19	65.069	66.608	64.843	64.863	67.366	66.055	66.148	64.34	64.854	64.953	66.214	65.416	65.782	65.137	65.967	66.002	67.447	65.392	64.752	65.759	66.284	65.388	66.482	64.305	61.811
F6P transketolase	33.19	32.2188	32.02	31.682	32.178	32.692	32.274	31.095	33.061	32.042	33.259	32.608	32.188	32.047	33.019	32.105	32.173	32.353	30.503	32.213	32.5	31.701	32.165	32.1	32.115	32.831	31.97	32.037	33.086	32.536	32.502	31.808	32.031	32.072	32.457	32.181	32.441	32.151	32.399	32.507	33.224	32.227	31.955	32.355	32.703	32.274	32.684	31.844	30.634
S7P transketolase	32.781	31.9361	31.755	31.503	31.848	32.318	31.996	30.925	32.647	31.802	32.846	32.255	31.885	31.823	32.604	31.858	31.908	32.078	30.343	31.946	32.158	31.513	31.913	31.809	31.854	32.458	31.713	31.82	32.704	32.194	32.177	31.62	31.786	31.789	32.105	31.91	32.114	31.882	32.114	32.201	32.825	31.957	31.715	32.027	32.34	31.952	32.325	31.641	30.479
Ru5P epimerase	65.971	64.1549	63.775	63.185	64.026	65.01	64.27	62.02	65.707	63.843	66.105	64.863	64.074	63.87	65.623	63.963	64.081	64.431	60.846	64.159	64.658	63.214	64.078	63.909	63.969	65.289	63.683	63.857	65.79	64.73	64.679	63.428	63.816	63.861	64.562	64.092	64.555	64.033	64.513	64.708	66.049	64.184	63.67	64.382	65.042	64.226	65.01	63.486	61.113
R5P isomerase	32.611	31.8193	31.644	31.428	31.709	32.163	31.881	30.855	32.475	31.702	32.676	32.109	31.759	31.732	32.431	31.756	31.799	31.965	30.278	31.836	32.018	31.436	31.808	31.688	31.746	32.305	31.606	31.73	32.547	32.053	32.043	31.542	31.685	31.672	31.958	31.797	31.978	31.77	31.997	32.076	32.661	31.847	31.617	31.89	32.19	31.818	32.18	31.558	30.414
Ru5P kinase	98.582	95.9741	95.419	94.613	95.734	97.172	96.151	92.875	98.182	95.545	98.781	96.972	95.833	95.602	98.054	95.719	95.88	96.395	91.123	95.995	96.676	94.65	95.886	95.596	95.715	97.594	95.289	95.587	98.338	96.783	96.722	94.97	95.501	95.533	96.52	95.889	96.533	95.803	96.51	96.784	98.71	96.031	95.287	96.272	97.232	96.043	97.189	95.043	91.528
G6P isomerase	1.859	1.19949	1.2261	0.84276	1.252	1.3506	1.2399	0.70287	1.6868	1.1517	1.4357	1.6109	1.2969	1.1023	1.8024	1.0463	1.201	1.2559	0.64539	1.2317	1.3019	0.75922	1.1394	1.2809	1.0997	1.3195	1.1602	1.0059	1.5759	1.3244	1.4692	0.91247	1.0372	1.0912	1.6517	1.3249	1.227	1.1037	1.4542	1.294	1.3975	1.208	1.082	1.377	1.2419	1.1627	1.4724	0.81914	0.69804
Phosphoglucomutase	1.859	1.19949	1.2261	0.84276	1.252	1.3506	1.2399	0.70287	1.6868	1.1517	1.4357	1.6109	1.2969	1.1023	1.8024	1.0463	1.201	1.2559	0.64539	1.2317	1.3019	0.75922	1.1394	1.2809	1.0997	1.3195	1.1602	1.0059	1.5759	1.3244	1.4692	0.91247	1.0372	1.0912	1.6517	1.3249	1.227	1.1037	1.4542	1.294	1.3975	1.208	1.082	1.377	1.2419	1.1627	1.4724	0.81914	0.69804
G1P adenylyltransferase	1.859	1.19949	1.2261	0.84276	1.252	1.3506	1.2399	0.70287	1.6868	1.1517	1.4357	1.6109	1.2969	1.1023	1.8024	1.0463	1.201	1.2559	0.64539	1.2317	1.3019	0.75922	1.1394	1.2809	1.0997	1.3195	1.1602	1.0059	1.5759	1.3244	1.4692	0.91247	1.0372	1.0912	1.6517	1.3249	1.227	1.1037	1.4542	1.294	1.3975	1.208	1.082	1.377	1.2419	1.1627	1.4724	0.81914	0.69804
starch synthase	0.92137	0.594973	0.60594	0.41767	0.6245	0.67132	0.61561	0.348	0.82835	0.5713	0.71435	0.79592	0.6426	0.54447	0.89184	0.52155	0.59523	0.62257	0.32018	0.61261	0.64233	0.37646	0.56426	0.63031	0.54651	0.65409	0.5761	0.49541	0.78461	0.65597	0.73278	0.45104	0.51575	0.53906	0.82424	0.66068	0.60796	0.54762	0.7213	0.64164	0.69708	0.60275	0.53607	0.68627	0.61246	0.57526	0.7342	0.40705	0.34595
starch synthase	0.92952	0.599747	0.61307	0.42138	0.626	0.67532	0.61995	0.35143	0.84342	0.57585	0.71785	0.80546	0.64846	0.55115	0.90121	0.52315	0.6005	0.62794	0.3227	0.61584	0.65094	0.37961	0.56968	0.64047	0.54984	0.65975	0.58009	0.50296	0.78794	0.66219	0.73461	0.45623	0.51862	0.54559	0.82587	0.66245	0.61352	0.55185	0.72709	0.647	0.69874	0.60402	0.54101	0.68848	0.62094	0.58134	0.73619	0.40957	0.34902
starch synthase	0.0081543	0.00477376	0.0071248	0.0037129	0.0015005	0.0039941	0.0043409	0.0034363	0.015069	0.004559	0.0035016	0.0095424	0.0058643	0.0066717	0.0093759	0.0016033	0.0052679	0.005373	0.0025147	0.0032374	0.0086121	0.0031456	0.0054162	0.010163	0.0033318	0.0056582	0.0039863	0.0075549	0.0033316	0.0062128	0.0018251	0.0051959	0.0028715	0.0065243	0.0016316	0.0017717	0.0055585	0.0042274	0.0057956	0.0053558	0.0016607	0.001271	0.0049349	0.0022153	0.0084731	0.0060823	0.0019836	0.0025247	0.0030653
amylase	0.0081543	0.00477376	0.0071248	0.0037129	0.0015005	0.0039941	0.0043409	0.0034363	0.015069	0.004559	0.0035016	0.0095424	0.0058643	0.0066717	0.0093759	0.0016033	0.0052679	0.005373	0.0025147	0.0032374	0.0086121	0.0031456	0.0054162	0.010163	0.0033318	0.0056582	0.0039863	0.0075549	0.0033316	0.0062128	0.0018251	0.0051959	0.0028715	0.0065243	0.0016316	0.0017717	0.0055585	0.0042274	0.0057956	0.0053558	0.0016607	0.001271	0.0049349	0.0022153	0.0084731	0.0060823	0.0019836	0.0025247	0.0030653
TP isomerase	-929.61	3.66108	3.1747	0.18872	5.4934	6.507	3.5549	-0.094309	7.9461	2.3557	7.7129	6.3326	4.3509	1.8309	8.3017	2.4966	3.1506	3.5802	-0.42963	3.2146	5.5067	0.37774	2.7134	4.0137	3.0508	6.4568	2.7815	1.5335	7.0572	5.5933	5.3033	0.59278	2.3657	3.6925	6.3316	3.6748	5.0897	3.2322	4.0097	4.4621	4.3252	3.322	2.1682	5.298	6.2072	4.8567	6.1697	0.90628	-0.45457
FBP aldolase	2.5647	1.7273	1.8774	1.1722	2.3896	2.1506	1.6269	0.8964	2.6508	1.5428	2.3263	2.1492	1.9759	1.318	2.6687	1.422	1.6569	1.5341	0.91611	1.594	2.0862	1.0928	1.4925	2.0181	1.5695	2.0554	1.7616	1.254	1.9945	1.976	1.8619	1.1258	1.4214	1.9159	2.2488	1.7486	1.9988	1.7178	1.6287	1.6676	2.0524	1.6197	1.5607	2.1326	2.0966	2.1614	1.9581	1.1864	0.93747
G6P isomerase	2.4313	1.63943	1.7794	1.1138	2.2715	2.0513	1.54	0.84476	2.5187	1.4638	2.2055	2.0354	1.8829	1.2309	2.5388	1.3577	1.5707	1.4445	0.87245	1.5069	1.9768	1.0412	1.4107	1.9214	1.5007	1.9601	1.681	1.174	1.8814	1.8921	1.7694	1.0701	1.361	1.8241	2.1553	1.6381	1.8985	1.6274	1.5363	1.5841	1.9467	1.5352	1.4919	2.033	1.9807	2.0614	1.8599	1.1367	0.89326
Phosphoglucomutase	2.4295	1.63743	1.7787	1.113	2.2667	2.0494	1.5381	0.84413	2.5168	1.4618	2.2038	2.0319	1.8812	1.2297	2.5343	1.3528	1.5695	1.4414	0.87191	1.5061	1.9748	1.0399	1.4082	1.9192	1.4969	1.9582	1.6789	1.1686	1.8799	1.8898	1.7682	1.0696	1.3605	1.8225	2.1536	1.6364	1.8972	1.6265	1.5343	1.5819	1.9443	1.5321	1.4912	2.0305	1.9798	2.0599	1.8583	1.1353	0.8926
UDPG pyrophosphorylase	2.4295	1.63743	1.7787	1.113	2.2667	2.0494	1.5381	0.84413	2.5168	1.4618	2.2038	2.0319	1.8812	1.2297	2.5343	1.3528	1.5695	1.4414	0.87191	1.5061	1.9748	1.0399	1.4082	1.9192	1.4969	1.9582	1.6789	1.1686	1.8799	1.8898	1.7682	1.0696	1.3605	1.8225	2.1536	1.6364	1.8972	1.6265	1.5343	1.5819	1.9443	1.5321	1.4912	2.0305	1.9798	2.0599	1.8583	1.1353	0.8926
S6P synthase	0.35718	0.688601	0.71383	0.49085	0.759	0.80715	0.72806	0.41491	0.45005	0.67531	0.38091	0.93839	0.75987	0.64717	0.99246	0.60537	0.7055	0.7399	0.37751	0.72422	0.77438	0.44171	0.66179	0.73796	0.63621	0.76524	0.67921	0.59324	0.885	0.77124	0.85591	0.52652	0.59733	0.65624	0.95668	0.80844	0.72255	0.66161	0.83475	0.74456	0.82506	0.71383	0.62614	0.81377	0.75423	0.72485	0.86355	0.47463	0.40952
S6P phosphorylase	0.35718	0.688601	0.71383	0.49085	0.759	0.80715	0.72806	0.41491	0.45005	0.67531	0.38091	0.93839	0.75987	0.64717	0.99246	0.60537	0.7055	0.7399	0.37751	0.72422	0.77438	0.44171	0.66179	0.73796	0.63621	0.76524	0.67921	0.59324	0.885	0.77124	0.85591	0.52652	0.59733	0.65624	0.95668	0.80844	0.72255	0.66161	0.83475	0.74456	0.82506	0.71383	0.62614	0.81377	0.75423	0.72485	0.86355	0.47463	0.40952
Suc synthase	0.2036	0.586634	0.61579	0.42503	0.62809	0.67983	0.62589	0.35416	0.2968	0.583	0.23941	0.80984	0.65613	0.55088	0.82975	0.53258	0.60629	0.63348	0.32653	0.62456	0.65248	0.38434	0.57364	0.64241	0.55549	0.65075	0.58799	0.50387	0.77188	0.666	0.74763	0.46038	0.5269	0.5463	0.83592	0.67731	0.61862	0.5572	0.73088	0.6506	0.69885	0.61113	0.54742	0.69946	0.61831	0.58065	0.74654	0.41604	0.35263
Fructofuranosidase	0.057741	0.0383805	0.020986	0.023863	0.040879	0.055295	0.038793	0.022535	0.059031	0.026802	0.056774	0.044776	0.027908	0.030403	0.065137	0.023656	0.037303	0.041672	0.01685	0.040718	0.044995	0.019039	0.033112	0.024975	0.028078	0.039866	0.032247	0.032836	0.030221	0.042619	0.047164	0.023646	0.02408	0.043378	0.040324	0.065875	0.033903	0.044535	0.039378	0.038254	0.047225	0.042436	0.026728	0.03689	0.054521	0.071066	0.04509	0.017745	0.021906
Fructokinase	0.22374	0.600729	0.61585	0.4324	0.64089	0.70779	0.64109	0.36327	0.31794	0.59628	0.26015	0.82461	0.66683	0.56004	0.86263	0.54108	0.61929	0.65022	0.33385	0.63709	0.66503	0.39004	0.58006	0.64127	0.56737	0.66996	0.59861	0.51323	0.77185	0.68729	0.76344	0.47082	0.53694	0.56449	0.86318	0.69795	0.62227	0.57123	0.74235	0.66108	0.71942	0.62929	0.55733	0.71416	0.63832	0.62485	0.76528	0.42495	0.36531
UDPG:G6P glucosyltransferase	0.0018041	0.00199551	0.00074658	0.00081328	0.0048232	0.001874	0.0018865	0.00062547	0.0019262	0.0019693	0.0017321	0.0034392	0.0016598	0.0011966	0.0045267	0.0048601	0.0011655	0.0030249	0.00053992	0.00084216	0.001978	0.0012728	0.0025319	0.0022401	0.0037551	0.0019236	0.0021363	0.0053387	0.0014222	0.0023258	0.0011621	0.00053779	0.00057938	0.0016616	0.001693	0.0017187	0.0013041	0.00089062	0.0019724	0.0021835	0.0024325	0.0030338	0.00074928	0.002517	0.00087902	0.0015278	0.0015924	0.001365	0.00066519
Tre phosphatase	0.0018041	0.00199551	0.00074658	0.00081328	0.0048232	0.001874	0.0018865	0.00062547	0.0019262	0.0019693	0.0017321	0.0034392	0.0016598	0.0011966	0.0045267	0.0048601	0.0011655	0.0030249	0.00053992	0.00084216	0.001978	0.0012728	0.0025319	0.0022401	0.0037551	0.0019236	0.0021363	0.0053387	0.0014222	0.0023258	0.0011621	0.00053779	0.00057938	0.0016616	0.001693	0.0017187	0.0013041	0.00089062	0.0019724	0.0021835	0.0024325	0.0030338	0.00074928	0.002517	0.00087902	0.0015278	0.0015924	0.001365	0.00066519
cellulose synthase	1.137	0.766736	0.83994	0.52317	1.0655	0.9601	0.71702	0.39138	1.1808	0.68376	1.0303	0.94997	0.8879	0.56612	1.1835	0.63758	0.73457	0.66599	0.4102	0.70278	0.92547	0.49062	0.65876	0.91071	0.70623	0.9209	0.79275	0.53696	0.8827	0.89109	0.82939	0.50146	0.64472	0.85543	1.0156	0.75179	0.896	0.76062	0.71423	0.74289	0.90781	0.7132	0.70585	0.95684	0.92152	0.95709	0.86983	0.53769	0.41752
cellulose synthase	1.137	0.766736	0.83994	0.52317	1.0655	0.9601	0.71702	0.39138	1.1808	0.68376	1.0303	0.94997	0.8879	0.56612	1.1835	0.63758	0.73457	0.66599	0.4102	0.70278	0.92547	0.49062	0.65876	0.91071	0.70623	0.9209	0.79275	0.53696	0.8827	0.89109	0.82939	0.50146	0.64472	0.85543	1.0156	0.75179	0.896	0.76062	0.71423	0.74289	0.90781	0.7132	0.70585	0.95684	0.92152	0.95709	0.86983	0.53769	0.41752
Mal dehydrogenase	29.01	14.0729	9.2411	-0.9139	18.678	27.039	13.925	0.83319	31.354	7.4769	33.057	24.12	15.393	6.8377	30.718	9.8932	10.87	15.078	-1.4049	11.925	21.377	1.5629	10.219	12.789	12.849	28.486	8.1978	6.4388	31.084	23.145	20.277	0.91081	9.7653	13.693	21.652	12.045	20.001	11.666	15.338	18.464	34.035	11.677	7.3789	18.358	26.413	18.031	25.623	3.634	-2.3783
PEP carboxylase	-6.8752	-4.73689	-4.7351	-3.0723	-5.979	-6.0563	-4.5393	-2.6949	-7.129	-4.0927	-6.6809	-6.0617	-5.2475	-3.6833	-7.1339	-4.0908	-4.4416	-4.4317	-2.6067	-4.4301	-5.6795	-3.0828	-4.1431	-5.1191	-4.4364	-6.0235	-4.551	-3.5209	-6.0671	-5.6312	-5.2861	-3.1331	-4.07	-4.9919	-5.9919	-4.5586	-5.4918	-4.5656	-4.6785	-4.9031	-6.305	-4.4265	-4.1709	-5.6186	-5.9243	-5.533	-5.756	-3.3684	-2.5803
Enolase	-6.8752	-4.73689	-4.7351	-3.0723	-5.979	-6.0563	-4.5393	-2.6949	-7.129	-4.0927	-6.6809	-6.0617	-5.2475	-3.6833	-7.1339	-4.0908	-4.4416	-4.4317	-2.6067	-4.4301	-5.6795	-3.0828	-4.1431	-5.1191	-4.4364	-6.0235	-4.551	-3.5209	-6.0671	-5.6312	-5.2861	-3.1331	-4.07	-4.9919	-5.9919	-4.5586	-5.4918	-4.5656	-4.6785	-4.9031	-6.305	-4.4265	-4.1709	-5.6186	-5.9243	-5.533	-5.756	-3.3684	-2.5803
PGA mutase	-6.8752	-4.73689	-4.7351	-3.0723	-5.979	-6.0563	-4.5393	-2.6949	-7.129	-4.0927	-6.6809	-6.0617	-5.2475	-3.6833	-7.1339	-4.0908	-4.4416	-4.4317	-2.6067	-4.4301	-5.6795	-3.0828	-4.1431	-5.1191	-4.4364	-6.0235	-4.551	-3.5209	-6.0671	-5.6312	-5.2861	-3.1331	-4.07	-4.9919	-5.9919	-4.5586	-5.4918	-4.5656	-4.6785	-4.9031	-6.305	-4.4265	-4.1709	-5.6186	-5.9243	-5.533	-5.756	-3.3684	-2.5803
PGA kinase	-16.916	-28.0556	-30.461	-38.154	-24.039	-19.503	-28.252	-37.087	-16.001	-32.321	-16.031	-20.887	-26.636	-33.449	-15.995	-31.225	-30.005	-28.035	-37.782	-29.546	-22.963	-37.021	-30.878	-28.139	-29.473	-19.363	-31.401	-33.747	-17.702	-22.142	-23.911	-37.12	-31.498	-28.167	-22.066	-28.997	-23.989	-29.535	-27.336	-25.524	-16.293	-29.546	-32.498	-24.425	-20.237	-25	-20.775	-35.586	-38.391
GAP dehydrogenase	16.916	28.0556	30.461	38.154	24.039	19.503	28.252	37.087	16.001	32.321	16.031	20.887	26.636	33.449	15.995	31.225	30.005	28.035	37.782	29.546	22.963	37.021	30.878	28.139	29.473	19.363	31.401	33.747	17.702	22.142	23.911	37.12	31.498	28.167	22.066	28.997	23.989	29.535	27.336	25.524	16.293	29.546	32.498	24.425	20.237	25	20.775	35.586	38.391
GAP dehydrogenase	21.858	24.7351	24.035	26.518	22.731	23.604	24.962	27.054	21.988	25.186	23.608	23.057	23.787	26.053	21.549	25.804	24.852	25.386	26.51	25.046	23.724	26.973	25.481	23.599	25.4	24.205	24.459	26.372	24.105	24.019	24.046	26.631	25.806	24.332	22.494	24.389	24.048	24.876	24.702	24.934	24.456	24.976	25.219	23.26	24.055	23.615	23.989	26.681	26.469
GAP dehydrogenase	4.004	83.1524	82.904	79.185	84.915	87.219	83.016	81.935	88.071	81.513	87.303	86.522	84.779	80.157	88.389	80.715	82.294	82.576	83.895	82.484	85.481	79.273	81.619	84.224	82.726	86.103	82.56	80.034	86.414	85.993	82.505	79.045	81.592	84.332	84.27	81.455	85.135	82.75	83.004	83.778	86.46	80.851	81.746	83.321	86.38	85.661	84.765	79.674	82.997
PGA mutase	4.4143	2.99534	2.8042	1.92	3.4877	3.9548	3.0145	1.8098	4.3278	2.561	4.2606	3.8103	3.1395	2.2652	4.4588	2.6383	2.8518	2.9185	1.6644	2.8267	3.6063	1.9386	2.682	3.0373	2.7122	3.8137	2.653	2.3312	4.0428	3.6773	3.4314	2.0084	2.512	2.9548	3.7081	2.9626	3.5315	2.8836	3.0396	3.3182	4.1546	2.9205	2.49	3.4989	3.8466	3.3841	3.6746	2.1566	1.6422
Enolase	4.4143	2.99534	2.8042	1.92	3.4877	3.9548	3.0145	1.8098	4.3278	2.561	4.2606	3.8103	3.1395	2.2652	4.4588	2.6383	2.8518	2.9185	1.6644	2.8267	3.6063	1.9386	2.682	3.0373	2.7122	3.8137	2.653	2.3312	4.0428	3.6773	3.4314	2.0084	2.512	2.9548	3.7081	2.9626	3.5315	2.8836	3.0396	3.3182	4.1546	2.9205	2.49	3.4989	3.8466	3.3841	3.6746	2.1566	1.6422
Pyr dehydrogenase	0.52341	0.313866	0.28324	0.22263	0.34323	0.38552	0.37203	0.19813	0.39963	0.28007	0.33361	0.47172	0.25976	0.15173	0.5117	0.28968	0.33814	0.3019	0.16789	0.29184	0.37337	0.16324	0.28317	0.28324	0.22806	0.27671	0.23014	0.26116	0.40542	0.42361	0.33984	0.22383	0.19347	0.26987	0.38614	0.38977	0.42283	0.31446	0.3348	0.42021	0.35285	0.37758	0.23156	0.37992	0.39107	0.32434	0.29902	0.22878	0.16169
Pyr dehydrogenase	0.52341	0.313866	0.28324	0.22263	0.34323	0.38552	0.37203	0.19813	0.39963	0.28007	0.33361	0.47172	0.25976	0.15173	0.5117	0.28968	0.33814	0.3019	0.16789	0.29184	0.37337	0.16324	0.28317	0.28324	0.22806	0.27671	0.23014	0.26116	0.40542	0.42361	0.33984	0.22383	0.19347	0.26987	0.38614	0.38977	0.42283	0.31446	0.3348	0.42021	0.35285	0.37758	0.23156	0.37992	0.39107	0.32434	0.29902	0.22878	0.16169
DHL acetyltransferase	0.52341	0.313866	0.28324	0.22263	0.34323	0.38552	0.37203	0.19813	0.39963	0.28007	0.33361	0.47172	0.25976	0.15173	0.5117	0.28968	0.33814	0.3019	0.16789	0.29184	0.37337	0.16324	0.28317	0.28324	0.22806	0.27671	0.23014	0.26116	0.40542	0.42361	0.33984	0.22383	0.19347	0.26987	0.38614	0.38977	0.42283	0.31446	0.3348	0.42021	0.35285	0.37758	0.23156	0.37992	0.39107	0.32434	0.29902	0.22878	0.16169
DHL dehydrogenase	0.52341	0.313866	0.28324	0.22263	0.34323	0.38552	0.37203	0.19813	0.39963	0.28007	0.33361	0.47172	0.25976	0.15173	0.5117	0.28968	0.33814	0.3019	0.16789	0.29184	0.37337	0.16324	0.28317	0.28324	0.22806	0.27671	0.23014	0.26116	0.40542	0.42361	0.33984	0.22383	0.19347	0.26987	0.38614	0.38977	0.42283	0.31446	0.3348	0.42021	0.35285	0.37758	0.23156	0.37992	0.39107	0.32434	0.29902	0.22878	0.16169
Cit synthase	0.52341	0.313866	0.28324	0.22263	0.34323	0.38552	0.37203	0.19813	0.39963	0.28007	0.33361	0.47172	0.25976	0.15173	0.5117	0.28968	0.33814	0.3019	0.16789	0.29184	0.37337	0.16324	0.28317	0.28324	0.22806	0.27671	0.23014	0.26116	0.40542	0.42361	0.33984	0.22383	0.19347	0.26987	0.38614	0.38977	0.42283	0.31446	0.3348	0.42021	0.35285	0.37758	0.23156	0.37992	0.39107	0.32434	0.29902	0.22878	0.16169
Aconitase dehydration	0.21309	0.123446	0.11012	0.090113	0.13234	0.14812	0.153	0.078942	0.15073	0.11155	0.11772	0.19418	0.093911	0.049503	0.20652	0.11548	0.13766	0.11826	0.065342	0.11427	0.14634	0.059455	0.11161	0.10727	0.08297	0.094184	0.084876	0.10471	0.15726	0.17116	0.13128	0.089622	0.067794	0.10138	0.15165	0.16275	0.17258	0.1251	0.13361	0.17396	0.1289	0.15706	0.08762	0.15099	0.15236	0.12395	0.10744	0.090315	0.062344
Aconitase hydration	0.21309	0.123446	0.11012	0.090113	0.13234	0.14812	0.153	0.078942	0.15073	0.11155	0.11772	0.19418	0.093911	0.049503	0.20652	0.11548	0.13766	0.11826	0.065342	0.11427	0.14634	0.059455	0.11161	0.10727	0.08297	0.094184	0.084876	0.10471	0.15726	0.17116	0.13128	0.089622	0.067794	0.10138	0.15165	0.16275	0.17258	0.1251	0.13361	0.17396	0.1289	0.15706	0.08762	0.15099	0.15236	0.12395	0.10744	0.090315	0.062344
SCA dehydrogenase (Q)	0.21001	0.120415	0.10726	0.087787	0.12986	0.14571	0.14949	0.077389	0.1474	0.10792	0.11502	0.18851	0.089075	0.047193	0.1989	0.11159	0.13567	0.11521	0.063649	0.11172	0.14165	0.057034	0.10861	0.10544	0.080929	0.091699	0.081866	0.10089	0.15504	0.16799	0.12919	0.086599	0.06608	0.099273	0.14798	0.16058	0.16986	0.12266	0.12905	0.16926	0.12671	0.15341	0.085803	0.14691	0.14946	0.12163	0.10343	0.088609	0.061291
Mal dehydrogenase	1.0254	7.42408	10.037	14.18	5.8058	1.3253	7.4634	12.648	-0.14246	10.577	-1.6101	3.2231	7.0254	10.577	0.51969	9.1468	9.0086	6.8163	13.591	8.4142	4.1429	12.72	9.0968	8.4216	7.8565	0.51924	10.396	10.684	-0.54265	3.226	4.6096	13.268	9.1626	7.7251	4.5122	8.6308	4.7579	8.5501	6.9572	5.2904	-2.1501	8.589	10.596	5.7962	1.5484	5.7947	1.9773	11.874	14.169
NADH dehydrogenase (Q)	15.856	27.2152	29.643	37.672	22.962	18.357	27.559	36.599	14.598	31.635	14.554	19.976	25.582	32.583	14.863	30.535	29.32	27.2	37.303	28.753	21.959	36.38	30.141	27.186	28.53	17.971	30.528	33.142	16.518	21.217	22.913	36.608	30.598	27.182	21.025	28.373	23.138	28.772	26.53	24.791	14.901	28.935	31.699	23.498	19.138	23.971	19.52	34.989	37.913
Cytc reductase	16.073	27.3404	29.755	37.763	23.098	18.508	27.713	36.679	14.753	31.747	14.676	20.17	25.676	32.633	15.069	30.651	29.461	27.32	37.37	28.869	22.106	36.44	30.254	27.297	28.615	18.068	30.615	33.246	16.679	21.39	23.047	36.698	30.668	27.287	21.179	28.538	23.314	28.899	26.664	24.964	15.033	29.093	31.789	23.65	19.293	24.098	19.629	35.081	37.977
Cytc oxidase	8.0364	13.6702	14.878	18.881	11.549	9.2541	13.857	18.34	7.3763	15.874	7.3378	10.085	12.838	16.317	7.5345	15.325	14.73	13.66	18.685	14.434	11.053	18.22	15.127	13.649	14.308	9.0342	15.307	16.623	8.3393	10.695	11.524	18.349	15.334	13.643	10.59	14.269	11.657	14.45	13.332	12.482	7.5165	14.546	15.894	11.825	9.6464	12.049	9.8143	17.541	18.989
ATP synthase	39.965	68.2258	74.276	94.316	57.609	46.119	69.129	91.618	36.727	79.256	36.568	50.232	64.097	81.533	37.466	76.512	73.511	68.18	93.358	72.056	55.119	91.039	75.521	68.132	71.453	45.074	76.45	83.011	41.536	53.302	57.484	91.655	76.6	68.112	52.794	71.18	58.109	72.121	66.526	62.237	37.45	72.574	79.382	58.973	48.077	60.119	48.963	87.611	94.879
RuBisCO	25.432	36.7801	36.344	45.086	30.677	30.559	37.402	46.348	25.318	39.644	28.682	29.838	34.123	42.063	24.356	40.376	37.891	38.211	45.909	38.096	32.277	45.591	39.648	34.454	38.842	31.665	37.617	42.837	30.693	32.583	33.557	44.822	40.624	35.965	29.426	36.588	33.38	37.694	36.414	36.006	30.684	37.93	39.758	31.991	31.744	33.041	31.959	44.239	45.991
PGCA phosphorylase	25.432	36.7801	36.344	45.086	30.677	30.559	37.402	46.348	25.318	39.644	28.682	29.838	34.123	42.063	24.356	40.376	37.891	38.211	45.909	38.096	32.277	45.591	39.648	34.454	38.842	31.665	37.617	42.837	30.693	32.583	33.557	44.822	40.624	35.965	29.426	36.588	33.38	37.694	36.414	36.006	30.684	37.93	39.758	31.991	31.744	33.041	31.959	44.239	45.991
GCA oxidase	25.425	36.7757	36.339	45.083	30.671	30.553	37.398	46.345	25.311	39.64	28.676	29.832	34.118	42.06	24.349	40.372	37.887	38.207	45.907	38.092	32.272	45.588	39.645	34.449	38.838	31.66	37.613	42.834	30.688	32.578	33.552	44.819	40.62	35.96	29.42	36.584	33.375	37.69	36.41	36.002	30.679	37.926	39.754	31.986	31.739	33.036	31.954	44.236	45.988
Catalase	12.713	18.3879	18.17	22.541	15.336	15.277	18.699	23.173	12.656	19.82	14.338	14.916	17.059	21.03	12.175	20.186	18.944	19.103	22.953	19.046	16.136	22.794	19.822	17.224	19.419	15.83	18.806	21.417	15.344	16.289	16.776	22.41	20.31	17.98	14.71	18.292	16.687	18.845	18.205	18.001	15.34	18.963	19.877	15.993	15.869	16.518	15.977	22.118	22.994
Glu:GLX aminotransferase	11.784	17.757	17.448	22.104	14.398	14.518	18.125	22.867	11.644	19.253	13.517	14.122	16.314	20.567	11.194	19.675	18.343	18.571	22.616	18.478	15.381	22.395	19.294	16.44	18.818	15.091	18.124	20.991	14.655	15.567	16.117	22.008	19.774	17.233	13.862	17.671	15.949	18.222	17.634	17.417	14.632	18.392	19.267	15.198	15.13	15.708	15.287	21.679	22.659
Gly dehydrogenase	14.307	19.4773	19.322	23.269	16.813	16.646	19.724	23.753	14.341	20.778	15.831	16.281	18.297	21.854	13.831	21.099	19.974	20.082	23.545	20.047	17.443	23.496	20.761	18.481	20.445	17.175	19.902	22.196	16.655	17.567	17.964	23.116	21.242	19.187	16.127	19.352	17.958	19.907	19.238	19.08	16.698	19.968	20.872	17.321	17.198	17.852	17.244	22.887	23.583
Aminomethyltransferase	14.307	19.4773	19.322	23.269	16.813	16.646	19.724	23.753	14.341	20.778	15.831	16.281	18.297	21.854	13.831	21.099	19.974	20.082	23.545	20.047	17.443	23.496	20.761	18.481	20.445	17.175	19.902	22.196	16.655	17.567	17.964	23.116	21.242	19.187	16.127	19.352	17.958	19.907	19.238	19.08	16.698	19.968	20.872	17.321	17.198	17.852	17.244	22.887	23.583
DHL dehydrogenase	14.307	19.4773	19.322	23.269	16.813	16.646	19.724	23.753	14.341	20.778	15.831	16.281	18.297	21.854	13.831	21.099	19.974	20.082	23.545	20.047	17.443	23.496	20.761	18.481	20.445	17.175	19.902	22.196	16.655	17.567	17.964	23.116	21.242	19.187	16.127	19.352	17.958	19.907	19.238	19.08	16.698	19.968	20.872	17.321	17.198	17.852	17.244	22.887	23.583
Gly hydroxymethyltransferase	14.307	19.4773	19.322	23.269	16.813	16.646	19.724	23.753	14.341	20.778	15.831	16.281	18.297	21.854	13.831	21.099	19.974	20.082	23.545	20.047	17.443	23.496	20.761	18.481	20.445	17.175	19.902	22.196	16.655	17.567	17.964	23.116	21.242	19.187	16.127	19.352	17.958	19.907	19.238	19.08	16.698	19.968	20.872	17.321	17.198	17.852	17.244	22.887	23.583
Ser:GLX aminotransferase	13.642	19.0188	18.891	22.979	16.273	16.035	19.273	23.478	13.668	20.387	15.159	15.71	17.805	21.493	13.155	20.697	19.544	19.636	23.291	19.614	16.891	23.193	20.35	18.009	20.019	16.569	19.488	21.843	16.034	17.011	17.435	22.811	20.846	18.727	15.558	18.913	17.426	19.468	18.776	18.585	16.047	19.534	20.486	16.788	16.608	17.328	16.667	22.557	23.33
GCEA dehydrogenase	13.642	19.0188	18.891	22.979	16.273	16.035	19.273	23.478	13.668	20.387	15.159	15.71	17.805	21.493	13.155	20.697	19.544	19.636	23.291	19.614	16.891	23.193	20.35	18.009	20.019	16.569	19.488	21.843	16.034	17.011	17.435	22.811	20.846	18.727	15.558	18.913	17.426	19.468	18.776	18.585	16.047	19.534	20.486	16.788	16.608	17.328	16.667	22.557	23.33
Mal dehydrogenase	13.642	19.0188	18.891	22.979	16.273	16.035	19.273	23.478	13.668	20.387	15.159	15.71	17.805	21.493	13.155	20.697	19.544	19.636	23.291	19.614	16.891	23.193	20.35	18.009	20.019	16.569	19.488	21.843	16.034	17.011	17.435	22.811	20.846	18.727	15.558	18.913	17.426	19.468	18.776	18.585	16.047	19.534	20.486	16.788	16.608	17.328	16.667	22.557	23.33
GCEA kinase	13.642	19.0188	18.891	22.979	16.273	16.035	19.273	23.478	13.668	20.387	15.159	15.71	17.805	21.493	13.155	20.697	19.544	19.636	23.291	19.614	16.891	23.193	20.35	18.009	20.019	16.569	19.488	21.843	16.034	17.011	17.435	22.811	20.846	18.727	15.558	18.913	17.426	19.468	18.776	18.585	16.047	19.534	20.486	16.788	16.608	17.328	16.667	22.557	23.33
6PG dehydrogenase	-1000	-359.752	-359.5	-356.48	-361.77	-363.04	-359.63	-358.54	-363.85	-358.4	-363.27	-362.5	-361.02	-357.35	-364.05	-357.79	-359.04	-359.33	-359.97	-359.2	-361.64	-356.58	-358.51	-360.57	-359.42	-362.25	-359.23	-357.25	-362.53	-362.05	-359.31	-356.41	-358.49	-360.68	-360.76	-358.41	-361.36	-359.39	-359.66	-360.29	-362.24	-357.93	-358.6	-359.92	-362.41	-361.74	-361.11	-356.92	-359.26
6PG dehydrogenase	1000	359.752	359.5	356.48	361.77	363.04	359.63	358.54	363.85	358.4	363.27	362.5	361.02	357.35	364.05	357.79	359.04	359.33	359.97	359.2	361.64	356.58	358.51	360.57	359.42	362.25	359.23	357.25	362.53	362.05	359.31	356.41	358.49	360.68	360.76	358.41	361.36	359.39	359.66	360.29	362.24	357.93	358.6	359.92	362.41	361.74	361.11	356.92	359.26
Transaldolase	-32.781	-31.9361	-31.755	-31.503	-31.848	-32.318	-31.996	-30.925	-32.647	-31.802	-32.846	-32.255	-31.885	-31.823	-32.604	-31.858	-31.908	-32.078	-30.343	-31.946	-32.158	-31.513	-31.913	-31.809	-31.854	-32.458	-31.713	-31.82	-32.704	-32.194	-32.177	-31.62	-31.786	-31.789	-32.105	-31.91	-32.114	-31.882	-32.114	-32.201	-32.825	-31.957	-31.715	-32.027	-32.34	-31.952	-32.325	-31.641	-30.479
DAHP synthase	0.40916	0.282694	0.26507	0.17875	0.3307	0.37427	0.27827	0.16998	0.41361	0.24039	0.4124	0.35275	0.30322	0.22375	0.41501	0.24662	0.26433	0.2753	0.16051	0.26714	0.34171	0.18745	0.25239	0.29167	0.26079	0.37287	0.25753	0.21755	0.38272	0.34236	0.32468	0.18759	0.24491	0.28241	0.35273	0.27132	0.32787	0.26939	0.28477	0.30687	0.39918	0.26912	0.23933	0.32856	0.36322	0.32207	0.35908	0.20328	0.15562
DHQ synthase	0.40916	0.282694	0.26507	0.17875	0.3307	0.37427	0.27827	0.16998	0.41361	0.24039	0.4124	0.35275	0.30322	0.22375	0.41501	0.24662	0.26433	0.2753	0.16051	0.26714	0.34171	0.18745	0.25239	0.29167	0.26079	0.37287	0.25753	0.21755	0.38272	0.34236	0.32468	0.18759	0.24491	0.28241	0.35273	0.27132	0.32787	0.26939	0.28477	0.30687	0.39918	0.26912	0.23933	0.32856	0.36322	0.32207	0.35908	0.20328	0.15562
DHQ dehydratase	0.40916	0.282694	0.26507	0.17875	0.3307	0.37427	0.27827	0.16998	0.41361	0.24039	0.4124	0.35275	0.30322	0.22375	0.41501	0.24662	0.26433	0.2753	0.16051	0.26714	0.34171	0.18745	0.25239	0.29167	0.26079	0.37287	0.25753	0.21755	0.38272	0.34236	0.32468	0.18759	0.24491	0.28241	0.35273	0.27132	0.32787	0.26939	0.28477	0.30687	0.39918	0.26912	0.23933	0.32856	0.36322	0.32207	0.35908	0.20328	0.15562
SA dehydrogenase	0.40916	0.282694	0.26507	0.17875	0.3307	0.37427	0.27827	0.16998	0.41361	0.24039	0.4124	0.35275	0.30322	0.22375	0.41501	0.24662	0.26433	0.2753	0.16051	0.26714	0.34171	0.18745	0.25239	0.29167	0.26079	0.37287	0.25753	0.21755	0.38272	0.34236	0.32468	0.18759	0.24491	0.28241	0.35273	0.27132	0.32787	0.26939	0.28477	0.30687	0.39918	0.26912	0.23933	0.32856	0.36322	0.32207	0.35908	0.20328	0.15562
SA kinase	0.40797	0.281867	0.26425	0.17818	0.32998	0.37346	0.2775	0.16947	0.41233	0.23963	0.41157	0.35166	0.30225	0.22317	0.41373	0.24602	0.26356	0.27465	0.15998	0.26638	0.34085	0.18682	0.25168	0.29068	0.26003	0.37172	0.25677	0.21699	0.38172	0.34157	0.32385	0.18711	0.24409	0.28148	0.35159	0.2702	0.32715	0.26872	0.28399	0.30607	0.39811	0.26828	0.23857	0.32752	0.36222	0.32103	0.358	0.20263	0.15519
EPSP synthase	0.40797	0.281867	0.26425	0.17818	0.32998	0.37346	0.2775	0.16947	0.41233	0.23963	0.41157	0.35166	0.30225	0.22317	0.41373	0.24602	0.26356	0.27465	0.15998	0.26638	0.34085	0.18682	0.25168	0.29068	0.26003	0.37172	0.25677	0.21699	0.38172	0.34157	0.32385	0.18711	0.24409	0.28148	0.35159	0.2702	0.32715	0.26872	0.28399	0.30607	0.39811	0.26828	0.23857	0.32752	0.36222	0.32103	0.358	0.20263	0.15519
CHR synthase	0.40797	0.281867	0.26425	0.17818	0.32998	0.37346	0.2775	0.16947	0.41233	0.23963	0.41157	0.35166	0.30225	0.22317	0.41373	0.24602	0.26356	0.27465	0.15998	0.26638	0.34085	0.18682	0.25168	0.29068	0.26003	0.37172	0.25677	0.21699	0.38172	0.34157	0.32385	0.18711	0.24409	0.28148	0.35159	0.2702	0.32715	0.26872	0.28399	0.30607	0.39811	0.26828	0.23857	0.32752	0.36222	0.32103	0.358	0.20263	0.15519
R5P diphosphokinase	0.16987	0.116856	0.11132	0.074466	0.13893	0.15472	0.11488	0.069381	0.17216	0.099921	0.16988	0.14628	0.12636	0.091467	0.17304	0.10203	0.10974	0.1131	0.064711	0.11012	0.14063	0.077193	0.10436	0.12101	0.10833	0.15286	0.10645	0.089706	0.15625	0.1411	0.1338	0.077757	0.10063	0.11793	0.14653	0.1127	0.1358	0.11222	0.11741	0.12491	0.16348	0.11069	0.098736	0.13677	0.1497	0.13425	0.14571	0.083709	0.064421
Pyr phosphate dikinase	-3.5972	-2.43077	-2.2749	-1.5631	-2.8271	-3.2071	-2.4587	-1.4703	-3.5018	-2.0809	-3.4366	-3.1059	-2.534	-1.8183	-3.63	-2.1456	-2.3239	-2.3686	-1.3439	-2.2932	-2.9237	-1.5643	-2.1779	-2.4549	-2.1914	-3.0691	-2.1387	-1.8967	-3.2784	-2.9934	-2.7829	-1.6337	-2.023	-2.3909	-3.0038	-2.4211	-2.8765	-2.3455	-2.4709	-2.7053	-3.3573	-2.383	-2.0121	-2.8428	-3.1212	-2.741	-2.9576	-1.7507	-1.3314
Mal dehydrogenase	1000	279.338	279.43	279.11	280.47	279.3	279.21	278.1	279.97	279.28	279.77	279.41	279.32	279.28	279.8	279.39	279.34	279.26	277.57	279.25	279.44	279.08	279.27	279.44	279.27	279.58	279.36	279.21	279.49	279.29	279.83	279.15	279.25	279.33	280.03	279.62	279.41	279.31	279.28	279.27	279.29	279.62	279.32	279.9	279.4	279.39	279.59	279.18	277.75
Mal dehydrogenase	993.46	274.824	274.93	276.18	274.69	273.52	274.88	275.53	273.09	275.39	273.38	273.72	274.34	275.78	273.06	275.53	275.11	275	275.08	275.06	274.04	276.13	275.32	274.5	274.97	273.79	275.06	275.86	273.69	273.91	274.8	276.21	275.33	274.49	274.31	275.26	274.17	274.97	274.87	274.62	273.25	275.44	275.31	274.57	273.76	274.05	274.12	275.97	275.3
Mal dehydrogenase	49.803	44.7577	42.443	38.992	46.166	49.821	44.684	39.355	51.309	42.105	52.625	48.458	44.979	42.249	50.764	43.385	43.38	45.482	37.806	43.921	47.499	40.254	43.368	43.851	44.726	51.012	42.215	42.093	51.978	48.392	47.053	39.79	43.456	44.666	47.099	43.63	47.078	43.765	45.24	46.673	53.585	43.719	42.233	45.98	49.862	46.141	49.456	41.076	37.432
Cit synthase	1.1001	0.775193	0.72998	0.4859	0.95097	0.99828	0.75004	0.46642	1.1893	0.65393	1.1292	0.99399	0.82876	0.62539	1.1344	0.66893	0.7107	0.76385	0.43725	0.72248	0.9177	0.51138	0.68131	0.80886	0.7609	1.0316	0.70727	0.59301	1.0559	0.93766	0.87335	0.49888	0.68871	0.82018	0.95403	0.74045	0.89653	0.72623	0.77777	0.82385	1.1111	0.71015	0.67761	0.88357	0.99126	0.89035	0.97053	0.55653	0.41722
Aconitase dehydration	1.1001	0.775193	0.72998	0.4859	0.95097	0.99828	0.75004	0.46642	1.1893	0.65393	1.1292	0.99399	0.82876	0.62539	1.1344	0.66893	0.7107	0.76385	0.43725	0.72248	0.9177	0.51138	0.68131	0.80886	0.7609	1.0316	0.70727	0.59301	1.0559	0.93766	0.87335	0.49888	0.68871	0.82018	0.95403	0.74045	0.89653	0.72623	0.77777	0.82385	1.1111	0.71015	0.67761	0.88357	0.99126	0.89035	0.97053	0.55653	0.41722
Aconitase hydration	1.1001	0.775193	0.72998	0.4859	0.95097	0.99828	0.75004	0.46642	1.1893	0.65393	1.1292	0.99399	0.82876	0.62539	1.1344	0.66893	0.7107	0.76385	0.43725	0.72248	0.9177	0.51138	0.68131	0.80886	0.7609	1.0316	0.70727	0.59301	1.0559	0.93766	0.87335	0.49888	0.68871	0.82018	0.95403	0.74045	0.89653	0.72623	0.77777	0.82385	1.1111	0.71015	0.67761	0.88357	0.99126	0.89035	0.97053	0.55653	0.41722
iCit dehydrogenase	1.1001	0.775193	0.72998	0.4859	0.95097	0.99828	0.75004	0.46642	1.1893	0.65393	1.1292	0.99399	0.82876	0.62539	1.1344	0.66893	0.7107	0.76385	0.43725	0.72248	0.9177	0.51138	0.68131	0.80886	0.7609	1.0316	0.70727	0.59301	1.0559	0.93766	0.87335	0.49888	0.68871	0.82018	0.95403	0.74045	0.89653	0.72623	0.77777	0.82385	1.1111	0.71015	0.67761	0.88357	0.99126	0.89035	0.97053	0.55653	0.41722
iCit lyase	0.21309	0.123446	0.11012	0.090113	0.13234	0.14812	0.153	0.078942	0.15073	0.11155	0.11772	0.19418	0.093911	0.049503	0.20652	0.11548	0.13766	0.11826	0.065342	0.11427	0.14634	0.059455	0.11161	0.10727	0.08297	0.094184	0.084876	0.10471	0.15726	0.17116	0.13128	0.089622	0.067794	0.10138	0.15165	0.16275	0.17258	0.1251	0.13361	0.17396	0.1289	0.15706	0.08762	0.15099	0.15236	0.12395	0.10744	0.090315	0.062344
Mal synthase	0.21309	0.123446	0.11012	0.090113	0.13234	0.14812	0.153	0.078942	0.15073	0.11155	0.11772	0.19418	0.093911	0.049503	0.20652	0.11548	0.13766	0.11826	0.065342	0.11427	0.14634	0.059455	0.11161	0.10727	0.08297	0.094184	0.084876	0.10471	0.15726	0.17116	0.13128	0.089622	0.067794	0.10138	0.15165	0.16275	0.17258	0.1251	0.13361	0.17396	0.1289	0.15706	0.08762	0.15099	0.15236	0.12395	0.10744	0.090315	0.062344
ATP-Cit lyase	0.31032	0.19042	0.17312	0.13252	0.21089	0.2374	0.21902	0.11919	0.2489	0.16853	0.21589	0.27754	0.16585	0.10222	0.30519	0.17421	0.20048	0.18364	0.10254	0.17758	0.22702	0.10378	0.17156	0.17597	0.14509	0.18253	0.14527	0.15646	0.24815	0.25245	0.20856	0.13421	0.12567	0.16848	0.23449	0.22702	0.25025	0.18935	0.20119	0.24625	0.22395	0.22052	0.14394	0.22893	0.23871	0.20039	0.19158	0.13847	0.099348
A-CoA synthetase	4.1385	2.83296	2.92	1.8695	3.7206	3.6084	2.6954	1.5541	4.3277	2.4721	3.9446	3.5461	3.1768	2.165	4.2819	2.3987	2.6736	2.5957	1.5465	2.6202	3.4005	1.8371	2.4639	3.1865	2.6588	3.5522	2.7806	2.0645	3.5098	3.3504	3.1287	1.8494	2.4286	3.069	3.6433	2.7493	3.298	2.7538	2.7267	2.8636	3.6447	2.6314	2.5388	3.4165	3.5005	3.4145	3.3558	2.0071	1.5409
A-CoA carboxylase	2.4372	1.64346	1.8004	1.1214	2.2838	2.0579	1.5369	0.8389	2.531	1.4656	2.2083	2.0362	1.9032	1.2135	2.5369	1.3666	1.5745	1.4275	0.87924	1.5064	1.9837	1.0516	1.412	1.9521	1.5138	1.9739	1.6992	1.151	1.892	1.91	1.7778	1.0749	1.3819	1.8336	2.1769	1.6114	1.9205	1.6304	1.5309	1.5924	1.9459	1.5287	1.513	2.0509	1.9752	2.0515	1.8644	1.1525	0.89495
M-CoA:ACP malonyltransferase	2.4372	1.64346	1.8004	1.1214	2.2838	2.0579	1.5369	0.8389	2.531	1.4656	2.2083	2.0362	1.9032	1.2135	2.5369	1.3666	1.5745	1.4275	0.87924	1.5064	1.9837	1.0516	1.412	1.9521	1.5138	1.9739	1.6992	1.151	1.892	1.91	1.7778	1.0749	1.3819	1.8336	2.1769	1.6114	1.9205	1.6304	1.5309	1.5924	1.9459	1.5287	1.513	2.0509	1.9752	2.0515	1.8644	1.1525	0.89495
inorganic PPiase	3.1117	2.10342	2.3422	1.4612	2.775	2.3919	1.961	1.088	3.2833	1.9662	2.6743	2.6963	2.4773	1.8465	3.1866	1.7368	2.0103	1.9845	1.1301	2.0231	2.372	1.365	1.8659	2.5394	2.0726	2.4693	2.2576	1.5593	2.4941	2.2917	2.3732	1.4498	1.8918	2.3104	2.9111	2.1338	2.231	1.9805	2.2134	1.9834	2.4024	1.9153	2.0532	2.5188	2.2548	2.4127	2.4955	1.4334	1.1757
inorganic PPiase	5.2261	3.52594	3.8107	2.3874	4.8498	4.4067	3.32	1.8342	5.4101	3.143	4.7658	4.3796	4.0293	2.6746	5.4494	2.9172	3.3762	3.1313	1.8813	3.2486	4.2516	2.2379	3.0418	4.103	3.2233	4.2276	3.5843	2.5494	4.0949	4.0598	3.8109	2.2997	2.9197	3.8983	4.6063	3.5384	4.0787	3.5024	3.3268	3.4181	4.2206	3.3028	3.1861	4.3492	4.2852	4.4047	4.0113	2.4366	1.9194
PPi-dep. Phosphofructokinase	-2.5647	-1.7273	-1.8774	-1.1722	-2.3896	-2.1506	-1.6269	-0.8964	-2.6508	-1.5428	-2.3263	-2.1492	-1.9759	-1.318	-2.6687	-1.422	-1.6569	-1.5341	-0.91611	-1.594	-2.0862	-1.0928	-1.4925	-2.0181	-1.5695	-2.0554	-1.7616	-1.254	-1.9945	-1.976	-1.8619	-1.1258	-1.4214	-1.9159	-2.2488	-1.7486	-1.9988	-1.7178	-1.6287	-1.6676	-2.0524	-1.6197	-1.5607	-2.1326	-2.0966	-2.1614	-1.9581	-1.1864	-0.93747
For dehydrogenase	0.11665	0.0801576	0.076738	0.051177	0.095881	0.10616	0.078581	0.047393	0.11813	0.068551	0.11644	0.099729	0.086821	0.062679	0.1187	0.0699	0.075355	0.077319	0.044349	0.075528	0.096584	0.052865	0.071439	0.083614	0.074295	0.10472	0.073416	0.061315	0.10701	0.096847	0.091869	0.053264	0.069071	0.081288	0.099897	0.077108	0.093029	0.077179	0.080215	0.085576	0.11173	0.0758	0.068097	0.094004	0.1026	0.092413	0.099655	0.057479	0.04422
For-THF ligase	0.11665	0.0801576	0.076738	0.051177	0.095881	0.10616	0.078581	0.047393	0.11813	0.068551	0.11644	0.099729	0.086821	0.062679	0.1187	0.0699	0.075355	0.077319	0.044349	0.075528	0.096584	0.052865	0.071439	0.083614	0.074295	0.10472	0.073416	0.061315	0.10701	0.096847	0.091869	0.053264	0.069071	0.081288	0.099897	0.077108	0.093029	0.077179	0.080215	0.085576	0.11173	0.0758	0.068097	0.094004	0.1026	0.092413	0.099655	0.057479	0.04422
Dihydrofolate reductase	0.0021649	0.00145982	0.0015992	0.00099609	0.0020286	0.001828	0.0013652	0.00074516	0.0022482	0.0013018	0.0019616	0.0018087	0.0016905	0.0010779	0.0022534	0.0012139	0.0013986	0.001268	0.00078099	0.001338	0.0017621	0.0009341	0.0012542	0.0017339	0.0013446	0.0017533	0.0015094	0.0010223	0.0016806	0.0016966	0.0015791	0.00095474	0.0012275	0.0016287	0.0019336	0.0014314	0.0017059	0.0014482	0.0013599	0.0014144	0.0017284	0.0013579	0.0013439	0.0018218	0.0017545	0.0018222	0.0016561	0.0010237	0.00079494
Thioredoxin reductase	0.0067144	0.0045277	0.00496	0.0030894	0.0062919	0.0056696	0.0042341	0.0023111	0.0069728	0.0040377	0.0060839	0.0056097	0.0052432	0.003343	0.006989	0.003765	0.0043377	0.0039328	0.0024223	0.00415	0.0054651	0.0028972	0.0038901	0.0053779	0.0041704	0.005438	0.0046813	0.0031708	0.0052125	0.0052621	0.0048977	0.0029612	0.0038072	0.0050515	0.0059972	0.0044395	0.005291	0.0044916	0.0042177	0.0043869	0.0053608	0.0042116	0.0041682	0.0056503	0.0054417	0.0056518	0.0051365	0.0031751	0.0024655
NO3 reductase	8.1074	5.64495	5.3186	3.5519	6.8017	7.3702	5.5093	3.3841	8.4575	4.7857	8.2464	7.1195	6.0532	4.4801	8.3051	4.9199	5.2376	5.5418	3.1613	5.2836	6.7358	3.7317	5.0076	5.8503	5.4142	7.4776	5.1112	4.3465	7.6801	6.8432	6.417	3.6926	4.9442	5.8251	6.9883	5.4051	6.5306	5.3643	5.6793	6.0369	8.0289	5.2652	4.8468	6.4945	7.2322	6.4599	7.0709	4.0481	3.0807
Fd-NO2 reductase	8.1074	5.64495	5.3186	3.5519	6.8017	7.3702	5.5093	3.3841	8.4575	4.7857	8.2464	7.1195	6.0532	4.4801	8.3051	4.9199	5.2376	5.5418	3.1613	5.2836	6.7358	3.7317	5.0076	5.8503	5.4142	7.4776	5.1112	4.3465	7.6801	6.8432	6.417	3.6926	4.9442	5.8251	6.9883	5.4051	6.5306	5.3643	5.6793	6.0369	8.0289	5.2652	4.8468	6.4945	7.2322	6.4599	7.0709	4.0481	3.0807
ATP sulfurylase	0.20227	0.139553	0.1312	0.088263	0.16338	0.18596	0.13758	0.083726	0.20474	0.11884	0.20439	0.17388	0.14973	0.10985	0.20581	0.12232	0.13067	0.13614	0.077402	0.13167	0.16805	0.092256	0.12471	0.14369	0.12939	0.18431	0.12632	0.10811	0.1891	0.16926	0.16064	0.092725	0.12051	0.14002	0.17255	0.13377	0.16234	0.13363	0.14078	0.15076	0.19778	0.13216	0.11725	0.16234	0.17965	0.15906	0.17572	0.10049	0.076967
APS reductase	0.20227	0.139553	0.1312	0.088263	0.16338	0.18596	0.13758	0.083726	0.20474	0.11884	0.20439	0.17388	0.14973	0.10985	0.20581	0.12232	0.13067	0.13614	0.077402	0.13167	0.16805	0.092256	0.12471	0.14369	0.12939	0.18431	0.12632	0.10811	0.1891	0.16926	0.16064	0.092725	0.12051	0.14002	0.17255	0.13377	0.16234	0.13363	0.14078	0.15076	0.19778	0.13216	0.11725	0.16234	0.17965	0.15906	0.17572	0.10049	0.076967
GSSG reductase	0.20227	0.139553	0.1312	0.088263	0.16338	0.18596	0.13758	0.083726	0.20474	0.11884	0.20439	0.17388	0.14973	0.10985	0.20581	0.12232	0.13067	0.13614	0.077402	0.13167	0.16805	0.092256	0.12471	0.14369	0.12939	0.18431	0.12632	0.10811	0.1891	0.16926	0.16064	0.092725	0.12051	0.14002	0.17255	0.13377	0.16234	0.13363	0.14078	0.15076	0.19778	0.13216	0.11725	0.16234	0.17965	0.15906	0.17572	0.10049	0.076967
SO3 reductase	0.20227	0.139553	0.1312	0.088263	0.16338	0.18596	0.13758	0.083726	0.20474	0.11884	0.20439	0.17388	0.14973	0.10985	0.20581	0.12232	0.13067	0.13614	0.077402	0.13167	0.16805	0.092256	0.12471	0.14369	0.12939	0.18431	0.12632	0.10811	0.1891	0.16926	0.16064	0.092725	0.12051	0.14002	0.17255	0.13377	0.16234	0.13363	0.14078	0.15076	0.19778	0.13216	0.11725	0.16234	0.17965	0.15906	0.17572	0.10049	0.076967
HCO3 dehydratase	6.8752	4.73689	4.7351	3.0723	5.979	6.0563	4.5393	2.6949	7.129	4.0927	6.6809	6.0617	5.2475	3.6833	7.1339	4.0908	4.4416	4.4317	2.6067	4.4301	5.6795	3.0828	4.1431	5.1191	4.4364	6.0235	4.551	3.5209	6.0671	5.6312	5.2861	3.1331	4.07	4.9919	5.9919	4.5586	5.4918	4.5656	4.6785	4.9031	6.305	4.4265	4.1709	5.6186	5.9243	5.533	5.756	3.3684	2.5803
HCO3 dehydratase	2.6863	1.82656	1.9717	1.2317	2.5401	2.2736	1.7071	0.94886	2.8342	1.6176	2.4723	2.2837	2.0986	1.3602	2.7993	1.5246	1.7355	1.618	0.98449	1.6698	2.1935	1.1738	1.5674	2.1518	1.7237	2.2203	1.8671	1.2899	2.1471	2.1339	1.969	1.1844	1.5557	2.0555	2.4015	1.786	2.1328	1.7936	1.7126	1.7796	2.2117	1.6856	1.6898	2.2483	2.1984	2.2646	2.0885	1.2813	0.98725
Ala transaminase	1000	333.293	333.3	333.31	333.27	333.29	333.29	333.3	333.29	333.3	333.29	333.29	333.3	333.29	333.29	333.27	333.3	333.29	333.31	333.3	333.29	333.3	333.3	333.3	333.3	333.28	333.31	333.28	333.29	333.29	333.26	333.3	333.3	333.31	333.25	333.28	333.29	333.3	333.29	333.29	333.29	333.28	333.31	333.27	333.29	333.3	333.27	333.3	333.3
Ala transaminase	0.72079	0.496535	0.46714	0.31444	0.58236	0.66176	0.48942	0.29837	0.72763	0.42243	0.72777	0.61825	0.53348	0.3909	0.73152	0.43533	0.46567	0.48487	0.27581	0.46947	0.59808	0.32864	0.44443	0.50932	0.46042	0.65497	0.44767	0.38358	0.67379	0.6027	0.57291	0.33073	0.42906	0.49745	0.6143	0.47653	0.5757	0.47637	0.5011	0.53591	0.70467	0.47044	0.41755	0.5777	0.64031	0.56674	0.62371	0.35698	0.27435
A-Glu kinase	0.2472	0.184891	0.17505	0.11039	0.26078	0.21278	0.17022	0.11097	0.32538	0.15264	0.2677	0.25016	0.19622	0.15115	0.26161	0.15664	0.1597	0.19034	0.10684	0.16215	0.20736	0.12194	0.1553	0.20432	0.21979	0.25282	0.16798	0.13989	0.2585	0.22676	0.18862	0.10779	0.17996	0.22864	0.22548	0.17517	0.21428	0.16162	0.18183	0.18687	0.27046	0.15419	0.18147	0.19493	0.22869	0.21743	0.22668	0.13018	0.09117
A-GluP reductase	0.2472	0.184891	0.17505	0.11039	0.26078	0.21278	0.17022	0.11097	0.32538	0.15264	0.2677	0.25016	0.19622	0.15115	0.26161	0.15664	0.1597	0.19034	0.10684	0.16215	0.20736	0.12194	0.1553	0.20432	0.21979	0.25282	0.16798	0.13989	0.2585	0.22676	0.18862	0.10779	0.17996	0.22864	0.22548	0.17517	0.21428	0.16162	0.18183	0.18687	0.27046	0.15419	0.18147	0.19493	0.22869	0.21743	0.22668	0.13018	0.09117
A-Orn transaminase	0.2472	0.184891	0.17505	0.11039	0.26078	0.21278	0.17022	0.11097	0.32538	0.15264	0.2677	0.25016	0.19622	0.15115	0.26161	0.15664	0.1597	0.19034	0.10684	0.16215	0.20736	0.12194	0.1553	0.20432	0.21979	0.25282	0.16798	0.13989	0.2585	0.22676	0.18862	0.10779	0.17996	0.22864	0.22548	0.17517	0.21428	0.16162	0.18183	0.18687	0.27046	0.15419	0.18147	0.19493	0.22869	0.21743	0.22668	0.13018	0.09117
A-Orn:A-Glu acetyltransferase	0.2472	0.184891	0.17505	0.11039	0.26078	0.21278	0.17022	0.11097	0.32538	0.15264	0.2677	0.25016	0.19622	0.15115	0.26161	0.15664	0.1597	0.19034	0.10684	0.16215	0.20736	0.12194	0.1553	0.20432	0.21979	0.25282	0.16798	0.13989	0.2585	0.22676	0.18862	0.10779	0.17996	0.22864	0.22548	0.17517	0.21428	0.16162	0.18183	0.18687	0.27046	0.15419	0.18147	0.19493	0.22869	0.21743	0.22668	0.13018	0.09117
CBP synthase	0.24913	0.183081	0.17129	0.11031	0.25623	0.21562	0.17017	0.10996	0.30319	0.15194	0.26397	0.24745	0.19538	0.14675	0.26243	0.158	0.16095	0.19047	0.10524	0.16344	0.20974	0.12215	0.15538	0.19977	0.2099	0.24638	0.16784	0.13897	0.25505	0.22387	0.19124	0.10952	0.17372	0.22187	0.22467	0.1746	0.21227	0.16327	0.18168	0.18725	0.2658	0.15692	0.17684	0.19735	0.22317	0.21307	0.22409	0.12878	0.0923
Orn carbamoyltransferase	0.24224	0.178432	0.16619	0.10714	0.24977	0.2098	0.16582	0.10758	0.29603	0.1478	0.25772	0.24169	0.19	0.14332	0.25526	0.15414	0.15649	0.18644	0.10276	0.15918	0.20413	0.11917	0.15138	0.19425	0.20562	0.2408	0.16303	0.13572	0.2497	0.21847	0.18621	0.10648	0.16981	0.21668	0.21852	0.17004	0.20684	0.15866	0.17735	0.18275	0.26029	0.15259	0.17256	0.19155	0.21758	0.20726	0.21882	0.12552	0.089768
Arg-SCA synthase	0.24224	0.178432	0.16619	0.10714	0.24977	0.2098	0.16582	0.10758	0.29603	0.1478	0.25772	0.24169	0.19	0.14332	0.25526	0.15414	0.15649	0.18644	0.10276	0.15918	0.20413	0.11917	0.15138	0.19425	0.20562	0.2408	0.16303	0.13572	0.2497	0.21847	0.18621	0.10648	0.16981	0.21668	0.21852	0.17004	0.20684	0.15866	0.17735	0.18275	0.26029	0.15259	0.17256	0.19155	0.21758	0.20726	0.21882	0.12552	0.089768
Arg-SCA lyase	0.24224	0.178432	0.16619	0.10714	0.24977	0.2098	0.16582	0.10758	0.29603	0.1478	0.25772	0.24169	0.19	0.14332	0.25526	0.15414	0.15649	0.18644	0.10276	0.15918	0.20413	0.11917	0.15138	0.19425	0.20562	0.2408	0.16303	0.13572	0.2497	0.21847	0.18621	0.10648	0.16981	0.21668	0.21852	0.17004	0.20684	0.15866	0.17735	0.18275	0.26029	0.15259	0.17256	0.19155	0.21758	0.20726	0.21882	0.12552	0.089768
Fum hydratase	0.35889	0.258589	0.24293	0.15831	0.34565	0.31596	0.2444	0.15498	0.41416	0.21635	0.37417	0.34141	0.27682	0.206	0.37396	0.22404	0.23185	0.26375	0.14711	0.23471	0.30071	0.17204	0.22282	0.27786	0.27992	0.34552	0.23645	0.19703	0.3567	0.31532	0.27808	0.15974	0.23888	0.29797	0.31841	0.24715	0.29987	0.23583	0.25756	0.26832	0.37203	0.22839	0.24066	0.28555	0.32019	0.29968	0.31847	0.183	0.13399
Asn synthase	0.22043	0.15346	0.14616	0.096874	0.18272	0.19695	0.14772	0.089689	0.23056	0.13153	0.2254	0.18892	0.16322	0.12107	0.23444	0.136	0.1424	0.14904	0.089124	0.1414	0.18123	0.10028	0.1345	0.15649	0.1497	0.20471	0.1358	0.12132	0.21151	0.18497	0.17247	0.099196	0.13126	0.1513	0.19361	0.14576	0.17358	0.15032	0.15662	0.16109	0.21481	0.14378	0.12703	0.17642	0.1994	0.17366	0.18617	0.10945	0.085088
Asp aminotransferase	986.89	3.11174	3.0365	3.7855	2.5407	2.681	3.1958	3.9121	2.1495	3.3422	2.5599	2.5496	2.8887	3.5455	2.1281	3.3353	3.203	3.2697	3.8378	3.2404	2.7608	3.8125	3.359	2.8717	3.278	2.7536	3.1457	3.6589	2.73	2.7986	2.7766	3.7639	3.4211	3.0198	2.3554	3.0434	2.8407	3.1869	3.1204	3.105	2.7859	3.1387	3.3276	2.6262	2.7669	2.7981	2.7135	3.7114	3.8483
Asp aminotransferase	5.4385	3.73931	3.7755	2.438	4.8299	4.7795	3.5792	2.0977	5.6879	3.2412	5.2665	4.6933	4.1515	2.8803	5.6076	3.1869	3.5134	3.4886	2.0497	3.4636	4.4794	2.4377	3.2692	4.1328	3.5414	4.7545	3.6008	2.759	4.7429	4.4507	4.1545	2.439	3.2282	4.0267	4.7669	3.6162	4.3448	3.6117	3.6367	3.8303	4.936	3.4727	3.3285	4.4529	4.6518	4.4513	4.4969	2.6556	2.0329
Asp aminotransferase	-986.36	-2.7403	-2.6847	-3.5507	-2.1028	-2.1946	-2.8333	-3.6912	-1.6004	-3.0253	-2.0161	-2.0859	-2.4907	-3.2529	-1.5715	-3.0074	-2.8566	-2.9083	-3.6263	-2.8927	-2.3167	-3.5676	-3.0297	-2.4921	-2.9258	-2.2618	-2.8125	-3.3698	-2.2225	-2.3493	-2.3524	-3.5199	-3.1012	-2.6502	-1.892	-2.6887	-2.4149	-2.8277	-2.7441	-2.7092	-2.2624	-2.7888	-3.0168	-2.1958	-2.2871	-2.3766	-2.2532	-3.4452	-3.6428
Ser O-acetyltransferase	0.097234	0.0669742	0.063004	0.042406	0.078552	0.089284	0.066021	0.040249	0.098163	0.056982	0.09817	0.083368	0.071938	0.052721	0.098671	0.058729	0.062817	0.065376	0.037202	0.063313	0.080682	0.044329	0.059948	0.068697	0.062122	0.088346	0.06039	0.051751	0.09089	0.081289	0.077278	0.044588	0.057879	0.0671	0.082836	0.064276	0.077664	0.06425	0.06758	0.072297	0.095048	0.063458	0.056324	0.077938	0.086358	0.076446	0.084141	0.048152	0.037004
Ser O-acetyltransferase	0.10504	0.0725785	0.068197	0.045857	0.084829	0.096675	0.071556	0.043477	0.10657	0.061854	0.10622	0.090512	0.077796	0.057129	0.10714	0.063589	0.067858	0.070767	0.0402	0.068354	0.087373	0.047927	0.064761	0.07499	0.067268	0.095968	0.065934	0.056356	0.09821	0.087967	0.083359	0.048138	0.062632	0.072919	0.08971	0.069491	0.084675	0.069378	0.073205	0.078467	0.10273	0.068705	0.060923	0.084404	0.093297	0.082618	0.091584	0.052335	0.039963
Cys synthase	0.097234	0.0669742	0.063004	0.042406	0.078552	0.089284	0.066021	0.040249	0.098163	0.056982	0.09817	0.083368	0.071938	0.052721	0.098671	0.058729	0.062817	0.065376	0.037202	0.063313	0.080682	0.044329	0.059948	0.068697	0.062122	0.088346	0.06039	0.051751	0.09089	0.081289	0.077278	0.044588	0.057879	0.0671	0.082836	0.064276	0.077664	0.06425	0.06758	0.072297	0.095048	0.063458	0.056324	0.077938	0.086358	0.076446	0.084141	0.048152	0.037004
Cys synthase	0.10504	0.0725785	0.068197	0.045857	0.084829	0.096675	0.071556	0.043477	0.10657	0.061854	0.10622	0.090512	0.077796	0.057129	0.10714	0.063589	0.067858	0.070767	0.0402	0.068354	0.087373	0.047927	0.064761	0.07499	0.067268	0.095968	0.065934	0.056356	0.09821	0.087967	0.083359	0.048138	0.062632	0.072919	0.08971	0.069491	0.084675	0.069378	0.073205	0.078467	0.10273	0.068705	0.060923	0.084404	0.093297	0.082618	0.091584	0.052335	0.039963
Glu synthase	8.9666	6.20249	6.0943	3.9857	7.8051	7.9912	5.9807	3.5778	9.4055	5.3267	8.8642	7.8094	6.7908	4.8411	9.2171	5.3289	5.7927	5.909	3.4319	5.7685	7.4165	4.0659	5.4501	6.6908	5.9148	8.0213	5.8352	4.6526	8.0948	7.4386	6.9485	4.0457	5.396	6.5815	7.8091	5.9739	7.1992	5.9396	6.1122	6.4649	8.4473	5.7621	5.4533	7.28	7.808	7.2743	7.5859	4.423	3.3709
Glu dehydrogenase	-13.413	-18.8579	-18.498	-22.815	-15.657	-15.922	-19.222	-23.53	-13.188	-20.201	-15.021	-15.65	-17.485	-21.391	-12.898	-20.684	-19.396	-19.618	-23.224	-19.54	-16.708	-23.089	-20.266	-17.512	-19.776	-16.423	-19.136	-21.846	-16.111	-16.899	-17.357	-22.783	-20.663	-18.274	-15.218	-18.76	-17.248	-19.287	-18.79	-18.644	-16.095	-19.491	-20.178	-16.495	-16.525	-16.89	-16.625	-22.466	-23.259
Glu dehydrogenase	-0.38132	-0.240091	-0.23793	-0.16512	-0.2481	-0.26121	-0.2501	-0.14805	-0.27593	-0.21529	-0.24246	-0.45835	-0.24909	-0.14589	-0.42308	-0.25602	-0.24634	-0.20583	-0.12857	-0.25159	-0.29356	-0.12596	-0.20466	-0.19307	-0.15542	-0.19605	-0.23606	-0.18611	-0.28309	-0.29178	-0.24888	-0.20512	-0.14753	-0.18245	-0.28816	-0.26332	-0.30434	-0.23455	-0.28801	-0.29937	-0.24378	-0.28508	-0.18977	-0.29483	-0.28236	-0.20045	-0.26074	-0.1681	-0.12385
Glu decarboxylase	0.00029376	0.000195916	0.00017869	0.00012183	0.00025642	0.00022482	0.00016788	9.1232e-05	0.00027911	0.00014035	0.0002189	0.00024677	0.00020301	0.00013419	0.00028292	0.00014538	0.00018978	0.0002903	0.00010734	0.00014755	0.00020792	0.00011051	0.00014827	0.00024801	0.00016007	0.00023821	0.00018944	0.00038702	0.00018073	0.00021787	0.00015475	0.0001114	0.0001431	0.00020413	0.00025019	0.00015771	0.00018738	0.00015916	0.00021375	0.00020527	0.00018976	0.00013583	0.00015304	0.00018949	0.00021148	0.00025097	0.00016585	0.00014709	8.4273e-05
GABA transaminase	-1000	-333.293	-333.3	-333.31	-333.27	-333.29	-333.29	-333.3	-333.29	-333.3	-333.29	-333.29	-333.3	-333.29	-333.29	-333.27	-333.3	-333.29	-333.31	-333.3	-333.29	-333.3	-333.3	-333.3	-333.3	-333.28	-333.31	-333.28	-333.29	-333.29	-333.26	-333.3	-333.3	-333.31	-333.25	-333.28	-333.29	-333.3	-333.29	-333.29	-333.29	-333.28	-333.31	-333.27	-333.29	-333.3	-333.27	-333.3	-333.3
GABA transaminase	1000	333.293	333.3	333.31	333.27	333.29	333.29	333.3	333.29	333.3	333.29	333.29	333.3	333.29	333.29	333.27	333.3	333.29	333.31	333.3	333.29	333.3	333.3	333.3	333.3	333.28	333.31	333.28	333.29	333.29	333.26	333.3	333.3	333.31	333.25	333.28	333.29	333.3	333.29	333.29	333.29	333.28	333.31	333.27	333.29	333.3	333.27	333.3	333.3
Gln synthetase	0.38586	0.269834	0.25646	0.1695	0.32019	0.34995	0.25967	0.15861	0.39839	0.22792	0.3925	0.33946	0.28884	0.22058	0.40389	0.23614	0.24927	0.26096	0.15718	0.25225	0.31953	0.17653	0.23699	0.27656	0.25445	0.3582	0.24622	0.20926	0.36452	0.32426	0.30704	0.17554	0.23202	0.26789	0.33654	0.2566	0.3085	0.26065	0.27453	0.28425	0.3783	0.25133	0.22668	0.31381	0.35233	0.30669	0.33128	0.19457	0.14832
Gln synthetase	9.3851	6.50209	6.3765	4.1703	8.1998	8.3611	6.2654	3.757	9.8803	5.5782	9.2976	8.2027	7.1122	5.0791	9.652	5.5887	6.0631	6.2123	3.6017	6.0418	7.7664	4.265	5.7096	7.0112	6.2327	8.4201	6.1091	4.8811	8.5057	7.8032	7.2732	4.2328	5.6701	6.9209	8.1799	6.2608	7.5469	6.2147	6.411	6.7767	8.8762	6.0294	5.7286	7.6137	8.1804	7.6212	7.9553	4.6353	3.5274
Thr aldolase	3.9362	2.69341	2.7888	1.7813	3.5572	3.4224	2.5578	1.4704	4.1229	2.3533	3.7402	3.3722	3.0271	2.0551	4.0761	2.2764	2.5429	2.4596	1.4691	2.4886	3.2325	1.7448	2.3392	3.0428	2.5295	3.3678	2.6543	1.9564	3.3207	3.1812	2.9681	1.7567	2.3081	2.929	3.4707	2.6156	3.1356	2.6201	2.5859	2.7128	3.4469	2.4992	2.4216	3.2542	3.3208	3.2555	3.1801	1.9066	1.464
ACD oxidoreductase	3.9362	2.69341	2.7888	1.7813	3.5572	3.4224	2.5578	1.4704	4.1229	2.3533	3.7402	3.3722	3.0271	2.0551	4.0761	2.2764	2.5429	2.4596	1.4691	2.4886	3.2325	1.7448	2.3392	3.0428	2.5295	3.3678	2.6543	1.9564	3.3207	3.1812	2.9681	1.7567	2.3081	2.929	3.4707	2.6156	3.1356	2.6201	2.5859	2.7128	3.4469	2.4992	2.4216	3.2542	3.3208	3.2555	3.1801	1.9066	1.464
GCA oxidase	0.0063829	0.00430414	0.0047151	0.0029369	0.0059812	0.0053896	0.0040251	0.002197	0.0066285	0.0038383	0.0057835	0.0053328	0.0049843	0.003178	0.0066439	0.0035791	0.0041235	0.0037386	0.0023027	0.0039451	0.0051954	0.0027541	0.003698	0.0051124	0.0039645	0.0051695	0.0044502	0.0030143	0.0049551	0.0050022	0.0046559	0.002815	0.0036192	0.0048021	0.0057011	0.0042202	0.0050298	0.0042698	0.0040094	0.0041703	0.0050961	0.0040036	0.0039624	0.0053713	0.005173	0.0053727	0.0048829	0.0030183	0.0023438
Catalase	0.0031914	0.00215207	0.0023575	0.0014684	0.0029906	0.0026948	0.0020125	0.0010985	0.0033143	0.0019192	0.0028917	0.0026664	0.0024922	0.001589	0.003322	0.0017895	0.0020618	0.0018693	0.0011513	0.0019726	0.0025977	0.0013771	0.001849	0.0025562	0.0019822	0.0025848	0.0022251	0.0015071	0.0024776	0.0025011	0.0023279	0.0014075	0.0018096	0.002401	0.0028505	0.0021101	0.0025149	0.0021349	0.0020047	0.0020851	0.002548	0.0020018	0.0019812	0.0026856	0.0025865	0.0026864	0.0024414	0.0015092	0.0011719
Glu:GLX aminotransferase	0.0063829	0.00430414	0.0047151	0.0029369	0.0059812	0.0053896	0.0040251	0.002197	0.0066285	0.0038383	0.0057835	0.0053328	0.0049843	0.003178	0.0066439	0.0035791	0.0041235	0.0037386	0.0023027	0.0039451	0.0051954	0.0027541	0.003698	0.0051124	0.0039645	0.0051695	0.0044502	0.0030143	0.0049551	0.0050022	0.0046559	0.002815	0.0036192	0.0048021	0.0057011	0.0042202	0.0050298	0.0042698	0.0040094	0.0041703	0.0050961	0.0040036	0.0039624	0.0053713	0.005173	0.0053727	0.0048829	0.0030183	0.0023438
ATP PR-transferase	0.10388	0.0715494	0.067308	0.045303	0.083918	0.095383	0.070531	0.042998	0.10487	0.060875	0.10488	0.089063	0.076853	0.056323	0.10541	0.062741	0.067108	0.069842	0.039744	0.067638	0.086193	0.047357	0.064043	0.07339	0.066366	0.094381	0.064515	0.055287	0.097099	0.086843	0.082557	0.047634	0.061833	0.071683	0.088495	0.068667	0.08297	0.068639	0.072196	0.077236	0.10154	0.067793	0.060172	0.083262	0.092257	0.081668	0.089889	0.051442	0.039532
Pr-ATP diphosphatase	0.10388	0.0715494	0.067308	0.045303	0.083918	0.095383	0.070531	0.042998	0.10487	0.060875	0.10488	0.089063	0.076853	0.056323	0.10541	0.062741	0.067108	0.069842	0.039744	0.067638	0.086193	0.047357	0.064043	0.07339	0.066366	0.094381	0.064515	0.055287	0.097099	0.086843	0.082557	0.047634	0.061833	0.071683	0.088495	0.068667	0.08297	0.068639	0.072196	0.077236	0.10154	0.067793	0.060172	0.083262	0.092257	0.081668	0.089889	0.051442	0.039532
Pr-AMP cyclohydrolase	0.10388	0.0715494	0.067308	0.045303	0.083918	0.095383	0.070531	0.042998	0.10487	0.060875	0.10488	0.089063	0.076853	0.056323	0.10541	0.062741	0.067108	0.069842	0.039744	0.067638	0.086193	0.047357	0.064043	0.07339	0.066366	0.094381	0.064515	0.055287	0.097099	0.086843	0.082557	0.047634	0.061833	0.071683	0.088495	0.068667	0.08297	0.068639	0.072196	0.077236	0.10154	0.067793	0.060172	0.083262	0.092257	0.081668	0.089889	0.051442	0.039532
P-AICAR-P isomerase	0.10388	0.0715494	0.067308	0.045303	0.083918	0.095383	0.070531	0.042998	0.10487	0.060875	0.10488	0.089063	0.076853	0.056323	0.10541	0.062741	0.067108	0.069842	0.039744	0.067638	0.086193	0.047357	0.064043	0.07339	0.066366	0.094381	0.064515	0.055287	0.097099	0.086843	0.082557	0.047634	0.061833	0.071683	0.088495	0.068667	0.08297	0.068639	0.072196	0.077236	0.10154	0.067793	0.060172	0.083262	0.092257	0.081668	0.089889	0.051442	0.039532
ImGP synthase	0.10388	0.0715494	0.067308	0.045303	0.083918	0.095383	0.070531	0.042998	0.10487	0.060875	0.10488	0.089063	0.076852	0.056323	0.10541	0.062741	0.067108	0.069842	0.039744	0.067638	0.086193	0.047357	0.064043	0.07339	0.066366	0.094381	0.064515	0.055287	0.097099	0.086843	0.082557	0.047634	0.061833	0.071683	0.088495	0.068667	0.08297	0.068639	0.072196	0.077236	0.10154	0.067793	0.060172	0.083262	0.092257	0.081668	0.089889	0.051442	0.039532
ImGP dehydratase	0.10388	0.0715494	0.067308	0.045303	0.083918	0.095383	0.070531	0.042998	0.10487	0.060875	0.10488	0.089063	0.076852	0.056323	0.10541	0.062741	0.067108	0.069842	0.039744	0.067638	0.086193	0.047357	0.064043	0.07339	0.066366	0.094381	0.064515	0.055287	0.097099	0.086843	0.082557	0.047634	0.061833	0.071683	0.088495	0.068667	0.08297	0.068639	0.072196	0.077236	0.10154	0.067793	0.060172	0.083262	0.092257	0.081668	0.089889	0.051442	0.039532
Hisol-P transaminase	0.10388	0.0715494	0.067308	0.045303	0.083918	0.095383	0.070531	0.042998	0.10487	0.060875	0.10488	0.089063	0.076852	0.056323	0.10541	0.062741	0.067108	0.069842	0.039744	0.067638	0.086193	0.047357	0.064043	0.07339	0.066366	0.094381	0.064515	0.055287	0.097099	0.086843	0.082557	0.047634	0.061833	0.071683	0.088495	0.068667	0.08297	0.068639	0.072196	0.077236	0.10154	0.067793	0.060172	0.083262	0.092257	0.081668	0.089889	0.051442	0.039532
Hisol-P phosphatase	0.10388	0.0715494	0.067308	0.045303	0.083918	0.095383	0.070531	0.042998	0.10487	0.060875	0.10488	0.089063	0.076852	0.056323	0.10541	0.062741	0.067108	0.069842	0.039744	0.067638	0.086193	0.047357	0.064043	0.07339	0.066366	0.094381	0.064515	0.055287	0.097099	0.086843	0.082557	0.047634	0.061833	0.071683	0.088495	0.068667	0.08297	0.068639	0.072196	0.077236	0.10154	0.067793	0.060172	0.083262	0.092257	0.081668	0.089889	0.051442	0.039532
Hisol-P dehydrogenase	0.10388	0.0715494	0.067308	0.045303	0.083918	0.095383	0.070531	0.042998	0.10487	0.060875	0.10488	0.089063	0.076852	0.056323	0.10541	0.062741	0.067108	0.069842	0.039744	0.067638	0.086193	0.047357	0.064043	0.07339	0.066366	0.094381	0.064515	0.055287	0.097099	0.086843	0.082557	0.047634	0.061833	0.071683	0.088495	0.068667	0.08297	0.068639	0.072196	0.077236	0.10154	0.067793	0.060172	0.083262	0.092257	0.081668	0.089889	0.051442	0.039532
Hisal-P dehydrogenase	0.10388	0.0715494	0.067308	0.045303	0.083918	0.095383	0.070531	0.042998	0.10487	0.060875	0.10488	0.089063	0.076852	0.056323	0.10541	0.062741	0.067108	0.069842	0.039744	0.067638	0.086193	0.047357	0.064043	0.07339	0.066366	0.094381	0.064515	0.055287	0.097099	0.086843	0.082557	0.047634	0.061833	0.071683	0.088495	0.068667	0.08297	0.068639	0.072196	0.077236	0.10154	0.067793	0.060172	0.083262	0.092257	0.081668	0.089889	0.051442	0.039532
Thr dehydratase	0.28069	0.193301	0.18185	0.12238	0.22683	0.25758	0.19061	0.11615	0.28329	0.16447	0.2833	0.24054	0.20763	0.15219	0.28479	0.16944	0.18133	0.18873	0.10735	0.18268	0.23286	0.12794	0.173	0.19832	0.17927	0.25497	0.17433	0.14944	0.26223	0.23461	0.223	0.12876	0.16705	0.19368	0.2391	0.1855	0.22412	0.18543	0.19506	0.20863	0.27428	0.18314	0.16256	0.22487	0.24919	0.22059	0.24279	0.13898	0.1068
AL synthase	1.2339	0.84981	0.79948	0.53809	0.99698	1.1326	0.83778	0.51066	1.2454	0.72305	1.2455	1.0578	0.91289	0.66902	1.252	0.745	0.7971	0.82954	0.47201	0.80326	1.0238	0.56244	0.7606	0.87195	0.78809	1.1209	0.76638	0.65683	1.153	1.0314	0.98043	0.56593	0.73438	0.85144	1.0512	0.81556	0.98536	0.81513	0.85756	0.91733	1.2059	0.80513	0.71462	0.98871	1.0957	0.97	1.0674	0.61098	0.4695
AL synthase	0.28069	0.193301	0.18185	0.12238	0.22683	0.25758	0.19061	0.11615	0.28329	0.16447	0.2833	0.24054	0.20763	0.15219	0.28479	0.16944	0.18133	0.18873	0.10735	0.18268	0.23286	0.12794	0.173	0.19832	0.17927	0.25497	0.17433	0.14944	0.26223	0.23461	0.223	0.12876	0.16705	0.19368	0.2391	0.1855	0.22412	0.18543	0.19506	0.20863	0.27428	0.18314	0.16256	0.22487	0.24919	0.22059	0.24279	0.13898	0.1068
Ketol-acid reductoisomerase	0.28069	0.193301	0.18185	0.12238	0.22683	0.25758	0.19061	0.11615	0.28329	0.16447	0.2833	0.24054	0.20763	0.15219	0.28479	0.16944	0.18133	0.18873	0.10735	0.18268	0.23286	0.12794	0.173	0.19832	0.17927	0.25497	0.17433	0.14944	0.26223	0.23461	0.223	0.12876	0.16705	0.19368	0.2391	0.1855	0.22412	0.18543	0.19506	0.20863	0.27428	0.18314	0.16256	0.22487	0.24919	0.22059	0.24279	0.13898	0.1068
Ketol-acid reductoisomerase	0.28069	0.193301	0.18185	0.12238	0.22683	0.25758	0.19061	0.11615	0.28329	0.16447	0.2833	0.24054	0.20763	0.15219	0.28479	0.16944	0.18133	0.18873	0.10735	0.18268	0.23286	0.12794	0.173	0.19832	0.17927	0.25497	0.17433	0.14944	0.26223	0.23461	0.223	0.12876	0.16705	0.19368	0.2391	0.1855	0.22412	0.18543	0.19506	0.20863	0.27428	0.18314	0.16256	0.22487	0.24919	0.22059	0.24279	0.13898	0.1068
DH-acid dehydratase	0.28069	0.193301	0.18185	0.12238	0.22683	0.25758	0.19061	0.11615	0.28329	0.16447	0.2833	0.24054	0.20763	0.15219	0.28479	0.16944	0.18133	0.18873	0.10735	0.18268	0.23286	0.12794	0.173	0.19832	0.17927	0.25497	0.17433	0.14944	0.26223	0.23461	0.223	0.12876	0.16705	0.19368	0.2391	0.1855	0.22412	0.18543	0.19506	0.20863	0.27428	0.18314	0.16256	0.22487	0.24919	0.22059	0.24279	0.13898	0.1068
B.-chain-aa transaminase	0.28069	0.193301	0.18185	0.12238	0.22683	0.25758	0.19061	0.11615	0.28329	0.16447	0.2833	0.24054	0.20763	0.15219	0.28479	0.16944	0.18133	0.18873	0.10735	0.18268	0.23286	0.12794	0.173	0.19832	0.17927	0.25497	0.17433	0.14944	0.26223	0.23461	0.223	0.12876	0.16705	0.19368	0.2391	0.1855	0.22412	0.18543	0.19506	0.20863	0.27428	0.18314	0.16256	0.22487	0.24919	0.22059	0.24279	0.13898	0.1068
AL synthase	0.95317	0.656506	0.61763	0.41571	0.77015	0.87498	0.64717	0.39451	0.96215	0.55858	0.96216	0.81725	0.70525	0.51683	0.96717	0.57556	0.61577	0.64081	0.36466	0.62058	0.79091	0.4345	0.5876	0.67363	0.60882	0.86597	0.59205	0.50738	0.89073	0.79677	0.75744	0.43717	0.56734	0.65776	0.81208	0.63006	0.76123	0.62971	0.6625	0.7087	0.93164	0.62198	0.55206	0.76385	0.84653	0.7494	0.82461	0.472	0.3627
Ketol-acid reductoisomerase	0.95317	0.656506	0.61763	0.41571	0.77015	0.87498	0.64717	0.39451	0.96215	0.55858	0.96216	0.81725	0.70525	0.51683	0.96717	0.57556	0.61577	0.64081	0.36466	0.62058	0.79091	0.4345	0.5876	0.67363	0.60882	0.86597	0.59205	0.50738	0.89073	0.79677	0.75744	0.43717	0.56734	0.65776	0.81208	0.63006	0.76123	0.62971	0.6625	0.7087	0.93164	0.62198	0.55206	0.76385	0.84653	0.7494	0.82461	0.472	0.3627
Ketol-acid reductoisomerase	0.95317	0.656506	0.61763	0.41571	0.77015	0.87498	0.64717	0.39451	0.96215	0.55858	0.96216	0.81725	0.70525	0.51683	0.96717	0.57556	0.61577	0.64081	0.36466	0.62058	0.79091	0.4345	0.5876	0.67363	0.60882	0.86597	0.59205	0.50738	0.89073	0.79677	0.75744	0.43717	0.56734	0.65776	0.81208	0.63006	0.76123	0.62971	0.6625	0.7087	0.93164	0.62198	0.55206	0.76385	0.84653	0.7494	0.82461	0.472	0.3627
DH-acid dehydratase	0.95317	0.656506	0.61763	0.41571	0.77015	0.87498	0.64717	0.39451	0.96215	0.55858	0.96216	0.81725	0.70525	0.51683	0.96717	0.57556	0.61577	0.64081	0.36466	0.62058	0.79091	0.4345	0.5876	0.67363	0.60882	0.86597	0.59205	0.50738	0.89073	0.79677	0.75744	0.43717	0.56734	0.65776	0.81208	0.63006	0.76123	0.62971	0.6625	0.7087	0.93164	0.62198	0.55206	0.76385	0.84653	0.7494	0.82461	0.472	0.3627
2-IPM synthase	0.49612	0.341722	0.32147	0.21636	0.40091	0.45546	0.33687	0.20534	0.50081	0.29073	0.50086	0.42536	0.36706	0.26901	0.50347	0.2996	0.32051	0.3336	0.1898	0.32302	0.41171	0.22617	0.30584	0.3506	0.31691	0.45073	0.30819	0.26417	0.46366	0.41477	0.39424	0.22751	0.2953	0.34234	0.42266	0.32794	0.39624	0.32779	0.3448	0.36889	0.48492	0.32383	0.28735	0.39762	0.44066	0.39008	0.42923	0.24568	0.18879
3-IPM dehydratase	0.49612	0.341722	0.32147	0.21636	0.40091	0.45546	0.33687	0.20534	0.50081	0.29073	0.50086	0.42536	0.36706	0.26901	0.50347	0.2996	0.32051	0.3336	0.1898	0.32302	0.41171	0.22617	0.30584	0.3506	0.31691	0.45073	0.30819	0.26417	0.46366	0.41477	0.39424	0.22751	0.2953	0.34234	0.42266	0.32794	0.39624	0.32779	0.3448	0.36889	0.48492	0.32383	0.28735	0.39762	0.44066	0.39008	0.42923	0.24568	0.18879
3-IPM dehydratase	0.49612	0.341722	0.32147	0.21636	0.40091	0.45546	0.33687	0.20534	0.50081	0.29073	0.50086	0.42536	0.36706	0.26901	0.50347	0.2996	0.32051	0.3336	0.1898	0.32302	0.41171	0.22617	0.30584	0.3506	0.31691	0.45073	0.30819	0.26417	0.46366	0.41477	0.39424	0.22751	0.2953	0.34234	0.42266	0.32794	0.39624	0.32779	0.3448	0.36889	0.48492	0.32383	0.28735	0.39762	0.44066	0.39008	0.42923	0.24568	0.18879
3-IPM dehydrogenase	0.49612	0.341722	0.32147	0.21636	0.40091	0.45546	0.33687	0.20534	0.50081	0.29073	0.50086	0.42536	0.36706	0.26901	0.50347	0.2996	0.32051	0.3336	0.1898	0.32302	0.41171	0.22617	0.30584	0.3506	0.31691	0.45073	0.30819	0.26417	0.46366	0.41477	0.39424	0.22751	0.2953	0.34234	0.42266	0.32794	0.39624	0.32779	0.3448	0.36889	0.48492	0.32383	0.28735	0.39762	0.44066	0.39008	0.42923	0.24568	0.18879
spontaneous	0.49612	0.341722	0.32147	0.21636	0.40091	0.45546	0.33687	0.20534	0.50081	0.29073	0.50086	0.42536	0.36706	0.26901	0.50347	0.2996	0.32051	0.3336	0.1898	0.32302	0.41171	0.22617	0.30584	0.3506	0.31691	0.45073	0.30819	0.26417	0.46366	0.41477	0.39424	0.22751	0.2953	0.34234	0.42266	0.32794	0.39624	0.32779	0.3448	0.36889	0.48492	0.32383	0.28735	0.39762	0.44066	0.39008	0.42923	0.24568	0.18879
B.-chain-aa transaminase	0.49612	0.341722	0.32147	0.21636	0.40091	0.45546	0.33687	0.20534	0.50081	0.29073	0.50086	0.42536	0.36706	0.26901	0.50347	0.2996	0.32051	0.3336	0.1898	0.32302	0.41171	0.22617	0.30584	0.3506	0.31691	0.45073	0.30819	0.26417	0.46366	0.41477	0.39424	0.22751	0.2953	0.34234	0.42266	0.32794	0.39624	0.32779	0.3448	0.36889	0.48492	0.32383	0.28735	0.39762	0.44066	0.39008	0.42923	0.24568	0.18879
Asp kinase	5.0727	3.47607	3.5275	2.2765	4.4778	4.4578	3.3304	1.9403	5.2666	3.0207	4.8861	4.3462	3.8693	2.6708	5.2264	2.959	3.2771	3.2208	1.9001	3.2247	4.1731	2.2627	3.0424	3.8494	3.2572	4.4034	3.3595	2.5587	4.3808	4.1299	3.8714	2.2762	2.9854	3.7236	4.4423	3.3645	4.0395	3.3713	3.3748	3.5574	4.5585	3.24	3.0835	4.1616	4.326	4.1459	4.1731	2.4693	1.8964
Asp-SeA dehydrogenase	5.0727	3.47607	3.5275	2.2765	4.4778	4.4578	3.3304	1.9403	5.2666	3.0207	4.8861	4.3462	3.8693	2.6708	5.2264	2.959	3.2771	3.2208	1.9001	3.2247	4.1731	2.2627	3.0424	3.8494	3.2572	4.4034	3.3595	2.5587	4.3808	4.1299	3.8714	2.2762	2.9854	3.7236	4.4423	3.3645	4.0395	3.3713	3.3748	3.5574	4.5585	3.24	3.0835	4.1616	4.326	4.1459	4.1731	2.4693	1.8964
DHD synthase	0.3237	0.222991	0.2098	0.14111	0.26175	0.2971	0.21983	0.13395	0.32704	0.18971	0.32684	0.27752	0.23955	0.17549	0.32862	0.19548	0.20912	0.21769	0.12393	0.21067	0.26862	0.14754	0.19951	0.22875	0.20695	0.29421	0.20109	0.17226	0.30257	0.27075	0.25719	0.1484	0.19261	0.22359	0.27602	0.21389	0.25845	0.21387	0.22499	0.24063	0.31629	0.21119	0.18757	0.25933	0.28751	0.25452	0.28007	0.16033	0.12311
DHD reductase	0.3237	0.222991	0.2098	0.14111	0.26175	0.2971	0.21983	0.13395	0.32704	0.18971	0.32684	0.27752	0.23955	0.17549	0.32862	0.19548	0.20912	0.21769	0.12393	0.21067	0.26862	0.14754	0.19951	0.22875	0.20695	0.29421	0.20109	0.17226	0.30257	0.27075	0.25719	0.1484	0.19261	0.22359	0.27602	0.21389	0.25845	0.21387	0.22499	0.24063	0.31629	0.21119	0.18757	0.25933	0.28751	0.25452	0.28007	0.16033	0.12311
DAP aminotransferase	0.3237	0.222991	0.2098	0.14111	0.26175	0.2971	0.21983	0.13395	0.32704	0.18971	0.32684	0.27752	0.23955	0.17549	0.32862	0.19548	0.20912	0.21769	0.12393	0.21067	0.26862	0.14754	0.19951	0.22875	0.20695	0.29421	0.20109	0.17226	0.30257	0.27075	0.25719	0.1484	0.19261	0.22359	0.27602	0.21389	0.25845	0.21387	0.22499	0.24063	0.31629	0.21119	0.18757	0.25933	0.28751	0.25452	0.28007	0.16033	0.12311
DAP epimerase	0.3237	0.222991	0.2098	0.14111	0.26175	0.2971	0.21983	0.13395	0.32704	0.18971	0.32684	0.27752	0.23955	0.17549	0.32862	0.19548	0.20912	0.21769	0.12393	0.21067	0.26862	0.14754	0.19951	0.22875	0.20695	0.29421	0.20109	0.17226	0.30257	0.27075	0.25719	0.1484	0.19261	0.22359	0.27602	0.21389	0.25845	0.21387	0.22499	0.24063	0.31629	0.21119	0.18757	0.25933	0.28751	0.25452	0.28007	0.16033	0.12311
DAP decarboxylase	0.3237	0.222991	0.2098	0.14111	0.26175	0.2971	0.21983	0.13395	0.32704	0.18971	0.32684	0.27752	0.23955	0.17549	0.32862	0.19548	0.20912	0.21769	0.12393	0.21067	0.26862	0.14754	0.19951	0.22875	0.20695	0.29421	0.20109	0.17226	0.30257	0.27075	0.25719	0.1484	0.19261	0.22359	0.27602	0.21389	0.25845	0.21387	0.22499	0.24063	0.31629	0.21119	0.18757	0.25933	0.28751	0.25452	0.28007	0.16033	0.12311
H-Ser dehydrogenase	4.749	3.25308	3.3177	2.1354	4.216	4.1607	3.1106	1.8064	4.9396	2.8309	4.5593	4.0686	3.6298	2.4953	4.8978	2.7636	3.068	3.0031	1.7762	3.014	3.9044	2.1152	2.8429	3.6207	3.0503	4.1092	3.1585	2.3865	4.0783	3.8592	3.6142	2.1278	2.7928	3.5	4.1663	3.1506	3.781	3.1574	3.1498	3.3168	4.2422	3.0288	2.8959	3.9023	4.0385	3.8913	3.8931	2.309	1.7732
H-Ser kinase	4.749	3.25308	3.3177	2.1354	4.216	4.1607	3.1106	1.8064	4.9396	2.8309	4.5593	4.0686	3.6298	2.4953	4.8978	2.7636	3.068	3.0031	1.7762	3.014	3.9044	2.1152	2.8429	3.6207	3.0503	4.1092	3.1585	2.3865	4.0783	3.8592	3.6142	2.1278	2.7928	3.5	4.1663	3.1506	3.781	3.1574	3.1498	3.3168	4.2422	3.0288	2.8959	3.9023	4.0385	3.8913	3.8931	2.309	1.7732
CTH synthase	0.10504	0.0725785	0.068197	0.045857	0.084829	0.096675	0.071556	0.043477	0.10657	0.061854	0.10622	0.090512	0.077796	0.057129	0.10714	0.063589	0.067858	0.070767	0.0402	0.068354	0.087373	0.047927	0.064761	0.07499	0.067268	0.095968	0.065934	0.056356	0.09821	0.087967	0.083359	0.048138	0.062632	0.072919	0.08971	0.069491	0.084675	0.069378	0.073205	0.078467	0.10273	0.068705	0.060923	0.084404	0.093297	0.082618	0.091584	0.052335	0.039963
CTH beta-lyase	0.10504	0.0725785	0.068197	0.045857	0.084829	0.096675	0.071556	0.043477	0.10657	0.061854	0.10622	0.090512	0.077796	0.057129	0.10714	0.063589	0.067858	0.070767	0.0402	0.068354	0.087373	0.047927	0.064761	0.07499	0.067268	0.095968	0.065934	0.056356	0.09821	0.087967	0.083359	0.048138	0.062632	0.072919	0.08971	0.069491	0.084675	0.069378	0.073205	0.078467	0.10273	0.068705	0.060923	0.084404	0.093297	0.082618	0.091584	0.052335	0.039963
5M-THF oxidoreductase	0.10504	0.0725785	0.068197	0.045857	0.084829	0.096675	0.071556	0.043477	0.10657	0.061854	0.10622	0.090512	0.077796	0.057129	0.10714	0.063589	0.067858	0.070767	0.0402	0.068354	0.087373	0.047927	0.064761	0.07499	0.067268	0.095968	0.065934	0.056356	0.09821	0.087967	0.083359	0.048138	0.062632	0.072919	0.08971	0.069491	0.084675	0.069378	0.073205	0.078467	0.10273	0.068705	0.060923	0.084404	0.093297	0.082618	0.091584	0.052335	0.039963
Met synthase	0.10504	0.0725785	0.068197	0.045857	0.084829	0.096675	0.071556	0.043477	0.10657	0.061854	0.10622	0.090512	0.077796	0.057129	0.10714	0.063589	0.067858	0.070767	0.0402	0.068354	0.087373	0.047927	0.064761	0.07499	0.067268	0.095968	0.065934	0.056356	0.09821	0.087967	0.083359	0.048138	0.062632	0.072919	0.08971	0.069491	0.084675	0.069378	0.073205	0.078467	0.10273	0.068705	0.060923	0.084404	0.093297	0.082618	0.091584	0.052335	0.039963
Gly hydroxymethyltransferase	-0.1072	-0.0740385	-0.069796	-0.046853	-0.086858	-0.098503	-0.072921	-0.044223	-0.10882	-0.063155	-0.10819	-0.092321	-0.079487	-0.058207	-0.10939	-0.064803	-0.069257	-0.072035	-0.040981	-0.069692	-0.089135	-0.048861	-0.066015	-0.076724	-0.068613	-0.097721	-0.067443	-0.057378	-0.09989	-0.089663	-0.084938	-0.049093	-0.06386	-0.074548	-0.091643	-0.070922	-0.086381	-0.070826	-0.074565	-0.079881	-0.10446	-0.070063	-0.062267	-0.086226	-0.095051	-0.08444	-0.09324	-0.053359	-0.040758
CHR mutase	0.35526	0.245514	0.23005	0.15513	0.28741	0.32534	0.24152	0.14766	0.35883	0.20857	0.3586	0.30553	0.26312	0.19464	0.35992	0.21417	0.22951	0.23917	0.1398	0.2321	0.29722	0.16271	0.21906	0.2537	0.22631	0.324	0.22409	0.18884	0.33287	0.29772	0.28229	0.16284	0.21282	0.24522	0.30541	0.23495	0.28479	0.23403	0.24712	0.26707	0.34677	0.23372	0.20825	0.28519	0.31554	0.27962	0.31233	0.17664	0.13517
Glu:PRE aminotransferase	0.35526	0.245514	0.23005	0.15513	0.28741	0.32534	0.24152	0.14766	0.35883	0.20857	0.3586	0.30553	0.26312	0.19464	0.35992	0.21417	0.22951	0.23917	0.1398	0.2321	0.29722	0.16271	0.21906	0.2537	0.22631	0.324	0.22409	0.18884	0.33287	0.29772	0.28229	0.16284	0.21282	0.24522	0.30541	0.23495	0.28479	0.23403	0.24712	0.26707	0.34677	0.23372	0.20825	0.28519	0.31554	0.27962	0.31233	0.17664	0.13517
AGN dehydratase	0.2083	0.143466	0.13499	0.09096	0.16801	0.19088	0.14137	0.086008	0.21021	0.12212	0.20965	0.17909	0.15446	0.11346	0.21071	0.12558	0.13457	0.13983	0.080286	0.13566	0.17262	0.09501	0.12847	0.14728	0.13242	0.18901	0.12932	0.11051	0.19453	0.17385	0.16588	0.095549	0.12394	0.14389	0.1774	0.138	0.16577	0.13676	0.14515	0.15493	0.20298	0.13575	0.12087	0.16756	0.18518	0.16339	0.1805	0.10316	0.079162
Arginase	0.0088756	0.00710791	0.0070347	0.0031145	0.0099028	0.0051273	0.0051521	0.0042004	0.0082954	0.0067954	0.0092704	0.012043	0.0091957	0.005352	0.0073319	0.0094385	0.0057339	0.0060255	0.0078695	0.0062957	0.0081835	0.0055885	0.0069336	0.01006	0.010649	0.010773	0.004984	0.0046182	0.0082508	0.011792	0.0054707	0.0045962	0.0076068	0.007734	0.010533	0.0060602	0.0071899	0.005131	0.0090281	0.003864	0.008507	0.0059451	0.0074367	0.0066111	0.0083423	0.0071136	0.0065043	0.0046633	0.0028612
Orn aminotransferase	0.0088756	0.00710791	0.0070347	0.0031145	0.0099028	0.0051273	0.0051521	0.0042004	0.0082954	0.0067954	0.0092704	0.012043	0.0091957	0.005352	0.0073319	0.0094385	0.0057339	0.0060255	0.0078695	0.0062957	0.0081835	0.0055885	0.0069336	0.01006	0.010649	0.010773	0.004984	0.0046182	0.0082508	0.011792	0.0054707	0.0045962	0.0076068	0.007734	0.010533	0.0060602	0.0071899	0.005131	0.0090281	0.003864	0.008507	0.0059451	0.0074367	0.0066111	0.0083423	0.0071136	0.0065043	0.0046633	0.0028612
Glu kinase	0.32871	0.226167	0.21207	0.1463	0.26397	0.3041	0.22486	0.13689	0.33281	0.19369	0.33232	0.27967	0.24154	0.17802	0.33616	0.19429	0.21236	0.22131	0.12137	0.21623	0.27253	0.14825	0.20235	0.22944	0.20473	0.29694	0.20501	0.17553	0.30751	0.26996	0.26502	0.15082	0.19424	0.22604	0.27976	0.21786	0.262	0.21805	0.22742	0.24693	0.32473	0.21442	0.18855	0.26352	0.29132	0.25781	0.28634	0.16284	0.12596
GluSeA dehydrogenase	0.32871	0.226167	0.21207	0.1463	0.26397	0.3041	0.22486	0.13689	0.33281	0.19369	0.33232	0.27967	0.24154	0.17802	0.33616	0.19429	0.21236	0.22131	0.12137	0.21623	0.27253	0.14825	0.20235	0.22944	0.20473	0.29694	0.20501	0.17553	0.30751	0.26996	0.26502	0.15082	0.19424	0.22604	0.27976	0.21786	0.262	0.21805	0.22742	0.24693	0.32473	0.21442	0.18855	0.26352	0.29132	0.25781	0.28634	0.16284	0.12596
spontaneous	0.32871	0.226167	0.21207	0.1463	0.26397	0.3041	0.22486	0.13689	0.33281	0.19369	0.33232	0.27967	0.24154	0.17802	0.33616	0.19429	0.21236	0.22131	0.12137	0.21623	0.27253	0.14825	0.20235	0.22944	0.20473	0.29694	0.20501	0.17553	0.30751	0.26996	0.26502	0.15082	0.19424	0.22604	0.27976	0.21786	0.262	0.21805	0.22742	0.24693	0.32473	0.21442	0.18855	0.26352	0.29132	0.25781	0.28634	0.16284	0.12596
spontaneous	0.0088756	0.00710791	0.0070347	0.0031145	0.0099028	0.0051273	0.0051521	0.0042004	0.0082954	0.0067954	0.0092704	0.012043	0.0091957	0.005352	0.0073319	0.0094385	0.0057339	0.0060255	0.0078695	0.0062957	0.0081835	0.0055885	0.0069336	0.01006	0.010649	0.010773	0.004984	0.0046182	0.0082508	0.011792	0.0054707	0.0045962	0.0076068	0.007734	0.010533	0.0060602	0.0071899	0.005131	0.0090281	0.003864	0.008507	0.0059451	0.0074367	0.0066111	0.0083423	0.0071136	0.0065043	0.0046633	0.0028612
P5C reductase	49.759	44.7509	42.424	38.977	46.191	49.869	44.664	39.348	51.374	42.09	52.724	48.291	44.98	42.286	50.684	43.332	43.352	45.504	37.807	43.892	47.487	40.282	43.373	43.898	44.786	51.123	42.189	42.087	52.01	48.382	47.074	39.74	43.51	44.717	47.101	43.59	47.043	43.753	45.189	46.625	53.675	43.655	42.24	45.955	49.88	46.205	49.488	41.076	37.437
Pro dehydrogenase	49.422	44.5176	42.205	38.827	45.917	49.56	44.434	39.206	51.033	41.89	52.383	47.999	44.73	42.103	50.341	43.129	43.134	45.276	37.678	43.669	47.206	40.128	43.163	43.658	44.571	50.816	41.979	41.907	51.694	48.1	46.804	39.585	43.309	44.484	46.811	43.366	46.774	43.53	44.952	46.374	53.341	43.434	42.044	45.685	49.58	45.94	49.195	40.908	37.308
PGA dehydrogenase	0.15776	0.108933	0.1024	0.068911	0.1274	0.1448	0.10753	0.065291	0.16008	0.092916	0.1592	0.13664	0.11693	0.085663	0.16095	0.095439	0.10192	0.10625	0.060378	0.10263	0.131	0.072035	0.097385	0.11198	0.10099	0.14369	0.09861	0.084505	0.14706	0.13182	0.12492	0.072407	0.093906	0.10918	0.13589	0.10474	0.12704	0.10407	0.11008	0.11747	0.15407	0.10327	0.091245	0.12674	0.13998	0.12403	0.13725	0.078325	0.059977
PSer aminotransferase	0.15776	0.108933	0.1024	0.068911	0.1274	0.1448	0.10753	0.065291	0.16008	0.092916	0.1592	0.13664	0.11693	0.085663	0.16095	0.095439	0.10192	0.10625	0.060378	0.10263	0.131	0.072035	0.097385	0.11198	0.10099	0.14369	0.09861	0.084505	0.14706	0.13182	0.12492	0.072407	0.093906	0.10918	0.13589	0.10474	0.12704	0.10407	0.11008	0.11747	0.15407	0.10327	0.091245	0.12674	0.13998	0.12403	0.13725	0.078325	0.059977
PSer phosphatase	0.15776	0.108933	0.1024	0.068911	0.1274	0.1448	0.10753	0.065291	0.16008	0.092916	0.1592	0.13664	0.11693	0.085663	0.16095	0.095439	0.10192	0.10625	0.060378	0.10263	0.131	0.072035	0.097385	0.11198	0.10099	0.14369	0.09861	0.084505	0.14706	0.13182	0.12492	0.072407	0.093906	0.10918	0.13589	0.10474	0.12704	0.10407	0.11008	0.11747	0.15407	0.10327	0.091245	0.12674	0.13998	0.12403	0.13725	0.078325	0.059977
Threonine synthase	4.644	3.1805	3.2495	2.0895	4.1312	4.064	3.0391	1.7629	4.833	2.7691	4.453	3.9781	3.552	2.4382	4.7907	2.7	3.0002	2.9324	1.736	2.9456	3.8171	2.0672	2.7782	3.5457	2.983	4.0132	3.0925	2.3301	3.9801	3.7712	3.5308	2.0797	2.7301	3.4271	4.0766	3.0811	3.6963	3.088	3.0766	3.2383	4.1395	2.9601	2.835	3.8179	3.9452	3.8087	3.8015	2.2567	1.7333
ANT synthase	0.052718	0.0363546	0.034202	0.023054	0.042572	0.048122	0.035976	0.021813	0.053504	0.031063	0.052975	0.046128	0.039137	0.028534	0.053811	0.031849	0.034057	0.03548	0.020178	0.034281	0.043632	0.024108	0.032624	0.036986	0.033721	0.047724	0.032676	0.02815	0.048849	0.043858	0.041561	0.024269	0.031273	0.036261	0.046179	0.035252	0.042364	0.034695	0.036875	0.039004	0.051338	0.034568	0.030322	0.042334	0.046687	0.04141	0.045669	0.02599	0.020014
ANT PR-transferase	0.052718	0.0363546	0.034202	0.023054	0.042572	0.048122	0.035976	0.021813	0.053504	0.031063	0.052975	0.046128	0.039137	0.028534	0.053811	0.031849	0.034057	0.03548	0.020178	0.034281	0.043632	0.024108	0.032624	0.036986	0.033721	0.047724	0.032676	0.02815	0.048849	0.043858	0.041561	0.024269	0.031273	0.036261	0.046179	0.035252	0.042364	0.034695	0.036875	0.039004	0.051338	0.034568	0.030322	0.042334	0.046687	0.04141	0.045669	0.02599	0.020014
PR-ANT isomerase	0.052718	0.0363546	0.034202	0.023054	0.042572	0.048122	0.035976	0.021813	0.053504	0.031063	0.052975	0.046128	0.039137	0.028534	0.053811	0.031849	0.034057	0.03548	0.020178	0.034281	0.043632	0.024108	0.032624	0.036986	0.033721	0.047724	0.032676	0.02815	0.048849	0.043858	0.041561	0.024269	0.031273	0.036261	0.046179	0.035252	0.042364	0.034695	0.036875	0.039004	0.051338	0.034568	0.030322	0.042334	0.046687	0.04141	0.045669	0.02599	0.020014
Ind-GP synthase	0.052718	0.0363546	0.034202	0.023054	0.042572	0.048122	0.035976	0.021813	0.053504	0.031063	0.052975	0.046128	0.039137	0.028534	0.053811	0.031849	0.034057	0.03548	0.020178	0.034281	0.043632	0.024108	0.032624	0.036986	0.033721	0.047724	0.032676	0.02815	0.048849	0.043858	0.041561	0.024269	0.031273	0.036261	0.046179	0.035252	0.042364	0.034695	0.036875	0.039004	0.051338	0.034568	0.030322	0.042334	0.046687	0.04141	0.045669	0.02599	0.020014
Ind-GP lyase	0.052718	0.0363546	0.034202	0.023054	0.042572	0.048122	0.035976	0.021813	0.053504	0.031063	0.052975	0.046128	0.039137	0.028534	0.053811	0.031849	0.034057	0.03548	0.020178	0.034281	0.043632	0.024108	0.032624	0.036986	0.033721	0.047724	0.032676	0.02815	0.048849	0.043858	0.041561	0.024269	0.031273	0.036261	0.046179	0.035252	0.042364	0.034695	0.036875	0.039004	0.051338	0.034568	0.030322	0.042334	0.046687	0.04141	0.045669	0.02599	0.020014
Trp synthase	0.052718	0.0363546	0.034202	0.023054	0.042572	0.048122	0.035976	0.021813	0.053504	0.031063	0.052975	0.046128	0.039137	0.028534	0.053811	0.031849	0.034057	0.03548	0.020178	0.034281	0.043632	0.024108	0.032624	0.036986	0.033721	0.047724	0.032676	0.02815	0.048849	0.043858	0.041561	0.024269	0.031273	0.036261	0.046179	0.035252	0.042364	0.034695	0.036875	0.039004	0.051338	0.034568	0.030322	0.042334	0.046687	0.04141	0.045669	0.02599	0.020014
AGN dehydrogenase	0.14695	0.102048	0.09506	0.064167	0.1194	0.13446	0.10015	0.061654	0.14862	0.086449	0.14895	0.12643	0.10866	0.081179	0.14921	0.088595	0.094937	0.099333	0.059512	0.096441	0.1246	0.067701	0.090585	0.10642	0.093886	0.13499	0.094769	0.078331	0.13834	0.12387	0.11641	0.067295	0.088876	0.10133	0.12801	0.096955	0.11902	0.097262	0.10197	0.11214	0.14379	0.097967	0.087379	0.11763	0.13036	0.11624	0.13183	0.073482	0.056013
B.-chain-aa transaminase	0.45705	0.314783	0.29616	0.19934	0.36924	0.41951	0.3103	0.18917	0.46133	0.26785	0.4613	0.39188	0.33819	0.24781	0.4637	0.27596	0.29526	0.30721	0.17486	0.29756	0.3792	0.20833	0.28176	0.32303	0.29191	0.41524	0.28386	0.24321	0.42706	0.382	0.3632	0.20966	0.27204	0.31541	0.38942	0.30212	0.365	0.30192	0.3177	0.33981	0.44672	0.29816	0.26472	0.36623	0.40588	0.35932	0.39538	0.22632	0.17391
ATase	0.0063829	0.00430414	0.0047151	0.0029369	0.0059812	0.0053896	0.0040251	0.002197	0.0066285	0.0038383	0.0057835	0.0053328	0.0049843	0.003178	0.0066439	0.0035791	0.0041235	0.0037386	0.0023027	0.0039451	0.0051954	0.0027541	0.003698	0.0051124	0.0039645	0.0051695	0.0044502	0.0030143	0.0049551	0.0050022	0.0046559	0.002815	0.0036192	0.0048021	0.0057011	0.0042202	0.0050298	0.0042698	0.0040094	0.0041703	0.0050961	0.0040036	0.0039624	0.0053713	0.005173	0.0053727	0.0048829	0.0030183	0.0023438
PRA-Gly ligase	0.0063829	0.00430414	0.0047151	0.0029369	0.0059812	0.0053896	0.0040251	0.002197	0.0066285	0.0038383	0.0057835	0.0053328	0.0049843	0.003178	0.0066439	0.0035791	0.0041235	0.0037386	0.0023027	0.0039451	0.0051954	0.0027541	0.003698	0.0051124	0.0039645	0.0051695	0.0044502	0.0030143	0.0049551	0.0050022	0.0046559	0.002815	0.0036192	0.0048021	0.0057011	0.0042202	0.0050298	0.0042698	0.0040094	0.0041703	0.0050961	0.0040036	0.0039624	0.0053713	0.005173	0.0053727	0.0048829	0.0030183	0.0023438
GAR formyltransferase	0.0063829	0.00430414	0.0047151	0.0029369	0.0059812	0.0053896	0.0040251	0.002197	0.0066285	0.0038383	0.0057835	0.0053328	0.0049843	0.003178	0.0066439	0.0035791	0.0041235	0.0037386	0.0023027	0.0039451	0.0051954	0.0027541	0.003698	0.0051124	0.0039645	0.0051695	0.0044502	0.0030143	0.0049551	0.0050022	0.0046559	0.002815	0.0036192	0.0048021	0.0057011	0.0042202	0.0050298	0.0042698	0.0040094	0.0041703	0.0050961	0.0040036	0.0039624	0.0053713	0.005173	0.0053727	0.0048829	0.0030183	0.0023438
FGAM synthase	0.0063829	0.00430414	0.0047151	0.0029369	0.0059812	0.0053896	0.0040251	0.002197	0.0066285	0.0038383	0.0057835	0.0053328	0.0049843	0.003178	0.0066439	0.0035791	0.0041235	0.0037386	0.0023027	0.0039451	0.0051954	0.0027541	0.003698	0.0051124	0.0039645	0.0051695	0.0044502	0.0030143	0.0049551	0.0050022	0.0046559	0.002815	0.0036192	0.0048021	0.0057011	0.0042202	0.0050298	0.0042698	0.0040094	0.0041703	0.0050961	0.0040036	0.0039624	0.0053713	0.005173	0.0053727	0.0048829	0.0030183	0.0023438
FGAM cyclo-ligase	0.0063829	0.00430414	0.0047151	0.0029369	0.0059812	0.0053896	0.0040251	0.002197	0.0066285	0.0038383	0.0057835	0.0053328	0.0049843	0.003178	0.0066439	0.0035791	0.0041235	0.0037386	0.0023027	0.0039451	0.0051954	0.0027541	0.003698	0.0051124	0.0039645	0.0051695	0.0044502	0.0030143	0.0049551	0.0050022	0.0046559	0.002815	0.0036192	0.0048021	0.0057011	0.0042202	0.0050298	0.0042698	0.0040094	0.0041703	0.0050961	0.0040036	0.0039624	0.0053713	0.005173	0.0053727	0.0048829	0.0030183	0.0023438
AIR carboxylase	0.0063829	0.00430414	0.0047151	0.0029369	0.0059812	0.0053896	0.0040251	0.002197	0.0066285	0.0038383	0.0057835	0.0053328	0.0049843	0.003178	0.0066439	0.0035791	0.0041235	0.0037386	0.0023027	0.0039451	0.0051954	0.0027541	0.003698	0.0051124	0.0039645	0.0051695	0.0044502	0.0030143	0.0049551	0.0050022	0.0046559	0.002815	0.0036192	0.0048021	0.0057011	0.0042202	0.0050298	0.0042698	0.0040094	0.0041703	0.0050961	0.0040036	0.0039624	0.0053713	0.005173	0.0053727	0.0048829	0.0030183	0.0023438
SAICAR synthase	0.0063829	0.00430414	0.0047151	0.0029369	0.0059812	0.0053896	0.0040251	0.002197	0.0066285	0.0038383	0.0057835	0.0053328	0.0049843	0.003178	0.0066439	0.0035791	0.0041235	0.0037386	0.0023027	0.0039451	0.0051954	0.0027541	0.003698	0.0051124	0.0039645	0.0051695	0.0044502	0.0030143	0.0049551	0.0050022	0.0046559	0.002815	0.0036192	0.0048021	0.0057011	0.0042202	0.0050298	0.0042698	0.0040094	0.0041703	0.0050961	0.0040036	0.0039624	0.0053713	0.005173	0.0053727	0.0048829	0.0030183	0.0023438
Adenylo-SCA lyase	0.0063829	0.00430414	0.0047151	0.0029369	0.0059812	0.0053896	0.0040251	0.002197	0.0066285	0.0038383	0.0057835	0.0053328	0.0049843	0.003178	0.0066439	0.0035791	0.0041235	0.0037386	0.0023027	0.0039451	0.0051954	0.0027541	0.003698	0.0051124	0.0039645	0.0051695	0.0044502	0.0030143	0.0049551	0.0050022	0.0046559	0.002815	0.0036192	0.0048021	0.0057011	0.0042202	0.0050298	0.0042698	0.0040094	0.0041703	0.0050961	0.0040036	0.0039624	0.0053713	0.005173	0.0053727	0.0048829	0.0030183	0.0023438
AICAR formyltransferase	0.11026	0.0758536	0.072023	0.04824	0.089899	0.10077	0.074556	0.045196	0.1115	0.064713	0.11066	0.094396	0.081837	0.059501	0.11206	0.06632	0.071231	0.073581	0.042046	0.071583	0.091389	0.050111	0.067741	0.078502	0.07033	0.099551	0.068966	0.058301	0.10205	0.091845	0.087213	0.050449	0.065452	0.076485	0.094196	0.072888	0.087999	0.072909	0.076206	0.081406	0.10664	0.071796	0.064134	0.088633	0.09743	0.087041	0.094772	0.05446	0.041876
IMP cyclohydrolase	0.11026	0.0758536	0.072023	0.04824	0.089899	0.10077	0.074556	0.045196	0.1115	0.064713	0.11066	0.094396	0.081837	0.059501	0.11206	0.06632	0.071231	0.073581	0.042046	0.071583	0.091389	0.050111	0.067741	0.078502	0.07033	0.099551	0.068966	0.058301	0.10205	0.091845	0.087213	0.050449	0.065452	0.076485	0.094196	0.072888	0.087999	0.072909	0.076206	0.081406	0.10664	0.071796	0.064134	0.088633	0.09743	0.087041	0.094772	0.05446	0.041876
AMP deaminase	0.0024254	0.00163551	0.0017917	0.001116	0.0022728	0.002048	0.0015295	0.00083484	0.0025187	0.0014585	0.0021976	0.0020264	0.001894	0.0012076	0.0025246	0.00136	0.0015669	0.0014206	0.00087498	0.0014991	0.0019741	0.0010465	0.0014052	0.0019426	0.0015064	0.0019643	0.001691	0.0011454	0.0018829	0.0019008	0.0017692	0.0010696	0.0013752	0.0018247	0.0021663	0.0016036	0.0019112	0.0016225	0.0015235	0.0015846	0.0019364	0.0015213	0.0015056	0.002041	0.0019657	0.0020416	0.0018554	0.0011469	0.00089061
IMP dehydrogenase	0.0024254	0.00163551	0.0017917	0.001116	0.0022728	0.002048	0.0015295	0.00083484	0.0025187	0.0014585	0.0021976	0.0020264	0.001894	0.0012076	0.0025246	0.00136	0.0015669	0.0014206	0.00087498	0.0014991	0.0019741	0.0010465	0.0014052	0.0019426	0.0015064	0.0019643	0.001691	0.0011454	0.0018829	0.0019008	0.0017692	0.0010696	0.0013752	0.0018247	0.0021663	0.0016036	0.0019112	0.0016225	0.0015235	0.0015846	0.0019364	0.0015213	0.0015056	0.002041	0.0019657	0.0020416	0.0018554	0.0011469	0.00089061
GMP synthase	0.0024254	0.0016355	0.0017917	0.001116	0.0022728	0.002048	0.0015295	0.00083484	0.0025187	0.0014585	0.0021976	0.0020264	0.001894	0.0012076	0.0025246	0.00136	0.0015669	0.0014206	0.00087498	0.0014991	0.0019741	0.0010465	0.0014052	0.0019426	0.0015064	0.0019643	0.001691	0.0011454	0.0018829	0.0019008	0.0017692	0.0010696	0.0013752	0.0018247	0.0021663	0.0016036	0.0019112	0.0016225	0.0015235	0.0015846	0.0019364	0.0015213	0.0015056	0.002041	0.0019657	0.0020416	0.0018554	0.0011469	0.00089061
Adenylo-SCA synthase	0.11026	0.0758536	0.072023	0.04824	0.089899	0.10077	0.074556	0.045196	0.1115	0.064713	0.11066	0.094396	0.081837	0.059501	0.11206	0.06632	0.071231	0.073581	0.042046	0.071583	0.091389	0.050111	0.067741	0.078502	0.07033	0.099551	0.068966	0.058301	0.10205	0.091845	0.087213	0.050449	0.065452	0.076485	0.094196	0.072888	0.087999	0.072909	0.076206	0.081406	0.10664	0.071796	0.064134	0.088633	0.09743	0.087041	0.094772	0.05446	0.041876
Adenylo-SCA lyase	0.11026	0.0758536	0.072023	0.04824	0.089899	0.10077	0.074556	0.045196	0.1115	0.064713	0.11066	0.094396	0.081837	0.059501	0.11206	0.06632	0.071231	0.073581	0.042046	0.071583	0.091389	0.050111	0.067741	0.078502	0.07033	0.099551	0.068966	0.058301	0.10205	0.091845	0.087213	0.050449	0.065452	0.076485	0.094196	0.072888	0.087999	0.072909	0.076206	0.081406	0.10664	0.071796	0.064134	0.088633	0.09743	0.087041	0.094772	0.05446	0.041876
Asp carbamoyltransferase	0.0068929	0.00464808	0.0050919	0.0031716	0.0064592	0.0058203	0.0043467	0.0023726	0.0071582	0.0041451	0.0062456	0.0057589	0.0053826	0.0034319	0.0071748	0.0038651	0.0044531	0.0040373	0.0024867	0.0042604	0.0056105	0.0029742	0.0039935	0.0055209	0.0042813	0.0055826	0.0048058	0.0032551	0.0053511	0.005402	0.0050279	0.0030399	0.0039084	0.0051858	0.0061566	0.0045575	0.0054317	0.004611	0.0043298	0.0045035	0.0055033	0.0043236	0.004279	0.0058005	0.0055864	0.0058021	0.005273	0.0032595	0.0025311
DHOase	0.0068929	0.00464808	0.0050919	0.0031716	0.0064592	0.0058203	0.0043467	0.0023726	0.0071582	0.0041451	0.0062456	0.0057589	0.0053826	0.0034319	0.0071748	0.0038651	0.0044531	0.0040373	0.0024867	0.0042604	0.0056105	0.0029742	0.0039935	0.0055209	0.0042813	0.0055826	0.0048058	0.0032551	0.0053511	0.005402	0.0050279	0.0030399	0.0039084	0.0051858	0.0061566	0.0045575	0.0054317	0.004611	0.0043298	0.0045035	0.0055033	0.0043236	0.004279	0.0058005	0.0055864	0.0058021	0.005273	0.0032595	0.0025311
DHO dehydrogenase	0.0068929	0.00464808	0.0050919	0.0031716	0.0064592	0.0058203	0.0043467	0.0023726	0.0071582	0.0041451	0.0062456	0.0057589	0.0053826	0.0034319	0.0071748	0.0038651	0.0044531	0.0040373	0.0024867	0.0042604	0.0056105	0.0029742	0.0039935	0.0055209	0.0042813	0.0055826	0.0048058	0.0032551	0.0053511	0.005402	0.0050279	0.0030399	0.0039084	0.0051858	0.0061566	0.0045575	0.0054317	0.004611	0.0043298	0.0045035	0.0055033	0.0043236	0.004279	0.0058005	0.0055864	0.0058021	0.005273	0.0032595	0.0025311
ORO PR-transferase	0.0068929	0.00464808	0.0050919	0.0031716	0.0064592	0.0058203	0.0043467	0.0023726	0.0071582	0.0041451	0.0062456	0.0057589	0.0053826	0.0034319	0.0071748	0.0038651	0.0044531	0.0040373	0.0024867	0.0042604	0.0056105	0.0029742	0.0039935	0.0055209	0.0042813	0.0055826	0.0048058	0.0032551	0.0053511	0.005402	0.0050279	0.0030399	0.0039084	0.0051858	0.0061566	0.0045575	0.0054317	0.004611	0.0043298	0.0045035	0.0055033	0.0043236	0.004279	0.0058005	0.0055864	0.0058021	0.005273	0.0032595	0.0025311
OMP decarboxylase	0.0068929	0.00464808	0.0050919	0.0031716	0.0064592	0.0058203	0.0043467	0.0023726	0.0071582	0.0041451	0.0062456	0.0057589	0.0053826	0.0034319	0.0071748	0.0038651	0.0044531	0.0040373	0.0024867	0.0042604	0.0056105	0.0029742	0.0039935	0.0055209	0.0042813	0.0055826	0.0048058	0.0032551	0.0053511	0.005402	0.0050279	0.0030399	0.0039084	0.0051858	0.0061566	0.0045575	0.0054317	0.004611	0.0043298	0.0045035	0.0055033	0.0043236	0.004279	0.0058005	0.0055864	0.0058021	0.005273	0.0032595	0.0025311
CTP synthase	0.0028124	0.00189647	0.0020775	0.001294	0.0026354	0.0023748	0.0017735	0.00096805	0.0029206	0.0016912	0.0025483	0.0023497	0.0021962	0.0014003	0.0029274	0.001577	0.0018169	0.0016473	0.0010146	0.0017383	0.0022891	0.0012135	0.0016294	0.0022526	0.0017468	0.0022778	0.0019608	0.0013281	0.0021833	0.0022041	0.0020515	0.0012403	0.0015947	0.0021159	0.002512	0.0018595	0.0022162	0.0018814	0.0017666	0.0018375	0.0022454	0.0017641	0.0017459	0.0023667	0.0022793	0.0023673	0.0021515	0.0013299	0.0010327
adenylate kinase	0.21405	0.149156	0.14144	0.093937	0.17674	0.19156	0.14369	0.087492	0.22394	0.1277	0.21962	0.18359	0.15823	0.11789	0.22779	0.13242	0.13828	0.1453	0.086821	0.13746	0.17603	0.097521	0.13081	0.15137	0.14574	0.19954	0.13135	0.1183	0.20656	0.17997	0.16781	0.096381	0.12764	0.1465	0.18791	0.14154	0.16855	0.14605	0.15261	0.15692	0.20971	0.13978	0.12306	0.17105	0.19423	0.16829	0.18128	0.10643	0.082744
adenylate kinase	1.2723	0.917185	1.1306	0.6275	1.5414	1.0579	0.73354	0.39189	1.6169	0.82629	1.2564	1.1018	1.1957	0.754	1.4046	0.70153	0.82195	0.74017	0.4918	0.80354	1.0862	0.61426	0.7379	1.2742	0.98513	1.1657	1.1111	0.56263	0.93344	0.98272	0.91836	0.54596	0.86567	1.234	1.2769	0.82186	1.0195	0.88998	0.77158	0.70226	1.0206	0.7196	0.98337	1.1584	1.0288	1.2666	1.0381	0.62351	0.48491
guanylate kinase	0.0024254	0.0016355	0.0017917	0.001116	0.0022728	0.002048	0.0015295	0.00083484	0.0025187	0.0014585	0.0021976	0.0020264	0.001894	0.0012076	0.0025246	0.00136	0.0015669	0.0014206	0.00087498	0.0014991	0.0019741	0.0010465	0.0014052	0.0019426	0.0015064	0.0019643	0.001691	0.0011454	0.0018829	0.0019008	0.0017692	0.0010696	0.0013752	0.0018247	0.0021663	0.0016036	0.0019112	0.0016225	0.0015235	0.0015846	0.0019364	0.0015213	0.0015056	0.002041	0.0019657	0.0020416	0.0018554	0.0011469	0.00089061
UMP/CMP kinase	0.0068929	0.00464808	0.0050919	0.0031716	0.0064592	0.0058203	0.0043467	0.0023726	0.0071582	0.0041451	0.0062456	0.0057589	0.0053826	0.0034319	0.0071748	0.0038651	0.0044531	0.0040373	0.0024867	0.0042604	0.0056105	0.0029742	0.0039935	0.0055209	0.0042813	0.0055826	0.0048058	0.0032551	0.0053511	0.005402	0.0050279	0.0030399	0.0039084	0.0051858	0.0061566	0.0045575	0.0054317	0.004611	0.0043298	0.0045035	0.0055033	0.0043236	0.004279	0.0058005	0.0055864	0.0058021	0.005273	0.0032595	0.0025311
Nucleoside-triphosphatase	0.0012613	0.000850552	0.00093176	0.00058036	0.001182	0.0010651	0.0007954	0.00043416	0.0013099	0.0007585	0.0011429	0.0010538	0.00098496	0.000628	0.0013129	0.00070727	0.00081486	0.00073879	0.00045504	0.0007796	0.0010267	0.00054425	0.00073077	0.0010103	0.00078343	0.0010216	0.00087941	0.00059566	0.00097919	0.0009885	0.00092006	0.00055627	0.0007152	0.00094894	0.0011266	0.00083397	0.00099394	0.00084377	0.00079231	0.00082409	0.001007	0.00079117	0.00078301	0.0010614	0.0010223	0.0010617	0.00096491	0.00059646	0.00046316
Ribonucleoside-diphosphate reductase	0.0021277	0.00143474	0.0015717	0.00097898	0.0019938	0.0017966	0.0013417	0.00073236	0.0022096	0.0012795	0.0019279	0.0017776	0.0016615	0.0010593	0.0022147	0.0011931	0.0013745	0.0012462	0.00076757	0.0013151	0.0017318	0.00091806	0.0012327	0.0017042	0.0013215	0.0017232	0.0014834	0.0010048	0.0016517	0.0016674	0.001552	0.00093834	0.0012064	0.0016007	0.0019004	0.0014068	0.0016766	0.0014233	0.0013365	0.0013901	0.0016987	0.0013346	0.0013208	0.0017905	0.0017244	0.0017909	0.0016277	0.0010061	0.00078128
Ribonucleoside-diphosphate reductase	0.0012613	0.000850552	0.00093176	0.00058036	0.001182	0.0010651	0.0007954	0.00043416	0.0013099	0.0007585	0.0011429	0.0010538	0.00098496	0.000628	0.0013129	0.00070727	0.00081486	0.00073879	0.00045504	0.0007796	0.0010267	0.00054425	0.00073077	0.0010103	0.00078343	0.0010216	0.00087941	0.00059566	0.00097919	0.0009885	0.00092006	0.00055627	0.0007152	0.00094894	0.0011266	0.00083397	0.00099394	0.00084377	0.00079231	0.00082409	0.001007	0.00079117	0.00078301	0.0010614	0.0010223	0.0010617	0.00096491	0.00059646	0.00046316
Ribonucleoside-diphosphate reductase	0.0011606	0.000782595	0.00085731	0.000534	0.0010875	0.00097996	0.00073185	0.00039947	0.0012052	0.0006979	0.0010516	0.00096962	0.00090627	0.00057783	0.001208	0.00065077	0.00074976	0.00067977	0.00041868	0.00071731	0.00094462	0.00050076	0.00067239	0.00092955	0.00072084	0.00093995	0.00080915	0.00054807	0.00090096	0.00090953	0.00084655	0.00051183	0.00065806	0.00087313	0.0010366	0.00076734	0.00091453	0.00077636	0.00072901	0.00075825	0.00092659	0.00072796	0.00072046	0.00097663	0.00094058	0.00097689	0.00088782	0.00054881	0.00042616
Ribonucleoside-diphosphate reductase	0.0021649	0.00145982	0.0015992	0.00099609	0.0020286	0.001828	0.0013652	0.00074516	0.0022482	0.0013018	0.0019616	0.0018087	0.0016905	0.0010779	0.0022534	0.0012139	0.0013986	0.001268	0.00078099	0.001338	0.0017621	0.0009341	0.0012542	0.0017339	0.0013446	0.0017533	0.0015094	0.0010223	0.0016806	0.0016966	0.0015791	0.00095474	0.0012275	0.0016287	0.0019336	0.0014314	0.0017059	0.0014482	0.0013599	0.0014144	0.0017284	0.0013579	0.0013439	0.0018218	0.0017545	0.0018222	0.0016561	0.0010237	0.00079494
Deoxyuridine-triphosphatase	0.0021649	0.00145982	0.0015992	0.00099609	0.0020286	0.001828	0.0013652	0.00074516	0.0022482	0.0013018	0.0019616	0.0018087	0.0016905	0.0010779	0.0022534	0.0012139	0.0013986	0.001268	0.00078099	0.001338	0.0017621	0.0009341	0.0012542	0.0017339	0.0013446	0.0017533	0.0015094	0.0010223	0.0016806	0.0016966	0.0015791	0.00095474	0.0012275	0.0016287	0.0019336	0.0014314	0.0017059	0.0014482	0.0013599	0.0014144	0.0017284	0.0013579	0.0013439	0.0018218	0.0017545	0.0018222	0.0016561	0.0010237	0.00079494
Thymidylate synthase	0.0021649	0.00145982	0.0015992	0.00099609	0.0020286	0.001828	0.0013652	0.00074516	0.0022482	0.0013018	0.0019616	0.0018087	0.0016905	0.0010779	0.0022534	0.0012139	0.0013986	0.001268	0.00078099	0.001338	0.0017621	0.0009341	0.0012542	0.0017339	0.0013446	0.0017533	0.0015094	0.0010223	0.0016806	0.0016966	0.0015791	0.00095474	0.0012275	0.0016287	0.0019336	0.0014314	0.0017059	0.0014482	0.0013599	0.0014144	0.0017284	0.0013579	0.0013439	0.0018218	0.0017545	0.0018222	0.0016561	0.0010237	0.00079494
Thymidine monophosphate kinase	0.0021649	0.00145982	0.0015992	0.00099609	0.0020286	0.001828	0.0013652	0.00074516	0.0022482	0.0013018	0.0019616	0.0018087	0.0016905	0.0010779	0.0022534	0.0012139	0.0013986	0.001268	0.00078099	0.001338	0.0017621	0.0009341	0.0012542	0.0017339	0.0013446	0.0017533	0.0015094	0.0010223	0.0016806	0.0016966	0.0015791	0.00095474	0.0012275	0.0016287	0.0019336	0.0014314	0.0017059	0.0014482	0.0013599	0.0014144	0.0017284	0.0013579	0.0013439	0.0018218	0.0017545	0.0018222	0.0016561	0.0010237	0.00079494
Nucleoside-diphosphate kinase	0.0012648	0.00085291	0.00093434	0.00058197	0.0011852	0.001068	0.00079761	0.00043536	0.0013135	0.0007606	0.0011461	0.0010567	0.0009877	0.00062975	0.0013166	0.00070924	0.00081712	0.00074084	0.0004563	0.00078176	0.0010295	0.00054576	0.0007328	0.0010131	0.0007856	0.0010244	0.00088185	0.00059731	0.00098191	0.00099124	0.00092261	0.00055782	0.00071719	0.00095158	0.0011297	0.00083629	0.0009967	0.00084611	0.0007945	0.00082638	0.0010098	0.00079336	0.00078519	0.0010644	0.0010251	0.0010647	0.00096759	0.00059812	0.00046445
Nucleoside-diphosphate kinase	0.11026	0.0758536	0.072023	0.04824	0.089899	0.10077	0.074556	0.045196	0.1115	0.064713	0.11066	0.094396	0.081837	0.059501	0.11206	0.06632	0.071231	0.073581	0.042046	0.071583	0.091389	0.050111	0.067741	0.078502	0.07033	0.099551	0.068966	0.058301	0.10205	0.091845	0.087213	0.050449	0.065452	0.076485	0.094196	0.072888	0.087999	0.072909	0.076206	0.081406	0.10664	0.071796	0.064134	0.088633	0.09743	0.087041	0.094772	0.05446	0.041876
Nucleoside-diphosphate kinase	2.4342	1.64063	1.7822	1.1152	2.2711	2.0534	1.5411	0.84576	2.5217	1.4646	2.208	2.0359	1.8849	1.2321	2.5392	1.3555	1.5726	1.4442	0.87362	1.509	1.9787	1.0419	1.4109	1.923	1.4999	1.962	1.6822	1.1709	1.8836	1.8935	1.7717	1.0717	1.3631	1.826	2.1578	1.6396	1.9009	1.6297	1.5373	1.585	1.948	1.5351	1.4941	2.0345	1.9837	2.0639	1.8619	1.1376	0.89433
Nucleoside-diphosphate kinase	0.0021277	0.00143474	0.0015717	0.00097898	0.0019938	0.0017966	0.0013417	0.00073236	0.0022096	0.0012795	0.0019279	0.0017776	0.0016615	0.0010593	0.0022147	0.0011931	0.0013745	0.0012462	0.00076757	0.0013151	0.0017318	0.00091806	0.0012327	0.0017042	0.0013215	0.0017232	0.0014834	0.0010048	0.0016517	0.0016674	0.001552	0.00093834	0.0012064	0.0016007	0.0019004	0.0014068	0.0016766	0.0014233	0.0013365	0.0013901	0.0016987	0.0013346	0.0013208	0.0017905	0.0017244	0.0017909	0.0016277	0.0010061	0.00078128
Nucleoside-diphosphate kinase	0.0012613	0.00085055	0.00093176	0.00058036	0.001182	0.0010651	0.0007954	0.00043416	0.0013099	0.0007585	0.0011429	0.0010538	0.00098496	0.000628	0.0013129	0.00070728	0.00081486	0.00073879	0.00045504	0.0007796	0.0010266	0.00054425	0.00073077	0.0010103	0.00078343	0.0010216	0.00087941	0.00059566	0.00097919	0.0009885	0.00092006	0.00055627	0.0007152	0.00094894	0.0011266	0.00083397	0.00099394	0.00084377	0.00079231	0.00082409	0.001007	0.00079117	0.00078301	0.0010614	0.0010223	0.0010617	0.00096491	0.00059646	0.00046316
Nucleoside-diphosphate kinase	0.0011606	0.000782595	0.00085731	0.000534	0.0010875	0.00097996	0.00073185	0.00039947	0.0012052	0.0006979	0.0010516	0.00096962	0.00090627	0.00057783	0.001208	0.00065077	0.00074976	0.00067977	0.00041868	0.00071731	0.00094462	0.00050076	0.00067239	0.00092955	0.00072084	0.00093995	0.00080915	0.00054807	0.00090096	0.00090953	0.00084655	0.00051183	0.00065806	0.00087313	0.0010366	0.00076734	0.00091453	0.00077636	0.00072901	0.00075825	0.00092659	0.00072796	0.00072046	0.00097663	0.00094058	0.00097689	0.00088782	0.00054881	0.00042616
Nucleoside-diphosphate kinase	0.0021649	0.00145982	0.0015992	0.00099609	0.0020286	0.001828	0.0013652	0.00074516	0.0022482	0.0013018	0.0019616	0.0018087	0.0016905	0.0010779	0.0022534	0.0012139	0.0013986	0.001268	0.00078099	0.001338	0.0017621	0.0009341	0.0012542	0.0017339	0.0013446	0.0017533	0.0015094	0.0010223	0.0016806	0.0016966	0.0015791	0.00095474	0.0012275	0.0016287	0.0019336	0.0014314	0.0017059	0.0014482	0.0013599	0.0014144	0.0017284	0.0013579	0.0013439	0.0018218	0.0017545	0.0018222	0.0016561	0.0010237	0.00079494
Nucleoside-diphosphate kinase	0.0021649	0.00145982	0.0015992	0.00099609	0.0020286	0.001828	0.0013652	0.00074516	0.0022482	0.0013018	0.0019616	0.0018087	0.0016905	0.0010779	0.0022534	0.0012139	0.0013986	0.001268	0.00078099	0.001338	0.0017621	0.0009341	0.0012542	0.0017339	0.0013446	0.0017533	0.0015094	0.0010223	0.0016806	0.0016966	0.0015791	0.00095474	0.0012275	0.0016287	0.0019336	0.0014314	0.0017059	0.0014482	0.0013599	0.0014144	0.0017284	0.0013579	0.0013439	0.0018218	0.0017545	0.0018222	0.0016561	0.0010237	0.00079494
SO4 diffusion	0.20227	0.139553	0.1312	0.088263	0.16338	0.18596	0.13758	0.083726	0.20474	0.11884	0.20439	0.17388	0.14973	0.10985	0.20581	0.12232	0.13067	0.13614	0.077402	0.13167	0.16805	0.092256	0.12471	0.14369	0.12939	0.18431	0.12632	0.10811	0.1891	0.16926	0.16064	0.092725	0.12051	0.14002	0.17255	0.13377	0.16234	0.13363	0.14078	0.15076	0.19778	0.13216	0.11725	0.16234	0.17965	0.15906	0.17572	0.10049	0.076967
NO2 transporter	8.1074	5.64495	5.3186	3.5519	6.8017	7.3702	5.5093	3.3841	8.4575	4.7857	8.2464	7.1195	6.0532	4.4801	8.3051	4.9199	5.2376	5.5418	3.1613	5.2836	6.7358	3.7317	5.0076	5.8503	5.4142	7.4776	5.1112	4.3465	7.6801	6.8432	6.417	3.6926	4.9442	5.8251	6.9883	5.4051	6.5306	5.3643	5.6793	6.0369	8.0289	5.2652	4.8468	6.4945	7.2322	6.4599	7.0709	4.0481	3.0807
Nucleotide transporter	30.937	38.0523	38.871	44.086	34.838	32.946	38.256	43.666	30.728	40.501	31.483	33.585	36.823	41.799	30.206	40.192	39.063	38.592	43.54	39.039	34.804	43.788	39.934	37.506	39.319	33.496	39.623	41.902	32.699	34.567	35.666	43.658	40.516	37.925	33.864	38.371	35.448	38.759	37.88	36.849	32.143	38.853	40.668	35.279	33.591	35.765	34.135	42.863	43.866
ADP/ATP carrier	35.108	25.0357	22.877	15.555	29.098	32.908	24.706	15.451	36.685	21.108	36.546	31.712	26.428	20.245	36.502	22.026	23.156	25.19	14.131	23.618	29.757	16.629	22.398	25.171	24.121	33.635	22.072	19.707	35.034	30.527	28.835	16.466	22.063	25.291	30.678	24.01	28.81	23.618	25.709	27.289	36.638	23.461	21.168	28.358	32.376	28.082	31.946	18.018	13.723
Brittle1 protein transporter	0.0063829	0.00430414	0.0047151	0.0029369	0.0059812	0.0053896	0.0040251	0.002197	0.0066285	0.0038383	0.0057835	0.0053328	0.0049843	0.003178	0.0066439	0.0035791	0.0041235	0.0037386	0.0023027	0.0039451	0.0051953	0.0027541	0.003698	0.0051124	0.0039645	0.0051695	0.0044502	0.0030143	0.0049551	0.0050022	0.0046559	0.002815	0.0036192	0.0048021	0.0057011	0.0042202	0.0050298	0.0042698	0.0040094	0.0041703	0.0050961	0.0040036	0.0039624	0.0053713	0.005173	0.0053727	0.0048829	0.0030183	0.0023438
NAD transporter	-0.0063829	-0.00430413	-0.0047151	-0.0029369	-0.0059812	-0.0053896	-0.0040251	-0.002197	-0.0066285	-0.0038383	-0.0057835	-0.0053327	-0.0049843	-0.003178	-0.0066439	-0.0035791	-0.0041235	-0.0037386	-0.0023027	-0.0039451	-0.0051951	-0.0027541	-0.003698	-0.0051124	-0.0039645	-0.0051695	-0.0044502	-0.0030143	-0.0049551	-0.0050022	-0.0046559	-0.002815	-0.0036192	-0.0048021	-0.0057011	-0.0042202	-0.0050298	-0.0042698	-0.0040094	-0.0041703	-0.0050961	-0.0040036	-0.0039624	-0.0053713	-0.005173	-0.0053727	-0.0048829	-0.0030183	-0.0023438
NAD transporter	0.0063829	0.00430413	0.0047151	0.0029369	0.0059812	0.0053896	0.0040251	0.002197	0.0066285	0.0038383	0.0057835	0.0053327	0.0049843	0.003178	0.0066439	0.0035791	0.0041235	0.0037386	0.0023027	0.0039451	0.0051951	0.0027541	0.003698	0.0051124	0.0039645	0.0051695	0.0044502	0.0030143	0.0049551	0.0050022	0.0046559	0.002815	0.0036192	0.0048021	0.0057011	0.0042202	0.0050298	0.0042698	0.0040094	0.0041703	0.0050961	0.0040036	0.0039624	0.0053713	0.005173	0.0053727	0.0048829	0.0030183	0.0023438
TP/Pi translocator	-31.899	-48.0537	-49.76	-61.599	-40.79	-37.051	-48.674	-61.446	-30.859	-53.414	-32.959	-37.882	-45.175	-55.819	-30.409	-52.938	-50.415	-48.989	-61.686	-50.161	-41.007	-60.911	-52.216	-46.619	-50.437	-37.545	-51.308	-56.598	-35.74	-40.53	-42.67	-60.617	-53.235	-47.507	-38.568	-48.828	-42.545	-49.845	-47.36	-45.555	-34.444	-50.096	-53.546	-42.066	-38.368	-43.081	-39.008	-58.899	-62.28
TP/Pi translocator	-888.27	58.179	59.548	66.033	54.652	51.765	58.395	64.943	48.585	61.405	49.679	52.425	56.75	62.652	48.514	60.947	59.665	58.535	64.779	59.4	54.28	65.465	60.565	57.77	59.494	52.08	60.403	62.906	50.859	53.731	55.122	65.469	61.092	58.107	53.14	58.81	55.125	59.361	57.677	56.587	47.127	59.464	61.446	55.115	52.596	55.633	52.892	64.36	65.343
TP/Pi translocator	932.17	-1.93378	-1.2973	0.98353	-3.1037	-4.3564	-1.928	0.99071	-5.2953	-0.81295	-5.3866	-4.1835	-2.375	-0.51285	-5.633	-1.0747	-1.4937	-2.0461	1.3457	-1.6205	-3.4205	0.71509	-1.221	-1.9955	-1.4813	-4.4013	-1.0199	-0.27955	-5.0626	-3.6173	-3.4415	0.53305	-0.94431	-1.7767	-4.0828	-1.9261	-3.0909	-1.5144	-2.381	-2.7945	-2.2728	-1.7023	-0.60747	-3.1653	-4.1106	-2.6953	-4.2116	0.28008	1.392
GCA/GCEA shuffle	25.425	36.7757	36.339	45.083	30.671	30.553	37.398	46.345	25.311	39.64	28.676	29.832	34.118	42.06	24.349	40.372	37.887	38.207	45.907	38.092	32.272	45.588	39.645	34.449	38.838	31.66	37.613	42.834	30.688	32.578	33.552	44.819	40.62	35.96	29.42	36.584	33.375	37.69	36.41	36.002	30.679	37.926	39.754	31.986	31.739	33.036	31.954	44.236	45.988
GCA/GCEA shuffle	13.642	19.0188	18.891	22.979	16.273	16.035	19.273	23.478	13.668	20.387	15.159	15.71	17.805	21.493	13.155	20.697	19.544	19.636	23.291	19.614	16.891	23.193	20.35	18.009	20.019	16.569	19.488	21.843	16.034	17.011	17.435	22.811	20.846	18.727	15.558	18.913	17.426	19.468	18.776	18.585	16.047	19.534	20.486	16.788	16.608	17.328	16.667	22.557	23.33
Mas exporter	0.0081543	0.00477376	0.0071248	0.0037129	0.0015005	0.0039941	0.0043409	0.0034363	0.015069	0.004559	0.0035016	0.0095424	0.0058643	0.0066717	0.0093759	0.0016033	0.0052679	0.005373	0.0025147	0.0032374	0.0086121	0.0031456	0.0054162	0.010163	0.0033318	0.0056582	0.0039863	0.0075549	0.0033316	0.0062128	0.0018251	0.0051959	0.0028715	0.0065243	0.0016316	0.0017717	0.0055585	0.0042274	0.0057956	0.0053558	0.0016607	0.001271	0.0049349	0.0022153	0.0084731	0.0060823	0.0019836	0.0025247	0.0030653
Dicarboxylate carrier	-1000	-4.59975	-5.8159	-2.7821	-5.2171	-5.9325	-4.5655	-3.2402	-6.2528	-3.8647	-6.7222	-5.5154	-4.6533	-3.8068	-6.1733	-4.5475	-4.2254	-4.7835	-3.0171	-4.3456	-5.3011	-3.345	-4.1857	-5.1977	-4.5148	-6.1768	-3.9028	-1.9109	-6.4528	-6.1633	-5.0748	-3.1874	-4.193	-4.5444	-5.1102	-4.1378	-5.1885	-4.3119	-4.6841	-5.0789	-6.3517	-4.2525	-3.7165	-4.8384	-5.9699	-4.9562	-5.7407	-3.5719	-2.8358
Dicarboxylate carrier	1000	4.59975	5.8159	2.7821	5.2171	5.9325	4.5655	3.2402	6.2528	3.8647	6.7222	5.5154	4.6533	3.8068	6.1733	4.5475	4.2254	4.7835	3.0171	4.3456	5.3011	3.345	4.1857	5.1977	4.5148	6.1768	3.9028	1.9109	6.4528	6.1633	5.0748	3.1874	4.193	4.5444	5.1102	4.1378	5.1885	4.3119	4.6841	5.0789	6.3517	4.2525	3.7165	4.8384	5.9699	4.9562	5.7407	3.5719	2.8358
Dicarboxylate transporter	6.5386	4.5145	4.5055	2.9239	5.7809	5.7778	4.3292	2.5641	6.8772	3.8951	6.3957	5.6873	4.9803	3.5057	6.742	3.8559	4.2241	4.2525	2.4869	4.1861	5.3971	2.9491	3.9506	4.9417	4.3023	5.7861	4.3081	3.352	5.7987	5.3883	5.0278	2.9379	3.9169	4.8469	5.7209	4.3566	5.2413	4.3379	4.4144	4.6541	6.0472	4.1829	4.0061	5.3365	5.6431	5.3417	5.4674	3.2121	2.4501
Di-/ri-carboxylate carrier	1000	-53.5617	-54.591	-47.006	-59.459	-57.784	-52.838	-44.326	-62.049	-51.534	-58.47	-59.895	-55.562	-48.78	-64.068	-52.684	-52.753	-52.415	-44.074	-52.02	-57.391	-46.472	-51.497	-56.06	-52.533	-57.339	-52.954	-49.789	-57.505	-57.342	-54.943	-47.075	-50.105	-54.694	-59.03	-53.479	-56.571	-52.716	-53.684	-54.11	-57.741	-52.806	-51.18	-57.254	-57.48	-56.904	-56.03	-47.729	-43.844
Di-/ri-carboxylate carrier	-1000	-53.3606	-53.455	-46.941	-59.057	-57.678	-52.877	-44.144	-61.879	-51.409	-58.262	-59.705	-55.433	-48.619	-63.92	-50.098	-52.603	-52.282	-43.868	-51.867	-57.226	-46.296	-51.331	-56.401	-52.377	-57.121	-52.834	-49.542	-57.291	-57.441	-54.572	-47.087	-49.94	-54.588	-58.707	-53.346	-56.39	-52.563	-53.524	-53.898	-57.715	-52.577	-51.479	-56.982	-57.23	-56.775	-55.732	-47.584	-43.714
Di-/ri-carboxylate carrier	-0.37244	106.689	107.81	93.785	118.28	115.21	105.47	88.326	123.66	102.73	116.5	119.15	110.76	97.259	127.57	102.53	105.12	104.5	87.821	103.64	114.33	92.647	102.63	112.28	104.77	114.27	105.56	99.15	114.52	114.5	109.27	93.962	99.905	109.11	117.46	106.57	112.66	105.05	106.93	107.71	115.22	105.1	102.48	113.95	114.44	113.49	111.51	95.149	87.437
Di-/ri-carboxylate carrier	1000	6.68331	9.1999	8.2913	9.4173	4.801	6.0847	6.7001	5.3029	7.7307	3.3021	6.4099	7.1844	6.6789	6.3868	6.7633	7.2649	5.8673	7.4137	6.6897	6.1294	7.1591	6.8393	8.2621	6.385	3.9334	8.1544	9.4187	3.4434	5.7592	5.1758	7.7032	6.3658	7.2129	6.6166	7.1177	6.1575	6.9961	6.3862	5.6024	1.9676	6.8241	7.6461	6.7775	4.7231	6.9134	4.2047	7.1763	7.5792
Di-/ri-carboxylate carrier	951.38	6.59561	9.2904	8.2267	6.9342	4.7639	6.6568	6.6841	5.4335	7.7226	3.2935	6.4157	7.1723	6.6507	6.3502	7.1702	7.2521	5.8507	7.3082	6.673	6.1034	7.1174	6.8376	8.9709	6.4241	3.9045	8.139	5.2474	3.4083	5.7411	5.167	7.8115	6.3535	7.1984	6.0701	7.1641	6.1476	6.9848	6.4133	5.6473	2.6857	6.8528	7.63	6.7776	4.6434	6.9004	4.1974	6.9905	7.5653
Di-/ri-carboxylate carrier	-1000	-45.9033	-44.959	-38.476	-51.388	-52.02	-45.305	-36.786	-55.818	-43.02	-53.993	-52.293	-47.511	-41.103	-56.598	-43.493	-44.56	-45.519	-35.865	-44.393	-50.149	-38.405	-43.676	-47.389	-45.102	-52.062	-44.063	-44.087	-52.801	-50.394	-47.599	-38.738	-42.748	-46.734	-50.037	-45.048	-49.312	-44.779	-46.253	-47.432	-53.931	-44.433	-43.103	-48.763	-51.589	-49.134	-49.993	-39.725	-35.514
Di-/ri-carboxylate carrier	-999.69	30.9602	28.995	24.128	32.905	36.104	31.132	24.186	38.432	28.189	38.307	35.779	31.701	27.383	38.808	30.74	29.632	31.006	23.269	29.755	34.274	25.216	29.18	31.297	30.336	36.737	28.702	28.082	37.462	34.71	33.726	25.068	28.72	31.027	35.464	30.336	33.681	29.905	31.287	32.549	38.78	30.232	28.122	33.518	36.034	32.98	35.551	26.104	22.819
Di-/ri-carboxylate carrier	1000	30.6816	28.763	24.336	33.786	35.942	30.202	23.97	38.346	28.014	37.994	35.506	31.516	27.202	38.594	27.719	29.436	30.781	23.044	29.557	34.067	25.011	28.985	30.557	30.211	36.468	28.544	25.871	37.196	34.923	33.26	24.769	28.515	30.861	34.194	30.172	33.427	29.702	31.061	32.249	38.995	30.022	28.011	33.143	35.728	32.799	35.173	26.127	22.662
Di-/ri-carboxylate carrier	48.991	-23.9943	-25.069	-23.429	-25.988	-23.164	-23.741	-21.251	-24.928	-24.394	-21.731	-25.578	-25.004	-22.762	-26.646	-23.932	-24.358	-22.819	-21.93	-23.513	-24.611	-22.53	-23.611	-26.142	-23.448	-22.436	-25.197	-22.284	-21.733	-24.044	-24.203	-23.092	-22.748	-24.678	-26.686	-25.119	-24.366	-24.078	-23.731	-22.995	-21.687	-24.746	-24.264	-26.098	-23.056	-25.109	-22.947	-22.799	-22.057
Di-/ri-carboxylate carrier	-1000	16.1087	16.569	14.719	17.348	17.117	15.841	13.559	18.563	15.783	17.077	17.984	16.843	14.82	19.178	15.354	16.056	15.725	13.494	15.753	17.214	14.2	15.649	16.677	15.958	16.851	16.243	12.445	16.848	17.126	16.25	14.439	15.144	16.622	17.183	16.252	16.983	16.004	16.213	16.205	17.217	15.971	15.556	17.187	16.962	17.211	16.466	14.587	13.545
Di-/ri-carboxylate carrier	-951.17	16.2069	15.512	14.468	18.47	17.121	16.171	13.568	18.25	15.784	17.092	17.978	16.839	14.816	19.182	15.324	16.053	15.768	13.581	15.751	17.203	14.227	15.62	16.98	15.825	16.842	16.235	18.528	16.844	16.948	16.276	14.596	15.14	16.63	18.595	16.173	16.988	16.001	16.183	16.176	16.163	15.86	15.926	17.212	17.012	17.2	16.469	14.557	13.548
Di-/ri-carboxylate carrier	951.38	-36.7918	-37.787	-31.879	-40.902	-40.022	-36.424	-30.289	-42.915	-35.321	-40.774	-41.283	-38.241	-33.393	-44.327	-35.11	-36.197	-36.158	-30.026	-35.736	-39.572	-31.713	-35.344	-38.747	-36.215	-39.776	-36.296	-32.779	-39.987	-40.066	-37.47	-32.132	-34.41	-37.695	-40.737	-36.4	-38.987	-36.192	-36.946	-37.286	-39.603	-35.926	-35.111	-39.087	-39.791	-39.243	-38.568	-32.625	-29.867
B0	0.0088756	0.00710791	0.0070347	0.0031145	0.0099028	0.0051273	0.0051521	0.0042004	0.0082954	0.0067954	0.0092704	0.012043	0.0091957	0.005352	0.0073319	0.0094385	0.0057339	0.0060255	0.0078695	0.0062957	0.0081835	0.0055885	0.0069336	0.01006	0.010649	0.010773	0.004984	0.0046182	0.0082508	0.011792	0.0054707	0.0045962	0.0076068	0.007734	0.010533	0.0060602	0.0071899	0.005131	0.0090281	0.003864	0.008507	0.0059451	0.0074367	0.0066111	0.0083423	0.0071136	0.0065043	0.0046633	0.0028612
B0	0.37244	0.232984	0.23089	0.16201	0.2382	0.25608	0.24495	0.14385	0.26764	0.2085	0.23319	0.44631	0.2399	0.14054	0.41575	0.24658	0.24061	0.1998	0.1207	0.24529	0.28538	0.12037	0.19773	0.18301	0.14477	0.18527	0.23108	0.1815	0.27483	0.27999	0.24341	0.20053	0.13992	0.17472	0.27763	0.25726	0.29715	0.22942	0.27898	0.2955	0.23528	0.27913	0.18234	0.28822	0.27402	0.19334	0.25424	0.16344	0.12099
Pro uniporter	49.422	44.5176	42.205	38.827	45.917	49.56	44.434	39.206	51.033	41.89	52.383	47.999	44.73	42.103	50.341	43.129	43.134	45.276	37.678	43.669	47.206	40.128	43.163	43.658	44.571	50.816	41.979	41.907	51.694	48.1	46.804	39.585	43.309	44.484	46.811	43.366	46.774	43.53	44.952	46.374	53.341	43.434	42.044	45.685	49.58	45.94	49.195	40.908	37.308
P5C exporter	49.431	44.5247	42.212	38.83	45.927	49.565	44.439	39.211	51.041	41.897	52.392	48.011	44.739	42.108	50.348	43.138	43.139	45.282	37.686	43.676	47.214	40.134	43.17	43.668	44.582	50.826	41.984	41.911	51.703	48.112	46.809	39.589	43.316	44.491	46.821	43.373	46.781	43.535	44.961	46.378	53.35	43.44	42.051	45.692	49.588	45.947	49.202	40.913	37.311
PRPP exporter	0.0068929	0.00464808	0.0050919	0.0031716	0.0064592	0.0058203	0.0043467	0.0023726	0.0071582	0.0041451	0.0062456	0.0057589	0.0053826	0.0034319	0.0071748	0.0038651	0.0044531	0.0040373	0.0024867	0.0042604	0.0056105	0.0029742	0.0039935	0.0055209	0.0042813	0.0055826	0.0048058	0.0032551	0.0053511	0.005402	0.0050279	0.0030399	0.0039084	0.0051858	0.0061566	0.0045575	0.0054317	0.004611	0.0043298	0.0045035	0.0055033	0.0043236	0.004279	0.0058005	0.0055864	0.0058021	0.005273	0.0032595	0.0025311
Fum exporter	0.35889	0.258589	0.24293	0.15831	0.34565	0.31596	0.2444	0.15498	0.41416	0.21635	0.37417	0.34141	0.27682	0.206	0.37396	0.22404	0.23185	0.26375	0.14711	0.23471	0.30071	0.17204	0.22282	0.27786	0.27992	0.34552	0.23645	0.19703	0.3567	0.31532	0.27808	0.15974	0.23888	0.29797	0.31841	0.24715	0.29987	0.23583	0.25756	0.26832	0.37203	0.22839	0.24066	0.28555	0.32019	0.29968	0.31847	0.183	0.13399
H-Cys exporter	0.10504	0.0725785	0.068197	0.045857	0.084829	0.096675	0.071556	0.043477	0.10657	0.061854	0.10622	0.090512	0.077796	0.057129	0.10714	0.063589	0.067858	0.070767	0.0402	0.068354	0.087373	0.047927	0.064761	0.07499	0.067268	0.095968	0.065934	0.056356	0.09821	0.087967	0.083359	0.048138	0.062632	0.072919	0.08971	0.069491	0.084675	0.069378	0.073205	0.078467	0.10273	0.068705	0.060923	0.084404	0.093297	0.082618	0.091584	0.052335	0.039963
ORO exporter	0.0068929	0.00464808	0.0050919	0.0031716	0.0064592	0.0058203	0.0043467	0.0023726	0.0071582	0.0041451	0.0062456	0.0057589	0.0053826	0.0034319	0.0071748	0.0038651	0.0044531	0.0040373	0.0024867	0.0042604	0.0056105	0.0029742	0.0039935	0.0055209	0.0042813	0.0055826	0.0048058	0.0032551	0.0053511	0.005402	0.0050279	0.0030399	0.0039084	0.0051858	0.0061566	0.0045575	0.0054317	0.004611	0.0043298	0.0045035	0.0055033	0.0043236	0.004279	0.0058005	0.0055864	0.0058021	0.005273	0.0032595	0.0025311
DHO shuffle	0.0068929	0.00464808	0.0050919	0.0031716	0.0064592	0.0058203	0.0043467	0.0023726	0.0071582	0.0041451	0.0062456	0.0057589	0.0053826	0.0034319	0.0071748	0.0038651	0.0044531	0.0040373	0.0024867	0.0042604	0.0056105	0.0029742	0.0039935	0.0055209	0.0042813	0.0055826	0.0048058	0.0032551	0.0053511	0.005402	0.0050279	0.0030399	0.0039084	0.0051858	0.0061566	0.0045575	0.0054317	0.004611	0.0043298	0.0045035	0.0055033	0.0043236	0.004279	0.0058005	0.0055864	0.0058021	0.005273	0.0032595	0.0025311
DHO shuffle	0.0068929	0.00464808	0.0050919	0.0031716	0.0064592	0.0058203	0.0043467	0.0023726	0.0071582	0.0041451	0.0062456	0.0057589	0.0053826	0.0034319	0.0071748	0.0038651	0.0044531	0.0040373	0.0024867	0.0042604	0.0056105	0.0029742	0.0039935	0.0055209	0.0042813	0.0055826	0.0048058	0.0032551	0.0053511	0.005402	0.0050279	0.0030399	0.0039084	0.0051858	0.0061566	0.0045575	0.0054317	0.004611	0.0043298	0.0045035	0.0055033	0.0043236	0.004279	0.0058005	0.0055864	0.0058021	0.005273	0.0032595	0.0025311
Gly/Ser shuffle	28.614	38.9547	38.645	46.538	33.626	33.292	39.448	47.507	28.682	41.557	31.662	32.563	36.594	43.708	27.663	42.198	39.947	40.164	47.089	40.093	34.886	46.992	41.522	36.963	40.891	34.35	39.804	44.393	33.311	35.134	35.927	46.232	42.484	38.374	32.253	38.704	35.915	39.815	38.477	38.16	33.396	39.937	41.743	34.643	34.397	35.704	34.487	45.774	47.166
O2 diffusion	-99.565	-85.7112	-86.203	-76.5	-92.295	-92.628	-85.016	-72.482	-99.641	-82.683	-96.297	-93.289	-88.51	-80.149	-100.11	-81.803	-84.592	-84.374	-71.075	-84.342	-90.791	-75.82	-82.733	-88.295	-83.587	-92.09	-84.795	-79.179	-93.324	-90.362	-89.272	-76.871	-81.563	-86.636	-93.66	-85.755	-89.591	-84.773	-86.262	-86.791	-93.767	-84.497	-82.568	-90.931	-91.541	-89.889	-91.191	-77.539	-71.548
O2 diffusion	8.0364	13.6702	14.878	18.881	11.549	9.2541	13.857	18.34	7.3763	15.874	7.3378	10.085	12.838	16.317	7.5345	15.325	14.73	13.66	18.685	14.434	11.053	18.22	15.127	13.649	14.308	9.0342	15.307	16.623	8.3393	10.695	11.524	18.349	15.334	13.643	10.59	14.269	11.657	14.45	13.332	12.482	7.5165	14.546	15.894	11.825	9.6464	12.049	9.8143	17.541	18.989
O2 diffusion	12.713	18.3879	18.17	22.541	15.336	15.277	18.699	23.173	12.656	19.82	14.338	14.916	17.059	21.03	12.175	20.186	18.944	19.103	22.953	19.046	16.136	22.794	19.822	17.224	19.419	15.83	18.806	21.417	15.344	16.289	16.776	22.41	20.31	17.98	14.71	18.292	16.687	18.845	18.205	18.001	15.34	18.963	19.877	15.993	15.869	16.518	15.977	22.118	22.994
CO2 diffusion	72.398	58.6336	58.803	49.254	64.759	65.742	58.117	46.04	72.148	55.494	69.08	66.417	61.249	53.003	72.99	54.786	57.502	57.464	44.863	57.322	63.732	48.655	55.681	60.832	56.342	64.99	57.377	52.201	66.547	63.44	62.401	49.761	54.351	59.191	66.546	58.8	62.52	57.632	59.404	59.99	66.838	57.548	55.185	63.772	64.617	62.539	64.318	50.37	45.217
CO2 diffusion	-14.83	-19.7912	-19.606	-23.491	-17.156	-17.031	-20.096	-23.951	-14.741	-21.058	-16.164	-16.753	-18.557	-22.006	-14.343	-21.389	-20.312	-20.384	-23.713	-20.339	-17.816	-23.659	-21.044	-18.765	-20.673	-17.452	-20.132	-22.458	-17.061	-17.991	-18.304	-23.34	-21.436	-19.457	-16.513	-19.742	-18.381	-20.222	-19.573	-19.5	-17.051	-20.346	-21.103	-17.701	-17.589	-18.176	-17.543	-23.116	-23.745
H2O diffusion	85.557	84.6696	85.043	85.276	83.701	83.669	84.891	83.216	84.679	85.349	84.329	84.739	84.556	85.657	84.817	84.828	85.08	85.127	81.913	85.178	84.134	84.771	85.155	84.717	84.613	83.976	85.033	85.308	84.735	83.971	84.881	85.459	84.788	84.153	84.811	85.195	84.021	84.647	85.611	84.754	84.175	85.054	85.048	84.437	83.641	83.858	84.485	84.821	82.547
H2O diffusion	-35.969	-32.3446	-32.789	-29.661	-34.792	-34.124	-32.073	-28.031	-36.421	-31.581	-34.814	-34.671	-33.298	-30.727	-36.805	-31.032	-32.058	-31.92	-27.659	-31.897	-33.754	-29.283	-31.403	-33.511	-31.908	-34.055	-32.318	-30.309	-34.368	-33.635	-33.33	-29.618	-31.148	-32.938	-35.056	-32.542	-33.439	-32.061	-32.512	-32.454	-34.376	-31.923	-31.664	-34.012	-33.797	-33.804	-33.771	-29.815	-27.832
H2O diffusion	-25.425	-36.7757	-36.339	-45.083	-30.671	-30.553	-37.398	-46.345	-25.311	-39.64	-28.676	-29.832	-34.118	-42.06	-24.349	-40.372	-37.887	-38.207	-45.907	-38.092	-32.272	-45.588	-39.645	-34.449	-38.838	-31.66	-37.613	-42.834	-30.688	-32.578	-33.552	-44.819	-40.62	-35.96	-29.42	-36.584	-33.375	-37.69	-36.41	-36.002	-30.679	-37.926	-39.754	-31.986	-31.739	-33.036	-31.954	-44.236	-45.988
NH4 diffusion	0.892	0.591255	0.80788	0.45009	1.0864	0.63659	0.49393	0.21323	1.033	0.56622	0.66165	0.75214	0.77356	0.38971	0.95502	0.43571	0.57624	0.41099	0.29284	0.50709	0.71043	0.35741	0.46427	0.88758	0.57199	0.59154	0.75763	0.32879	0.46507	0.63737	0.54984	0.36332	0.49618	0.82916	0.86271	0.60072	0.70746	0.5956	0.46345	0.45273	0.47026	0.51238	0.65835	0.80996	0.60571	0.85813	0.55001	0.39584	0.3
NH4 diffusion	-14.688	-19.7174	-19.56	-23.434	-17.061	-16.907	-19.974	-23.901	-14.617	-20.994	-16.073	-16.74	-18.546	-22	-14.255	-21.355	-20.22	-20.288	-23.673	-20.298	-17.736	-23.622	-20.966	-18.674	-20.601	-17.371	-20.138	-22.383	-16.938	-17.859	-18.213	-23.321	-21.39	-19.37	-16.415	-19.616	-18.262	-20.142	-19.526	-19.379	-16.942	-20.253	-21.061	-17.616	-17.481	-18.052	-17.504	-23.055	-23.707
H2S diffusion	-0.097234	-0.0669742	-0.063004	-0.042406	-0.078552	-0.089284	-0.066021	-0.040249	-0.098163	-0.056982	-0.09817	-0.083368	-0.071938	-0.052721	-0.098671	-0.058729	-0.062817	-0.065376	-0.037202	-0.063313	-0.080682	-0.044329	-0.059948	-0.068697	-0.062122	-0.088346	-0.06039	-0.051751	-0.09089	-0.081289	-0.077278	-0.044588	-0.057879	-0.0671	-0.082836	-0.064276	-0.077664	-0.06425	-0.06758	-0.072297	-0.095048	-0.063458	-0.056324	-0.077938	-0.086358	-0.076446	-0.084141	-0.048152	-0.037004
AC diffusion	4.0334	2.76039	2.8518	1.8237	3.6357	3.5117	2.6238	1.5107	4.2211	2.4103	3.8384	3.4556	3.099	2.1079	4.1747	2.3352	2.6057	2.525	1.5063	2.5519	3.3131	1.7892	2.3992	3.1115	2.5916	3.4562	2.7147	2.0081	3.4116	3.2625	3.0454	1.8012	2.366	2.9961	3.5536	2.6798	3.2133	2.6844	2.6535	2.7851	3.5419	2.5627	2.4779	3.3321	3.4072	3.3319	3.2642	1.9547	1.501
Pyr diffusion	-1.2442	-0.810402	-0.75038	-0.53707	-0.92559	-1.0473	-0.86144	-0.49651	-1.1273	-0.70251	-1.0614	-1.09	-0.79324	-0.54263	-1.2432	-0.72501	-0.80381	-0.78677	-0.4437	-0.76131	-0.97145	-0.49188	-0.7276	-0.79256	-0.68848	-0.93169	-0.67781	-0.64475	-1.0792	-1.0263	-0.91275	-0.55456	-0.62253	-0.76732	-1.0004	-0.8663	-0.99852	-0.79083	-0.83591	-0.95612	-1.0575	-0.84802	-0.64912	-0.95762	-1.0314	-0.89108	-0.92274	-0.58576	-0.43605
Pyr diffusion	0.52341	0.313866	0.28324	0.22263	0.34323	0.38552	0.37203	0.19813	0.39963	0.28007	0.33361	0.47172	0.25976	0.15173	0.5117	0.28968	0.33814	0.3019	0.16789	0.29184	0.37337	0.16324	0.28317	0.28324	0.22806	0.27671	0.23014	0.26116	0.40542	0.42361	0.33984	0.22383	0.19347	0.26987	0.38614	0.38977	0.42283	0.31446	0.3348	0.42021	0.35285	0.37758	0.23156	0.37992	0.39107	0.32434	0.29902	0.22878	0.16169
Pyr diffusion	0.72079	0.496535	0.46714	0.31444	0.58236	0.66176	0.48942	0.29837	0.72763	0.42243	0.72777	0.61825	0.53348	0.3909	0.73152	0.43533	0.46567	0.48487	0.27581	0.46947	0.59808	0.32864	0.44443	0.50932	0.46042	0.65497	0.44767	0.38358	0.67379	0.6027	0.57291	0.33073	0.42906	0.49745	0.6143	0.47653	0.5757	0.47637	0.5011	0.53591	0.70467	0.47044	0.41755	0.5777	0.64031	0.56674	0.62371	0.35698	0.27435
GCA diffusion	25.425	36.7757	36.339	45.083	30.671	30.553	37.398	46.345	25.311	39.64	28.676	29.832	34.118	42.06	24.349	40.372	37.887	38.207	45.907	38.092	32.272	45.588	39.645	34.449	38.838	31.66	37.613	42.834	30.688	32.578	33.552	44.819	40.62	35.96	29.42	36.584	33.375	37.69	36.41	36.002	30.679	37.926	39.754	31.986	31.739	33.036	31.954	44.236	45.988
GCEA diffusion	-13.642	-19.0188	-18.891	-22.979	-16.273	-16.035	-19.273	-23.478	-13.668	-20.387	-15.159	-15.71	-17.805	-21.493	-13.155	-20.697	-19.544	-19.636	-23.291	-19.614	-16.891	-23.193	-20.35	-18.009	-20.019	-16.569	-19.488	-21.843	-16.034	-17.011	-17.435	-22.811	-20.846	-18.727	-15.558	-18.913	-17.426	-19.468	-18.776	-18.585	-16.047	-19.534	-20.486	-16.788	-16.608	-17.328	-16.667	-22.557	-23.33
Mal diffusion	13.642	19.0188	18.891	22.979	16.273	16.035	19.273	23.478	13.668	20.387	15.159	15.71	17.805	21.493	13.155	20.697	19.544	19.636	23.291	19.614	16.891	23.193	20.35	18.009	20.019	16.569	19.488	21.843	16.034	17.011	17.435	22.811	20.846	18.727	15.558	18.913	17.426	19.468	18.776	18.585	16.047	19.534	20.486	16.788	16.608	17.328	16.667	22.557	23.33
OAA diffusion	-1000	-21.759	-21.576	-26.529	-18.376	-18.23	-22.106	-27.169	-15.268	-23.413	-17.175	-17.796	-20.295	-24.746	-14.727	-23.705	-22.4	-22.544	-26.917	-22.507	-19.208	-26.76	-23.38	-20.501	-22.945	-18.83	-22.301	-25.213	-18.256	-19.36	-19.788	-26.331	-23.947	-21.377	-17.45	-21.601	-19.84	-22.295	-21.521	-21.294	-18.31	-22.323	-23.503	-18.984	-18.895	-19.704	-18.921	-26.002	-26.972
KG diffusion	973.85	-15.5132	-15.23	-18.868	-12.878	-12.985	-15.781	-19.474	-10.771	-16.65	-12.228	-12.654	-14.357	-17.705	-10.354	-17.103	-15.953	-16.148	-19.266	-16.055	-13.662	-19.156	-16.709	-14.458	-16.353	-13.484	-15.759	-18.005	-13.106	-13.821	-14.337	-18.819	-17.102	-15.08	-12.585	-15.459	-14.11	-15.871	-15.391	-15.243	-13.074	-16.073	-16.668	-13.58	-13.484	-13.898	-13.657	-18.591	-19.29
Ala diffusion	-0.72079	-0.496535	-0.46714	-0.31444	-0.58236	-0.66176	-0.48942	-0.29837	-0.72763	-0.42243	-0.72777	-0.61825	-0.53348	-0.3909	-0.73152	-0.43533	-0.46567	-0.48487	-0.27581	-0.46947	-0.59808	-0.32864	-0.44443	-0.50932	-0.46042	-0.65497	-0.44767	-0.38358	-0.67379	-0.6027	-0.57291	-0.33073	-0.42906	-0.49745	-0.6143	-0.47653	-0.5757	-0.47637	-0.5011	-0.53591	-0.70467	-0.47044	-0.41755	-0.5777	-0.64031	-0.56674	-0.62371	-0.35698	-0.27435
Asp diffusion	986.36	2.7403	2.6847	3.5507	2.1028	2.1946	2.8333	3.6912	1.6004	3.0253	2.0161	2.0859	2.4907	3.2529	1.5715	3.0074	2.8566	2.9083	3.6263	2.8927	2.3167	3.5676	3.0297	2.4921	2.9258	2.2618	2.8125	3.3698	2.2225	2.3493	2.3524	3.5199	3.1012	2.6502	1.892	2.6887	2.4149	2.8277	2.7441	2.7092	2.2624	2.7888	3.0168	2.1958	2.2871	2.3766	2.2532	3.4452	3.6428
Glu diffusion	-973.85	15.5132	15.23	18.868	12.878	12.985	15.781	19.474	10.771	16.65	12.228	12.654	14.357	17.705	10.354	17.103	15.953	16.148	19.266	16.055	13.662	19.156	16.709	14.458	16.353	13.484	15.759	18.005	13.106	13.821	14.337	18.819	17.102	15.08	12.585	15.459	14.11	15.871	15.391	15.243	13.074	16.073	16.668	13.58	13.484	13.898	13.657	18.591	19.29
Gly diffusion	-25.425	-36.7757	-36.339	-45.083	-30.671	-30.553	-37.398	-46.345	-25.311	-39.64	-28.676	-29.832	-34.118	-42.06	-24.349	-40.372	-37.887	-38.207	-45.907	-38.092	-32.272	-45.588	-39.645	-34.449	-38.838	-31.66	-37.613	-42.834	-30.688	-32.578	-33.552	-44.819	-40.62	-35.96	-29.42	-36.584	-33.375	-37.69	-36.41	-36.002	-30.679	-37.926	-39.754	-31.986	-31.739	-33.036	-31.954	-44.236	-45.988
Ser diffusion	13.642	19.0188	18.891	22.979	16.273	16.035	19.273	23.478	13.668	20.387	15.159	15.71	17.805	21.493	13.155	20.697	19.544	19.636	23.291	19.614	16.891	23.193	20.35	18.009	20.019	16.569	19.488	21.843	16.034	17.011	17.435	22.811	20.846	18.727	15.558	18.913	17.426	19.468	18.776	18.585	16.047	19.534	20.486	16.788	16.608	17.328	16.667	22.557	23.33
Arg exporter	0.24224	0.178432	0.16619	0.10714	0.24977	0.2098	0.16582	0.10758	0.29603	0.1478	0.25772	0.24169	0.19	0.14332	0.25526	0.15414	0.15649	0.18644	0.10276	0.15918	0.20413	0.11917	0.15138	0.19425	0.20562	0.2408	0.16303	0.13572	0.2497	0.21847	0.18621	0.10648	0.16981	0.21668	0.21852	0.17004	0.20684	0.15866	0.17735	0.18275	0.26029	0.15259	0.17256	0.19155	0.21758	0.20726	0.21882	0.12552	0.089768
Glu importer	5.6857	3.9242	3.9506	2.5483	5.0907	4.9923	3.7494	2.2086	6.0133	3.3938	5.5342	4.9435	4.3478	3.0314	5.8692	3.3436	3.6731	3.6789	2.1565	3.6258	4.6867	2.5596	3.4245	4.3371	3.7612	5.0073	3.7688	2.8989	5.0014	4.6774	4.3431	2.5468	3.4081	4.2554	4.9924	3.7914	4.559	3.7733	3.8185	4.0171	5.2065	3.6269	3.5099	4.6479	4.8805	4.6688	4.7236	2.7858	2.124
His exporter	0.10388	0.0715494	0.067308	0.045303	0.083918	0.095383	0.070531	0.042998	0.10487	0.060875	0.10488	0.089063	0.076852	0.056323	0.10541	0.062741	0.067108	0.069842	0.039744	0.067638	0.086193	0.047357	0.064043	0.07339	0.066366	0.094381	0.064515	0.055287	0.097099	0.086843	0.082557	0.047634	0.061833	0.071683	0.088495	0.068667	0.08297	0.068639	0.072196	0.077236	0.10154	0.067793	0.060172	0.083262	0.092257	0.081668	0.089889	0.051442	0.039532
Ile exporter	0.28069	0.193301	0.18185	0.12238	0.22683	0.25758	0.19061	0.11615	0.28329	0.16447	0.2833	0.24054	0.20763	0.15219	0.28479	0.16944	0.18133	0.18873	0.10735	0.18268	0.23286	0.12794	0.173	0.19832	0.17927	0.25497	0.17433	0.14944	0.26223	0.23461	0.223	0.12876	0.16705	0.19368	0.2391	0.1855	0.22412	0.18543	0.19506	0.20863	0.27428	0.18314	0.16256	0.22487	0.24919	0.22059	0.24279	0.13898	0.1068
Leu exporter	0.49612	0.341722	0.32147	0.21636	0.40091	0.45546	0.33687	0.20534	0.50081	0.29073	0.50086	0.42536	0.36706	0.26901	0.50347	0.2996	0.32051	0.3336	0.1898	0.32302	0.41171	0.22617	0.30584	0.3506	0.31691	0.45073	0.30819	0.26417	0.46366	0.41477	0.39424	0.22751	0.2953	0.34234	0.42266	0.32794	0.39624	0.32779	0.3448	0.36889	0.48492	0.32383	0.28735	0.39762	0.44066	0.39008	0.42923	0.24568	0.18879
Lys exporter	0.3237	0.222991	0.2098	0.14111	0.26175	0.2971	0.21983	0.13395	0.32704	0.18971	0.32684	0.27752	0.23955	0.17549	0.32862	0.19548	0.20912	0.21769	0.12393	0.21067	0.26862	0.14754	0.19951	0.22875	0.20695	0.29421	0.20109	0.17226	0.30257	0.27075	0.25719	0.1484	0.19261	0.22359	0.27602	0.21389	0.25845	0.21387	0.22499	0.24063	0.31629	0.21119	0.18757	0.25933	0.28751	0.25452	0.28007	0.16033	0.12311
Phe exporter	0.2083	0.143466	0.13499	0.09096	0.16801	0.19088	0.14137	0.086008	0.21021	0.12212	0.20965	0.17909	0.15446	0.11346	0.21071	0.12558	0.13457	0.13983	0.080286	0.13566	0.17262	0.09501	0.12847	0.14728	0.13242	0.18901	0.12932	0.11051	0.19453	0.17385	0.16588	0.095549	0.12394	0.14389	0.1774	0.138	0.16577	0.13676	0.14515	0.15493	0.20298	0.13575	0.12087	0.16756	0.18518	0.16339	0.1805	0.10316	0.079162
Ser importer	14.307	19.4773	19.322	23.269	16.813	16.646	19.724	23.753	14.341	20.778	15.831	16.281	18.297	21.854	13.831	21.099	19.974	20.082	23.545	20.047	17.443	23.496	20.761	18.481	20.445	17.175	19.902	22.196	16.655	17.567	17.964	23.116	21.242	19.187	16.127	19.352	17.958	19.907	19.238	19.08	16.698	19.968	20.872	17.321	17.198	17.852	17.244	22.887	23.583
Thr exporter	4.3633	2.9872	3.0676	1.9671	3.9044	3.8064	2.8484	1.6467	4.5497	2.6046	4.1697	3.7376	3.3444	2.286	4.5059	2.5305	2.8188	2.7436	1.6286	2.763	3.5842	1.9393	2.6052	3.3474	2.8037	3.7583	2.9182	2.1807	3.7178	3.5366	3.3078	1.9509	2.5631	3.2334	3.8375	2.8956	3.4722	2.9026	2.8815	3.0297	3.8652	2.777	2.6725	3.593	3.696	3.5881	3.5587	2.1177	1.6265
Trp exporter	0.052718	0.0363546	0.034202	0.023054	0.042572	0.048122	0.035976	0.021813	0.053504	0.031063	0.052975	0.046128	0.039137	0.028534	0.053811	0.031849	0.034057	0.03548	0.020178	0.034281	0.043632	0.024108	0.032624	0.036986	0.033721	0.047724	0.032676	0.02815	0.048849	0.043858	0.041561	0.024269	0.031273	0.036261	0.046179	0.035252	0.042364	0.034695	0.036875	0.039004	0.051338	0.034568	0.030322	0.042334	0.046687	0.04141	0.045669	0.02599	0.020014
Tyr exporter	0.14695	0.102048	0.09506	0.064167	0.1194	0.13446	0.10015	0.061654	0.14862	0.086449	0.14895	0.12643	0.10866	0.081179	0.14921	0.088595	0.094937	0.099333	0.059512	0.096441	0.1246	0.067701	0.090585	0.10642	0.093886	0.13499	0.094769	0.078331	0.13834	0.12387	0.11641	0.067295	0.088876	0.10133	0.12801	0.096955	0.11902	0.097262	0.10197	0.11214	0.14379	0.097967	0.087379	0.11763	0.13036	0.11624	0.13183	0.073482	0.056013
Val exporter	0.45705	0.314783	0.29616	0.19934	0.36924	0.41951	0.3103	0.18917	0.46133	0.26785	0.4613	0.39188	0.33819	0.24781	0.4637	0.27596	0.29526	0.30721	0.17486	0.29756	0.3792	0.20833	0.28176	0.32303	0.29191	0.41524	0.28386	0.24321	0.42706	0.382	0.3632	0.20966	0.27204	0.31541	0.38942	0.30212	0.365	0.30192	0.3177	0.33981	0.44672	0.29816	0.26472	0.36623	0.40588	0.35932	0.39538	0.22632	0.17391
Proton sink/source for charge balancing of im-/export	-3.864	-2.36362	-3.5042	-1.9571	-4.2496	-2.5661	-2.0124	-0.69772	-3.6848	-2.3885	-2.2786	-3.1025	-3.218	-1.3349	-4.2272	-1.8234	-2.4963	-1.3289	-1.1034	-2.1153	-2.9575	-1.3237	-1.8557	-3.5613	-1.7726	-1.8676	-3.2315	-1.2514	-1.416	-2.4485	-2.2089	-1.6489	-1.6434	-2.9683	-3.6166	-2.5203	-2.8786	-2.6132	-1.8604	-1.8023	-1.2154	-2.3184	-2.4872	-3.569	-2.3345	-3.4035	-1.9216	-1.5591	-1.2752
Import Photon	1000	979.947	980.39	972.69	983.8	985.51	979.36	950.65	999.7	978.64	999.85	985.04	981.09	977.7	995.77	977.44	979.88	980.69	935.88	979.52	984.56	971.3	979.06	982.01	979.45	990.06	979.31	976.14	992.15	983.58	982.65	973.56	977.5	980.82	984.71	978.76	983.79	979.76	981.42	982.39	995.63	979.43	978.62	983.4	986.3	983.46	985.22	974.23	940.32
Import CO2	64.435	43.5744	43.927	28.831	53.575	54.761	42.556	24.781	64.529	38.524	59.59	55.72	47.934	34.677	65.773	37.485	41.627	41.507	23.754	41.41	51.589	28.075	38.776	47.181	40.101	53.556	41.791	33.26	55.548	51.075	49.379	29.551	36.981	44.72	56.019	43.612	49.626	41.971	44.505	45.389	56.087	41.624	38.249	51.683	52.946	49.889	52.526	30.619	24.05
Import H2O	52.521	35.5254	35.65	23.469	43.309	44.62	34.772	20.319	52.528	31.418	48.652	45.429	38.988	28.52	53.508	30.582	33.93	34.072	19.367	33.861	41.964	22.916	31.715	38.284	32.739	43.748	33.933	27.285	45.552	41.588	40.423	24.153	30.216	36.287	45.614	35.637	40.289	34.147	36.531	37.094	45.94	33.951	31.12	41.969	43.132	40.456	43.022	24.935	19.643
Import Pi	0.039827	0.0268566	0.029421	0.018325	0.037321	0.03363	0.025115	0.013709	0.04136	0.02395	0.036087	0.033275	0.031101	0.01983	0.041456	0.022333	0.02573	0.023328	0.014368	0.024616	0.032417	0.017185	0.023075	0.0319	0.024737	0.032256	0.027768	0.018808	0.030919	0.031213	0.029051	0.017565	0.022583	0.029963	0.035573	0.026333	0.031384	0.026643	0.025018	0.026021	0.031798	0.024982	0.024724	0.033515	0.032278	0.033524	0.030468	0.018834	0.014625
Import NO3	8.1074	5.64495	5.3186	3.5519	6.8017	7.3702	5.5093	3.3841	8.4575	4.7857	8.2464	7.1195	6.0532	4.4801	8.3051	4.9199	5.2376	5.5418	3.1613	5.2836	6.7358	3.7317	5.0076	5.8503	5.4142	7.4776	5.1112	4.3465	7.6801	6.8432	6.417	3.6926	4.9442	5.8251	6.9883	5.4051	6.5306	5.3643	5.6793	6.0369	8.0289	5.2652	4.8468	6.4945	7.2322	6.4599	7.0709	4.0481	3.0807
Import SO4	0.20227	0.139553	0.1312	0.088263	0.16338	0.18596	0.13758	0.083726	0.20474	0.11884	0.20439	0.17388	0.14973	0.10985	0.20581	0.12232	0.13067	0.13614	0.077402	0.13167	0.16805	0.092256	0.12471	0.14369	0.12939	0.18431	0.12632	0.10811	0.1891	0.16926	0.16064	0.092725	0.12051	0.14002	0.17255	0.13377	0.16234	0.13363	0.14078	0.15076	0.19778	0.13216	0.11725	0.16234	0.17965	0.15906	0.17572	0.10049	0.076967
Export O2	78.816	53.6532	53.156	35.077	65.411	68.097	52.461	30.97	79.609	46.989	74.622	68.288	58.613	42.802	80.403	46.292	50.918	51.611	29.436	50.862	63.602	34.806	47.784	57.422	49.861	67.226	50.681	41.138	69.64	63.378	60.973	36.113	45.918	55.013	68.36	53.194	61.247	51.479	54.725	56.308	70.911	50.987	46.797	63.113	66.026	61.322	65.399	37.88	29.565
Maintenance	4.8572	43.1902	51.399	78.761	28.511	13.21	44.423	76.167	0.042541	58.148	0.022231	18.52	37.669	61.288	0.96418	54.486	50.356	42.99	79.227	48.437	25.362	74.41	53.123	42.961	47.331	11.439	54.378	63.304	6.5021	22.775	28.649	75.189	54.538	42.821	22.116	47.17	29.299	48.503	40.817	34.948	0.81222	49.113	58.215	30.615	15.701	32.036	17.017	69.593	81.156
Biomass	0.0031247	0.00210709	0.0023083	0.0014378	0.0029281	0.0026385	0.0019705	0.0010756	0.003245	0.0018791	0.0028313	0.0026106	0.0024401	0.0015558	0.0032525	0.0017522	0.0020187	0.0018302	0.0011273	0.0019313	0.0025433	0.0013483	0.0018104	0.0025028	0.0019408	0.0025307	0.0021786	0.0014756	0.0024258	0.0024488	0.0022793	0.0013781	0.0017718	0.0023508	0.002791	0.002066	0.0024623	0.0020903	0.0019628	0.0020416	0.0024948	0.00196	0.0019398	0.0026295	0.0025325	0.0026302	0.0023904	0.0014776	0.0011474
[truncated: 20 more columns]

## Sheet: Sup. Data 2. Zero fluxes
Reaction names	Reference flux
photosystem II	125
cytochrom b6f complex	250
photosystem I	500
ferredoxin-NADP reductase	225.37
ATPase	107.14
RuBisCO	73.15
PGA kinase	212.7
GAP dehydrogenase	216.7
TP isomerase	1000
FBP aldolase	67.83
FBPase	67.83
F6P transketolase	33.19
SBP aldolase	0
SBPase	0
S7P transketolase	32.781
Ru5P epimerase	65.971
R5P isomerase	32.611
Ru5P kinase	98.582
G6P isomerase	1.859
Phosphoglucomutase	1.859
G1P adenylyltransferase	1.859
starch synthase	0.92137
starch synthase	0.92952
starch synthase	0.0081543
amylase	0
amylase	0.0081543
disproportionating enzyme	0
disproportionating enzyme	0
disproportionating enzyme	0
disproportionating enzyme	0
Hexokinase	0
(starch) phosphorylase	0
(starch) phosphorylase	0
TP isomerase	-929.61
FBP aldolase	2.5647
FBPase	0
F6P kinase	0
F26BP phosphorylase	0
G6P isomerase	2.4313
Phosphoglucomutase	2.4295
UDPG pyrophosphorylase	2.4295
S6P synthase	0.35718
S6P phosphorylase	0.35718
Suc synthase	0.2036
Fructofuranosidase	0.057741
Fructokinase	0.22374
UDPG:G6P glucosyltransferase	0.0018041
Tre phosphatase	0.0018041
cellulose synthase	1.137
cellulose synthase	1.137
cellulose synthase	0
Mal dehydrogenase	29.01
PEP carboxylase	0
PEP carboxylase	-6.8752
Enolase	-6.8752
PGA mutase	-6.8752
PGA kinase	-16.916
GAP dehydrogenase	16.916
GAP dehydrogenase	21.858
6-Phosphofructokinase	0
6-Phosphofructokinase	0
GAP dehydrogenase	4.004
PGA mutase	4.4143
Enolase	4.4143
Pyr kinase	0
Pyr kinase	0
Pyr dehydrogenase	0.52341
Pyr dehydrogenase	0.52341
DHL acetyltransferase	0.52341
DHL dehydrogenase	0.52341
Cit synthase	0.52341
Aconitase dehydration	0.21309
Aconitase hydration	0.21309
iCit dehydrogenase	0
KG dehydrogenase	-4.7408e-26
DHL succinyltransferase	0
SCA-CoA ligase	-3.2379e-26
SCA dehydrogenase (Q)	0.21001
Fum hydratase	0
Mal dehydrogenase	1.0254
NADH dehydrogenase (Q)	15.856
Cytc reductase	16.073
Cytc oxidase	8.0364
ATP synthase	39.965
RuBisCO	25.432
PGCA phosphorylase	25.432
GCA oxidase	25.425
Catalase	12.713
Glu:GLX aminotransferase	11.784
Gly dehydrogenase	14.307
Aminomethyltransferase	14.307
DHL dehydrogenase	14.307
Gly hydroxymethyltransferase	14.307
Ser:GLX aminotransferase	13.642
GCEA dehydrogenase	13.642
Mal dehydrogenase	13.642
GCEA kinase	13.642
G6P dehydrogenase	0
6-Phosphogluconolactonase	0
6PG dehydrogenase	-1000
6PG dehydrogenase	1000
Transaldolase	-32.781
DAHP synthase	0.40916
DHQ synthase	0.40916
DHQ dehydratase	0.40916
SA dehydrogenase	0.40916
SA kinase	0.40797
EPSP synthase	0.40797
CHR synthase	0.40797
R5P diphosphokinase	0.16987
Pyr phosphate dikinase	-3.5972
Mal dehydrogenase	0
Mal dehydrogenase	0
Mal dehydrogenase	1000
Mal dehydrogenase	0
Mal dehydrogenase	993.46
Mal dehydrogenase	49.803
Cit synthase	0
Cit synthase	1.1001
Aconitase dehydration	0
Aconitase dehydration	1.1001
Aconitase hydration	0
Aconitase hydration	1.1001
iCit dehydrogenase	0
iCit dehydrogenase	0
iCit dehydrogenase	1.1001
iCit dehydrogenase	0
iCit lyase	0.21309
Mal synthase	0.21309
ATP-Cit lyase	0.31032
A-CoA synthetase	4.1385
A-CoA carboxylase	2.4372
M-CoA:ACP malonyltransferase	2.4372
inorganic PPiase	3.1117
inorganic PPiase	5.2261
PPi-dep. Phosphofructokinase	-2.5647
For dehydrogenase	0.11665
For-THF ligase	0.11665
Dihydrofolate reductase	0.0021649
Thioredoxin reductase	0.0067144
ADN kinase	0
ADN nucleosidase	0
AD PRPP-transferase	0
Ribokinase	0
NO3 reductase	0
NO3 reductase	8.1074
Fd-NO2 reductase	8.1074
ATP sulfurylase	0.20227
APS reductase	0.20227
GSSG reductase	0.20227
SO3 reductase	0.20227
HCO3 dehydratase	6.8752
HCO3 dehydratase	2.6863
Ala transaminase	-1.5273e-22
Ala transaminase	1000
Ala transaminase	0.72079
A-Glu kinase	0.2472
A-GluP reductase	0.2472
A-Orn transaminase	0.2472
A-Orn:A-Glu acetyltransferase	0.2472
CBP synthase	0.24913
Orn carbamoyltransferase	0.24224
Arg-SCA synthase	0.24224
Arg-SCA lyase	0.24224
Fum hydratase	0.35889
Asn synthase	0.22043
Asp aminotransferase	986.89
Asp aminotransferase	5.4385
Asp aminotransferase	0
Asp aminotransferase	-986.36
Asnase	0
Ser O-acetyltransferase	0.097234
Ser O-acetyltransferase	0.10504
Ser O-acetyltransferase	0
Cys synthase	0.097234
Cys synthase	0.10504
Cys synthase	0
Glu synthase	8.9666
Glu dehydrogenase	-13.413
Glnase	0
Glu synthase	0
Glu synthase (FeS-Fd)	0
Glu dehydrogenase	0
Glu dehydrogenase	-0.38132
Glu dehydrogenase	0
Glu decarboxylase	0.00029376
GABA transaminase	-1000
GABA transaminase	1000
SCA-SeA dehydrogenase	0
Gln synthetase	0.38586
Gln synthetase	9.3851
Gln synthetase	0
Thr aldolase	3.9362
ACD oxidoreductase	3.9362
GCA oxidase	0.0063829
Catalase	0.0031914
Ser:GLX aminotransferase	0
GCEA dehydrogenase	0
Glu:GLX aminotransferase	0.0063829
ATP PR-transferase	0.10388
Pr-ATP diphosphatase	0.10388
Pr-AMP cyclohydrolase	0.10388
P-AICAR-P isomerase	0.10388
ImGP synthase	0.10388
ImGP dehydratase	0.10388
Hisol-P transaminase	0.10388
Hisol-P phosphatase	0.10388
Hisol-P dehydrogenase	0.10388
Hisal-P dehydrogenase	0.10388
Thr dehydratase	0.28069
AL synthase	1.2339
AL synthase	0.28069
Ketol-acid reductoisomerase	0.28069
Ketol-acid reductoisomerase	0.28069
DH-acid dehydratase	0.28069
B.-chain-aa transaminase	0.28069
AL synthase	0.95317
Ketol-acid reductoisomerase	0.95317
Ketol-acid reductoisomerase	0.95317
DH-acid dehydratase	0.95317
2-IPM synthase	0.49612
3-IPM dehydratase	0.49612
3-IPM dehydratase	0.49612
3-IPM dehydrogenase	0.49612
spontaneous	0.49612
B.-chain-aa transaminase	0.49612
Asp kinase	5.0727
Asp-SeA dehydrogenase	5.0727
DHD synthase	0.3237
DHD reductase	0
DHD reductase	0.3237
DAP aminotransferase	0.3237
DAP epimerase	0.3237
DAP decarboxylase	0.3237
H-Ser dehydrogenase	0
H-Ser dehydrogenase	4.749
H-Ser kinase	4.749
CTH synthase	0.10504
CTH beta-lyase	0.10504
5M-THF oxidoreductase	0.10504
Met synthase	0.10504
Gly hydroxymethyltransferase	-0.1072
Met adenosyltransferase	0
H-Cys S-Met-transf.	0
aH-Cysase	0
CHR mutase	0.35526
Glu:PRE aminotransferase	0.35526
AGN dehydratase	0.2083
Arginase	0.0088756
Urease	0
Orn aminotransferase	0.0088756
Glu kinase	0.32871
Glu kinase	0
Glu kinase	0
GluSeA dehydrogenase	0.32871
GluSeA dehydrogenase	0
GluSeA dehydrogenase	0
spontaneous	0.32871
spontaneous	0
spontaneous	0.0088756
P5C reductase	49.759
Pro dehydrogenase	0
Pro dehydrogenase	49.422
P5C dehydrogenase	0
P5C dehydrogenase	0
P5C dehydrogenase	0
PGA dehydrogenase	0.15776
PSer aminotransferase	0.15776
PSer phosphatase	0.15776
Ser racemase	0
Threonine synthase	4.644
ANT synthase	0.052718
ANT PR-transferase	0.052718
PR-ANT isomerase	0.052718
Ind-GP synthase	0.052718
Ind-GP lyase	0.052718
Trp synthase	0.052718
AGN dehydrogenase	0.14695
B.-chain-aa transaminase	0.45705
ATase	0.0063829
PRA-Gly ligase	0.0063829
GAR formyltransferase	0.0063829
FGAM synthase	0.0063829
FGAM cyclo-ligase	0.0063829
AIR carboxylase	0.0063829
SAICAR synthase	0.0063829
Adenylo-SCA lyase	0.0063829
AICAR formyltransferase	0.11026
IMP cyclohydrolase	0.11026
AMP deaminase	0.0024254
IMP dehydrogenase	0.0024254
GMP synthase	0.0024254
Adenylo-SCA synthase	0.11026
Adenylo-SCA lyase	0.11026
Asp carbamoyltransferase	0.0068929
DHOase	0.0068929
DHO dehydrogenase	0.0068929
ORO PR-transferase	0.0068929
OMP decarboxylase	0.0068929
CTP synthase	0.0028124
adenylate kinase	0.21405
adenylate kinase	1.2723
guanylate kinase	0.0024254
UMP/CMP kinase	0.0068929
Nucleoside-triphosphatase	0.0012613
Ribonucleoside-diphosphate reductase	0.0021277
Ribonucleoside-diphosphate reductase	0.0012613
Ribonucleoside-diphosphate reductase	0.0011606
Ribonucleoside-diphosphate reductase	0.0021649
Deoxyuridine-triphosphatase	0.0021649
Thymidylate synthase	0.0021649
Thymidine monophosphate kinase	0.0021649
Nucleoside-diphosphate kinase	0.0012648
Nucleoside-diphosphate kinase	0.11026
Nucleoside-diphosphate kinase	2.4342
Nucleoside-diphosphate kinase	0.0021277
Nucleoside-diphosphate kinase	0.0012613
Nucleoside-diphosphate kinase	0.0011606
Nucleoside-diphosphate kinase	0.0021649
Nucleoside-diphosphate kinase	0.0021649
SO4 diffusion	0.20227
NO2 transporter	8.1074
Nucleotide transporter	30.937
ADP/ATP carrier	35.108
Brittle1 protein transporter	0
Brittle1 protein transporter	0.0063829
Brittle1 protein transporter	0
NAD transporter	-0.0063829
NAD transporter	0.0063829
TP/Pi translocator	-31.899
TP/Pi translocator	-888.27
TP/Pi translocator	932.17
PEP/Pi translocator	0
GCA/GCEA shuffle	25.425
GCA/GCEA shuffle	13.642
G6P exporter	0
Glc transporter	0
Mas exporter	0.0081543
Polyol transporter 5	0
Dicarboxylate carrier	-1000
Dicarboxylate carrier	1000
Dicarboxylate transporter	0
Dicarboxylate transporter	6.5386
Di-/ri-carboxylate carrier	1000
Di-/ri-carboxylate carrier	-1000
Di-/ri-carboxylate carrier	-0.37244
Di-/ri-carboxylate carrier	1000
Di-/ri-carboxylate carrier	951.38
Di-/ri-carboxylate carrier	-1000
Di-/ri-carboxylate carrier	-999.69
Di-/ri-carboxylate carrier	1000
Di-/ri-carboxylate carrier	48.991
Di-/ri-carboxylate carrier	-1000
Di-/ri-carboxylate carrier	-951.17
Di-/ri-carboxylate carrier	951.38
SCA/Fum carrier	0
B0	-1.6751e-13
B0	0.0088756
B0	0.37244
B0	0
B0	-1.4145e-13
Basic amino acid carriers	0
Basic amino acid carriers	0
Pro uniporter	49.422
Pro/Glu antiporter	0
P5C exporter	0
P5C exporter	49.431
PRPP exporter	0.0068929
Fum exporter	0.35889
H-Cys exporter	0.10504
ORO exporter	0.0068929
DHO shuffle	0.0068929
DHO shuffle	0.0068929
Gly/Ser shuffle	28.614
O2 diffusion	-99.565
O2 diffusion	8.0364
O2 diffusion	12.713
CO2 diffusion	72.398
CO2 diffusion	-14.83
H2O diffusion	85.557
H2O diffusion	-35.969
H2O diffusion	-25.425
Proton diffusion	0
NH4 diffusion	0.892
NH4 diffusion	-14.688
H2S diffusion	-0.097234
H2S diffusion	0
AC diffusion	4.0334
AC diffusion	0
Pyr diffusion	-1.2442
Pyr diffusion	0.52341
Pyr diffusion	0.72079
GCA diffusion	25.425
GCEA diffusion	-13.642
Mal diffusion	13.642
OAA diffusion	-1000
KG diffusion	973.85
Ala diffusion	-0.72079
Arg diffusion	0
Asn diffusion	0
Asp diffusion	986.36
Cys diffusion	0
Glu diffusion	-973.85
Gln diffusion	0
Gly diffusion	-25.425
His diffusion	0
Ile diffusion	0
Leu diffusion	0
Lys diffusion	0
Met diffusion	0
Phe diffusion	0
Pro diffusion	0
Ser diffusion	13.642
Thr diffusion	0
Trp diffusion	0
Tyr diffusion	0
Val diffusion	0
Ala exporter	0
Arg exporter	0.24224
Asn importer	0
Asn importer	0
Glu importer	5.6857
His exporter	0.10388
His importer	0
Ile exporter	0.28069
Ile importer	0
Leu exporter	0.49612
Leu importer	0
Lys exporter	0.3237
Met importer	0
Met importer	0
Phe exporter	0.2083
Phe importer	0
Pro importer	0
Ser exporter	0
Ser importer	14.307
Thr exporter	4.3633
Thr importer	0
Trp exporter	0.052718
Trp importer	0
Tyr exporter	0.14695
Tyr importer	0
Val exporter	0.45705
Val importer	0
Proton sink/source for charge balancing of im-/export	-3.864
Import Photon	1000
Import CO2	64.435
Import H2O	52.521
Import Pi	0.039827
Import NO3	8.1074
Import NH4	0
Import SO4	0.20227
Import H2S	0
Export O2	78.816
Export Ala	0
Export Ala	0
Export Ala	0
Export Ala	0
Export Arg	0
Export Arg	0
Export Arg	0
Export Arg	0
Export Asn	0
Export Asn	0
Export Asn	0
Export Asn	0
Export Asp	0
Export Asp	0
Export Asp	0
Export Asp	0
Export Cys	0
Export Cys	0
Export Cys	0
Export Cys	0
Export Gln	0
Export Gln	0
Export Gln	0
Export Gln	0
Export Glu	0
Export Glu	0
Export Glu	0
Export Glu	0
Export Gly	0
Export Gly	0
Export Gly	0
Export Gly	0
Export His	0
Export His	0
Export His	0
Export His	0
Export Ile	0
Export Ile	0
Export Ile	0
Export Ile	0
Export Leu	0
Export Leu	0
Export Leu	0
Export Leu	0
Export lys	0
Export lys	0
Export lys	0
Export lys	0
Export Met	0
Export Met	0
Export Met	0
Export Met	0
Export Phe	0
Export Phe	0
Export Phe	0
Export Phe	0
Export Pro	0
Export Pro	0
Export Pro	0
Export Pro	0
Export Ser	0
Export Ser	0
Export Ser	0
Export Ser	0
Export Thr	0
Export Thr	0
Export Thr	0
Export Thr	0
Export Trp	0
Export Trp	0
Export Trp	0
Export Trp	0
Export Tyr	0
Export Tyr	0
Export Tyr	0
Export Tyr	0
Export Val	0
Export Val	0
Export Val	0
Export Val	0
Export starch	0
Export glucose	0
Export fructose	0
Export sucrose	0
Export cell wall precursor	0
Export maltose	0
Export fatty acid precursor	0
Export signaling precursor	0
Maintenance	0
Maintenance	0
Maintenance	4.8572
Amino acid composition	0
Carbon limiting biomass	0
Nitrogen limiting biomass	0
Biomass	0.0031247
