# Supplementary material for: Integrating molecular markers into metabolic models improves genomic selection for Arabidopsis growth
Source: Nat Commun. 2020 May 15;11:2410. doi: 10.1038/s41467-020-16279-5 (PMC7229213; doi:10.1038/s41467-020-16279-5)
Supplement: Supplementary file 7 — Supplementary Data 3 [file 41467_2020_16279_MOESM7_ESM.xlsx]

## Sheet: Supplementary Data 3
Supplementary Data 3. Robustness test of flux distribution in reference accession (Col-0). In total, 50 random flux values are sampled for 336 reactions from the respective variance interval with 5%, 10%, 15% and 20% of the reference flux distribution and the closest steady-state flux distributions are determined. The mean value and variance of all flux distributions in each scenario are presente…
Flux names	Reference	0.05		0.1		0.15		0.2
		Mean	Variance	Mean	Variance	Mean	Variance	Mean	Variance
photosystem II	125	124.811	2.42458e-07	124.811	7.22575e-09	124.811	4.78424e-08	124.811	7.63234e-09
cytochrom b6f complex	250	249.622	9.69833e-07	249.622	2.8903e-08	249.622	1.91369e-07	249.622	3.05293e-08
photosystem I	500	499.245	3.87933e-06	499.244	1.15612e-07	499.244	7.65478e-07	499.244	1.22117e-07
ferredoxin-NADP reductase	225.37	225.034	7.95451e-07	225.034	2.42531e-08	225.034	1.56319e-07	225.034	2.64117e-08
ATPase	107.14	106.981	1.78133e-07	106.981	5.30872e-09	106.981	3.51495e-08	106.981	5.60743e-09
RuBisCO	73.15	73.0395	7.9616e-08	73.0394	2.14505e-09	73.0395	1.61139e-08	73.0394	1.85566e-09
PGA kinase	212.7	212.379	7.12765e-07	212.379	2.20348e-08	212.379	1.39717e-07	212.379	2.44152e-08
GAP dehydrogenase	216.7	300.023	0.0402516	299.964	0.0952828	300.128	0.29584	299.806	0.578998
TP isomerase	1000	62.256	0.00061869	62.2511	0.000260865	62.2612	0.00063896	62.2511	0.00113692
FBP aldolase	67.83	67.7275	7.1065e-08	67.7275	2.09626e-09	67.7275	1.40547e-08	67.7275	2.18011e-09
FBPase	67.83	67.7275	7.1065e-08	67.7275	2.09626e-09	67.7275	1.40547e-08	67.7275	2.18011e-09
F6P transketolase	33.19	33.1399	1.7045e-08	33.1399	5.04853e-10	33.1399	3.36809e-09	33.1399	5.2832e-10
S7P transketolase	32.781	32.7314	1.66446e-08	32.7313	4.94182e-10	32.7314	3.28728e-09	32.7313	5.19011e-10
Ru5P epimerase	65.971	65.8713	6.73768e-08	65.8712	1.99801e-09	65.8713	1.33102e-08	65.8712	2.09462e-09
R5P isomerase	32.611	32.5618	1.64733e-08	32.5617	4.89802e-10	32.5617	3.25354e-09	32.5617	5.15168e-10
Ru5P kinase	98.582	98.433	1.50481e-07	98.433	4.46631e-09	98.433	2.97251e-08	98.433	4.68736e-09
G6P isomerase	1.859	1.85622	5.01625e-11	1.85622	1.28132e-12	1.85622	1.03948e-11	1.85622	8.95662e-13
Phosphoglucomutase	1.859	1.85622	5.01625e-11	1.85622	1.28132e-12	1.85622	1.03948e-11	1.85622	8.95662e-13
G1P adenylyltransferase	1.859	1.85622	5.01625e-11	1.85622	1.28132e-12	1.85622	1.03948e-11	1.85622	8.95662e-13
starch synthase	0.92137	0.919969	1.2317e-11	0.919968	3.14735e-13	0.919968	2.55261e-12	0.919968	2.20004e-13
starch synthase	0.92952	0.928111	1.25366e-11	0.92811	3.20338e-13	0.92811	2.5983e-12	0.92811	2.23923e-13
starch synthase	0.0081543	0.0081419	9.73989e-16	0.00814189	2.46624e-17	0.00814189	2.03232e-16	0.00814189	1.71666e-17
amylase	0.0081543	0.0081419	9.73989e-16	0.00814189	2.46624e-17	0.00814189	2.03232e-16	0.00814189	1.71666e-17
TP isomerase	-929.61	8.03235	0.000618315	8.0372	0.000261246	8.02706	0.000639145	8.03718	0.0011364
FBP aldolase	2.5647	2.56081	9.54534e-11	2.56081	2.43871e-12	2.56081	1.97815e-11	2.56081	1.70484e-12
G6P isomerase	2.4313	2.42757	8.57792e-11	2.42757	2.19154e-12	2.42757	1.77752e-11	2.42757	1.5321e-12
Phosphoglucomutase	2.4295	2.42577	8.56508e-11	2.42577	2.18829e-12	2.42577	1.77484e-11	2.42577	1.52984e-12
UDPG pyrophosphorylase	2.4295	2.42577	8.56508e-11	2.42577	2.18829e-12	2.42577	1.77484e-11	2.42577	1.52984e-12
S6P synthase	0.35718	0.509971	3.78647e-12	0.509971	9.66304e-14	0.509971	7.84725e-13	0.509971	6.7539e-14
S6P phosphorylase	0.35718	0.509971	3.78647e-12	0.509971	9.66304e-14	0.509971	7.84725e-13	0.509971	6.7539e-14
Suc synthase	0.2036	0.356632	1.85181e-12	0.356632	4.72478e-14	0.356632	3.8372e-13	0.356632	3.30191e-14
Fructofuranosidase	0.057741	0.0576535	4.84262e-14	0.0576535	1.23535e-15	0.0576535	1.00281e-14	0.0576535	8.63969e-16
Fructokinase	0.22374	0.376737	2.06677e-12	0.376737	5.27217e-14	0.376737	4.28153e-13	0.376737	3.68501e-14
UDPG:G6P glucosyltransferase	0.0018041	0.00180136	4.72213e-17	0.00180136	1.20675e-18	0.00180136	9.78576e-18	0.00180136	8.43643e-19
Tre phosphatase	0.0018041	0.00180136	4.72213e-17	0.00180136	1.20675e-18	0.00180136	9.78576e-18	0.00180136	8.43643e-19
cellulose synthase	1.137	1.13532	1.87572e-11	1.13532	4.79343e-13	1.13532	3.88709e-12	1.13532	3.35111e-13
cellulose synthase	1.137	1.13532	1.87572e-11	1.13532	4.79343e-13	1.13532	3.88709e-12	1.13532	3.35111e-13
Mal dehydrogenase	29.01	29.1191	1.22333e-08	29.1191	3.04194e-10	29.1191	2.64467e-09	29.1191	1.25573e-10
PEP carboxylase	-6.8752	-6.86476	6.86398e-10	-6.86476	1.75247e-11	-6.86476	1.42207e-10	-6.86476	1.2251e-11
Enolase	-6.8752	-6.86476	6.86398e-10	-6.86476	1.75247e-11	-6.86476	1.42207e-10	-6.86476	1.2251e-11
PGA mutase	-6.8752	-6.86476	6.86398e-10	-6.86476	1.75247e-11	-6.86476	1.42207e-10	-6.86476	1.2251e-11
PGA kinase	-16.916	-16.8905	5.89099e-09	-16.8905	2.89628e-10	-16.8905	1.10673e-09	-16.8905	4.18377e-10
GAP dehydrogenase	16.916	16.8905	5.89099e-09	16.8905	2.89628e-10	16.8905	1.10673e-09	16.8905	4.18377e-10
GAP dehydrogenase	21.858	21.825	7.75728e-09	21.825	2.5518e-10	21.825	1.5033e-09	21.825	3.02569e-10
GAP dehydrogenase	4.004	87.6437	0.0402065	87.585	0.0953038	87.7485	0.295838	87.4266	0.579012
PGA mutase	4.4143	4.40761	2.82747e-10	4.40761	7.22464e-12	4.40761	5.86039e-11	4.40761	5.05041e-12
Enolase	4.4143	4.40761	2.82747e-10	4.40761	7.22464e-12	4.40761	5.86039e-11	4.40761	5.05041e-12
Pyr dehydrogenase	0.52341	0.52262	3.97912e-12	0.52262	1.01559e-13	0.52262	8.24733e-13	0.52262	7.09903e-14
Pyr dehydrogenase	0.52341	0.52262	3.97912e-12	0.52262	1.01559e-13	0.52262	8.24733e-13	0.52262	7.09903e-14
DHL acetyltransferase	0.52341	0.52262	3.97912e-12	0.52262	1.01559e-13	0.52262	8.24733e-13	0.52262	7.09903e-14
DHL dehydrogenase	0.52341	0.52262	3.97912e-12	0.52262	1.01559e-13	0.52262	8.24733e-13	0.52262	7.09903e-14
Cit synthase	0.52341	0.52262	3.97912e-12	0.52262	1.01559e-13	0.52262	8.24733e-13	0.52262	7.09903e-14
Aconitase dehydration	0.21309	0.212767	6.59894e-13	0.212766	1.68318e-14	0.212766	1.36759e-13	0.212766	1.17651e-14
Aconitase hydration	0.21309	0.212767	6.59508e-13	0.212766	1.68331e-14	0.212766	1.36676e-13	0.212766	1.17666e-14
SCA dehydrogenase (Q)	0.21001	0.209687	6.39849e-13	0.209687	1.63514e-14	0.209687	1.32597e-13	0.209687	1.14314e-14
Mal dehydrogenase	1.0254	1.02402	2.48876e-10	1.02402	2.74794e-11	1.02402	5.56023e-11	1.02402	3.81135e-11
NADH dehydrogenase (Q)	15.856	15.8322	5.34928e-09	15.8322	2.73689e-10	15.8322	1.00427e-09	15.8322	3.9872e-10
Cytc reductase	16.073	16.0488	5.45871e-09	16.0488	2.76877e-10	16.0488	1.02477e-09	16.0488	4.02697e-10
Cytc oxidase	8.0364	8.0244	1.36468e-09	8.02439	6.92193e-11	8.02439	2.56191e-10	8.02439	1.00674e-10
ATP synthase	39.965	39.9054	3.38423e-08	39.9054	1.72249e-09	39.9054	6.35333e-09	39.9054	2.50689e-09
RuBisCO	25.432	25.3936	1.18718e-08	25.3935	4.92775e-10	25.3935	2.24468e-09	25.3935	6.75734e-10
PGCA phosphorylase	25.432	25.3936	1.18718e-08	25.3935	4.92775e-10	25.3935	2.24468e-09	25.3935	6.75734e-10
GCA oxidase	25.425	25.3872	1.18639e-08	25.3872	4.92644e-10	25.3872	2.24351e-09	25.3872	6.75575e-10
Catalase	12.713	12.6936	2.96598e-09	12.6936	1.23161e-10	12.6936	5.60877e-10	12.6936	1.68894e-10
Glu:GLX aminotransferase	11.784	11.7659	2.61685e-09	11.7659	1.13214e-10	11.7659	4.93408e-10	11.7659	1.57741e-10
Gly dehydrogenase	14.307	14.2856	3.62383e-09	14.2856	1.41721e-10	14.2856	6.88777e-10	14.2856	1.89076e-10
Aminomethyltransferase	14.307	14.2856	3.62383e-09	14.2856	1.41721e-10	14.2856	6.88777e-10	14.2856	1.89076e-10
DHL dehydrogenase	14.307	14.2856	3.62383e-09	14.2856	1.41721e-10	14.2856	6.88777e-10	14.2856	1.89076e-10
Gly hydroxymethyltransferase	14.307	14.2856	3.62383e-09	14.2856	1.41721e-10	14.2856	6.88777e-10	14.2856	1.89076e-10
Ser:GLX aminotransferase	13.642	13.6213	3.34013e-09	13.6213	1.33748e-10	13.6213	6.33536e-10	13.6213	1.80494e-10
GCEA dehydrogenase	13.642	13.6213	3.34013e-09	13.6213	1.33748e-10	13.6213	6.33536e-10	13.6213	1.80494e-10
Mal dehydrogenase	13.642	13.6213	3.34013e-09	13.6213	1.33748e-10	13.6213	6.33536e-10	13.6213	1.80494e-10
GCEA kinase	13.642	13.6213	3.34013e-09	13.6213	1.33748e-10	13.6213	6.33536e-10	13.6213	1.80494e-10
6PG dehydrogenase	-1000	-363.468	0.0231617	-363.423	0.0555192	-363.548	0.170248	-363.303	0.333037
6PG dehydrogenase	1000	363.468	0.0231617	363.423	0.0555192	363.548	0.170248	363.303	0.333037
Transaldolase	-32.781	-32.7314	1.66446e-08	-32.7313	4.94182e-10	-32.7314	3.28728e-09	-32.7313	5.19011e-10
DAHP synthase	0.40916	0.408537	2.42952e-12	0.408537	6.20711e-14	0.408537	5.0386e-13	0.408537	4.33794e-14
DHQ synthase	0.40916	0.408537	2.42952e-12	0.408537	6.20711e-14	0.408537	5.0386e-13	0.408537	4.33794e-14
DHQ dehydratase	0.40916	0.408537	2.42952e-12	0.408537	6.20711e-14	0.408537	5.0386e-13	0.408537	4.33794e-14
SA dehydrogenase	0.40916	0.408537	2.42952e-12	0.408537	6.20711e-14	0.408537	5.0386e-13	0.408537	4.33794e-14
SA kinase	0.40797	0.407354	2.41535e-12	0.407353	6.17122e-14	0.407353	5.00862e-13	0.407353	4.31307e-14
EPSP synthase	0.40797	0.407354	2.41535e-12	0.407353	6.17122e-14	0.407353	5.00862e-13	0.407353	4.31307e-14
CHR synthase	0.40797	0.407354	2.41535e-12	0.407353	6.17122e-14	0.407353	5.00862e-13	0.407353	4.31307e-14
R5P diphosphokinase	0.16987	0.169616	4.53851e-13	0.169616	1.06651e-14	0.169616	8.94612e-14	0.169616	7.49492e-15
Pyr phosphate dikinase	-3.5972	-3.59172	1.87752e-10	-3.59172	4.79744e-12	-3.59172	3.89094e-11	-3.59172	3.35387e-12
Mal dehydrogenase	1000	279.823	0.00234364	279.836	0.00535713	279.798	0.0172635	279.874	0.0338267
Mal dehydrogenase	993.46	273.294	0.00234394	273.307	0.00535705	273.269	0.0172635	273.346	0.0338266
Mal dehydrogenase	49.803	49.881	3.77822e-08	49.881	1.04862e-09	49.881	7.55511e-09	49.881	9.8457e-10
Cit synthase	1.1001	1.09842	1.75574e-11	1.09842	4.48732e-13	1.09842	3.64095e-12	1.09842	3.13613e-13
Aconitase dehydration	1.1001	1.09842	1.75574e-11	1.09842	4.48732e-13	1.09842	3.64095e-12	1.09842	3.13613e-13
Aconitase hydration	1.1001	1.09842	1.75574e-11	1.09842	4.48732e-13	1.09842	3.64095e-12	1.09842	3.13613e-13
iCit dehydrogenase	1.1001	1.09842	1.75574e-11	1.09842	4.48732e-13	1.09842	3.64095e-12	1.09842	3.13613e-13
iCit lyase	0.21309	0.212767	6.58885e-13	0.212766	1.68347e-14	0.212766	1.36588e-13	0.212766	1.17678e-14
Mal synthase	0.21309	0.212767	6.58885e-13	0.212766	1.68347e-14	0.212766	1.36588e-13	0.212766	1.17678e-14
ATP-Cit lyase	0.31032	0.309853	1.39781e-12	0.309853	3.57023e-14	0.309853	2.89696e-13	0.309853	2.4958e-14
A-CoA synthetase	4.1385	4.13218	2.48487e-10	4.13217	6.35008e-12	4.13218	5.15037e-11	4.13217	4.43899e-12
A-CoA carboxylase	2.4372	2.43351	8.61789e-11	2.43351	2.20231e-12	2.43351	1.7859e-11	2.43351	1.53965e-12
M-CoA:ACP malonyltransferase	2.4372	2.43351	8.61789e-11	2.43351	2.20231e-12	2.43351	1.7859e-11	2.43351	1.53965e-12
inorganic PPiase	3.1117	3.10697	1.40935e-10	3.10697	3.58944e-12	3.10697	2.91582e-11	3.10697	2.50947e-12
inorganic PPiase	5.2261	5.21814	3.96975e-10	5.21814	1.01249e-11	5.21814	8.21739e-11	5.21814	7.07943e-12
PPi-dep. Phosphofructokinase	-2.5647	-2.56081	9.54534e-11	-2.56081	2.43871e-12	-2.56081	1.97815e-11	-2.56081	1.70484e-12
For dehydrogenase	0.11665	0.116469	2.23913e-13	0.116469	5.02667e-15	0.116469	4.28195e-14	0.116469	3.54112e-15
For-THF ligase	0.11665	0.116469	2.23913e-13	0.116469	5.02667e-15	0.116469	4.28195e-14	0.116469	3.54112e-15
Dihydrofolate reductase	0.0021649	0.00216157	1.18859e-16	0.00216157	1.8308e-18	0.00216157	1.66911e-17	0.00216157	1.25364e-18
Thioredoxin reductase	0.0067144	0.00670423	1.03085e-15	0.00670423	1.71583e-17	0.00670423	1.55725e-16	0.00670423	1.1984e-17
NO3 reductase	8.1074	8.09508	9.594e-10	8.09507	2.43621e-11	8.09508	1.98089e-10	8.09507	1.70392e-11
Fd-NO2 reductase	8.1074	8.09508	9.594e-10	8.09507	2.43621e-11	8.09508	1.98089e-10	8.09507	1.70392e-11
ATP sulfurylase	0.20227	0.201966	5.9392e-13	0.201966	1.5169e-14	0.201966	1.23083e-13	0.201966	1.06037e-14
APS reductase	0.20227	0.201966	5.9392e-13	0.201966	1.5169e-14	0.201966	1.23083e-13	0.201966	1.06037e-14
GSSG reductase	0.20227	0.201966	5.9392e-13	0.201966	1.5169e-14	0.201966	1.23083e-13	0.201966	1.06037e-14
SO3 reductase	0.20227	0.201966	5.9392e-13	0.201966	1.5169e-14	0.201966	1.23083e-13	0.201966	1.06037e-14
HCO3 dehydratase	6.8752	6.86476	6.86398e-10	6.86476	1.75247e-11	6.86476	1.42207e-10	6.86476	1.2251e-11
HCO3 dehydratase	2.6863	2.68226	1.04928e-10	2.68226	2.67519e-12	2.68226	2.17131e-11	2.68226	1.87064e-12
Ala transaminase	1000	333.307	8.26844e-05	333.305	3.59342e-05	333.309	0.000116896	333.304	0.000167376
Ala transaminase	0.72079	0.719694	7.53756e-12	0.719694	1.92623e-13	0.719694	1.56202e-12	0.719694	1.34664e-13
A-Glu kinase	0.2472	0.246822	8.87069e-13	0.246821	2.26563e-14	0.246822	1.83809e-13	0.246821	1.58364e-14
A-GluP reductase	0.2472	0.246822	8.87069e-13	0.246821	2.26563e-14	0.246822	1.83809e-13	0.246821	1.58364e-14
A-Orn transaminase	0.2472	0.246822	8.87069e-13	0.246821	2.26563e-14	0.246822	1.83809e-13	0.246821	1.58364e-14
A-Orn:A-Glu acetyltransferase	0.2472	0.246822	8.87069e-13	0.246821	2.26563e-14	0.246822	1.83809e-13	0.246821	1.58364e-14
CBP synthase	0.24913	0.248754	9.21747e-13	0.248754	2.29807e-14	0.248754	1.8812e-13	0.248754	1.60998e-14
Orn carbamoyltransferase	0.24224	0.241872	8.52223e-13	0.241871	2.1755e-14	0.241872	1.76492e-13	0.241871	1.52091e-14
Arg-SCA synthase	0.24224	0.241872	8.52223e-13	0.241871	2.1755e-14	0.241872	1.76492e-13	0.241871	1.52091e-14
Arg-SCA lyase	0.24224	0.241872	8.52223e-13	0.241871	2.1755e-14	0.241872	1.76492e-13	0.241871	1.52091e-14
Fum hydratase	0.35889	0.35834	1.94461e-12	0.35834	4.766e-14	0.35834	3.92782e-13	0.35834	3.34267e-14
Asn synthase	0.22043	0.220095	7.04943e-13	0.220094	1.80149e-14	0.220095	1.46087e-13	0.220094	1.25943e-14
Asp aminotransferase	986.89	2.23752	0.000136837	2.23419	0.00019154	2.24223	0.000481853	2.23215	0.000873609
Asp aminotransferase	5.4385	5.43024	4.30688e-10	5.43023	1.0964e-11	5.43023	8.90593e-11	5.43023	7.66681e-12
Asp aminotransferase	-986.36	-1.70219	0.000136831	-1.69886	0.000191543	-1.7069	0.000481856	-1.69682	0.000873611
Ser O-acetyltransferase	0.097234	0.0970869	1.37232e-13	0.0970868	3.5052e-15	0.0970868	2.84345e-14	0.0970868	2.45049e-15
Ser O-acetyltransferase	0.10504	0.104879	1.6016e-13	0.104879	4.09051e-15	0.104879	3.32004e-14	0.104879	2.85916e-15
Cys synthase	0.097234	0.0970869	1.37232e-13	0.0970868	3.5052e-15	0.0970868	2.84345e-14	0.0970868	2.45049e-15
Cys synthase	0.10504	0.104879	1.6016e-13	0.104879	4.09051e-15	0.104879	3.32004e-14	0.104879	2.85916e-15
Glu synthase	8.9666	8.95301	1.17009e-09	8.953	2.98047e-11	8.953	2.42056e-10	8.953	2.08401e-11
Glu dehydrogenase	-13.413	-13.3928	3.24591e-09	-13.3928	1.3108e-10	-13.3928	6.15163e-10	-13.3928	1.77597e-10
Glu dehydrogenase	-0.38132	-0.380738	2.11185e-12	-0.380737	5.39045e-14	-0.380737	4.37643e-13	-0.380737	3.76805e-14
Glu decarboxylase	0.00029376	0.000293311	1.25197e-18	0.000293311	3.19942e-20	0.000293311	2.59447e-19	0.000293311	2.23673e-20
GABA transaminase	-1000	-333.307	8.26844e-05	-333.305	3.59342e-05	-333.309	0.000116896	-333.304	0.000167376
GABA transaminase	1000	333.307	8.26844e-05	333.305	3.59342e-05	333.309	0.000116896	333.304	0.000167376
Gln synthetase	0.38586	0.385269	2.17465e-12	0.385269	5.51763e-14	0.385269	4.48612e-13	0.385269	3.86016e-14
Gln synthetase	9.3851	9.37087	1.2846e-09	9.37086	3.26477e-11	9.37086	2.65385e-10	9.37086	2.28322e-11
Thr aldolase	3.9362	3.93021	2.24793e-10	3.93021	5.74451e-12	3.93021	4.65919e-11	3.93021	4.01569e-12
ACD oxidoreductase	3.9362	3.93021	2.24793e-10	3.93021	5.74451e-12	3.93021	4.65919e-11	3.93021	4.01569e-12
GCA oxidase	0.0063829	0.0063732	1.65478e-15	0.00637319	1.94286e-17	0.0063732	1.84049e-16	0.00637319	1.10242e-17
Catalase	0.0031914	0.0031866	4.13696e-16	0.0031866	4.85714e-18	0.0031866	4.60123e-17	0.0031866	2.75605e-18
Glu:GLX aminotransferase	0.0063829	0.0063732	1.65478e-15	0.00637319	1.94286e-17	0.0063732	1.84049e-16	0.00637319	1.10242e-17
ATP PR-transferase	0.10388	0.103722	1.57512e-13	0.103722	3.9998e-15	0.103722	3.25457e-14	0.103722	2.79667e-15
Pr-ATP diphosphatase	0.10388	0.103722	1.57512e-13	0.103722	3.9998e-15	0.103722	3.25457e-14	0.103722	2.79667e-15
Pr-AMP cyclohydrolase	0.10388	0.103722	1.57512e-13	0.103722	3.9998e-15	0.103722	3.25457e-14	0.103722	2.79667e-15
P-AICAR-P isomerase	0.10388	0.103722	1.57512e-13	0.103722	3.9998e-15	0.103722	3.25457e-14	0.103722	2.79667e-15
ImGP synthase	0.10388	0.103722	1.56638e-13	0.103722	4.00088e-15	0.103722	3.24661e-14	0.103722	2.79662e-15
ImGP dehydratase	0.10388	0.103722	1.56638e-13	0.103722	4.00088e-15	0.103722	3.24661e-14	0.103722	2.79662e-15
Hisol-P transaminase	0.10388	0.103722	1.56638e-13	0.103722	4.00088e-15	0.103722	3.24661e-14	0.103722	2.79662e-15
Hisol-P phosphatase	0.10388	0.103722	1.56638e-13	0.103722	4.00088e-15	0.103722	3.24661e-14	0.103722	2.79662e-15
Hisol-P dehydrogenase	0.10388	0.103722	1.56638e-13	0.103722	4.00088e-15	0.103722	3.24661e-14	0.103722	2.79662e-15
Hisal-P dehydrogenase	0.10388	0.103722	1.56638e-13	0.103722	4.00088e-15	0.103722	3.24661e-14	0.103722	2.79662e-15
Thr dehydratase	0.28069	0.28026	1.14279e-12	0.28026	2.92112e-14	0.28026	2.36911e-13	0.28026	2.04195e-14
AL synthase	1.2339	1.23199	2.20867e-11	1.23198	5.64452e-13	1.23198	4.57749e-12	1.23198	3.946e-13
AL synthase	0.28069	0.28026	1.14279e-12	0.28026	2.92112e-14	0.28026	2.36911e-13	0.28026	2.04195e-14
Ketol-acid reductoisomerase	0.28069	0.28026	1.14279e-12	0.28026	2.92112e-14	0.28026	2.36911e-13	0.28026	2.04195e-14
Ketol-acid reductoisomerase	0.28069	0.28026	1.14279e-12	0.28026	2.92112e-14	0.28026	2.36911e-13	0.28026	2.04195e-14
DH-acid dehydratase	0.28069	0.28026	1.14279e-12	0.28026	2.92112e-14	0.28026	2.36911e-13	0.28026	2.04195e-14
B.-chain-aa transaminase	0.28069	0.28026	1.14279e-12	0.28026	2.92112e-14	0.28026	2.36911e-13	0.28026	2.04195e-14
AL synthase	0.95317	0.951725	1.31813e-11	0.951725	3.3685e-13	0.951725	2.73159e-12	0.951725	2.35494e-13
Ketol-acid reductoisomerase	0.95317	0.951725	1.31813e-11	0.951725	3.3685e-13	0.951725	2.73159e-12	0.951725	2.35494e-13
Ketol-acid reductoisomerase	0.95317	0.951725	1.31813e-11	0.951725	3.3685e-13	0.951725	2.73159e-12	0.951725	2.35494e-13
DH-acid dehydratase	0.95317	0.951725	1.31813e-11	0.951725	3.3685e-13	0.951725	2.73159e-12	0.951725	2.35494e-13
2-IPM synthase	0.49612	0.495366	3.57099e-12	0.495366	9.12569e-14	0.495366	7.40022e-13	0.495366	6.37982e-14
3-IPM dehydratase	0.49612	0.495366	3.57099e-12	0.495366	9.12569e-14	0.495366	7.40022e-13	0.495366	6.37982e-14
3-IPM dehydratase	0.49612	0.495366	3.57099e-12	0.495366	9.12569e-14	0.495366	7.40022e-13	0.495366	6.37982e-14
3-IPM dehydrogenase	0.49612	0.495366	3.57099e-12	0.495366	9.12569e-14	0.495366	7.40022e-13	0.495366	6.37982e-14
spontaneous	0.49612	0.495366	3.57099e-12	0.495366	9.12569e-14	0.495366	7.40022e-13	0.495366	6.37982e-14
B.-chain-aa transaminase	0.49612	0.495366	3.57099e-12	0.495366	9.12569e-14	0.495366	7.40022e-13	0.495366	6.37982e-14
Asp kinase	5.0727	5.06501	3.73331e-10	5.06501	9.54082e-12	5.06501	7.73828e-11	5.06501	6.66939e-12
Asp-SeA dehydrogenase	5.0727	5.06501	3.73331e-10	5.06501	9.54082e-12	5.06501	7.73828e-11	5.06501	6.66939e-12
DHD synthase	0.3237	0.323212	1.51989e-12	0.323212	3.88519e-14	0.323212	3.1508e-13	0.323212	2.71584e-14
DHD reductase	0.3237	0.323212	1.51989e-12	0.323212	3.88519e-14	0.323212	3.1508e-13	0.323212	2.71584e-14
DAP aminotransferase	0.3237	0.323212	1.51989e-12	0.323212	3.88519e-14	0.323212	3.1508e-13	0.323212	2.71584e-14
DAP epimerase	0.3237	0.323212	1.51989e-12	0.323212	3.88519e-14	0.323212	3.1508e-13	0.323212	2.71584e-14
DAP decarboxylase	0.3237	0.323212	1.51989e-12	0.323212	3.88519e-14	0.323212	3.1508e-13	0.323212	2.71584e-14
H-Ser dehydrogenase	4.749	4.7418	3.27211e-10	4.7418	8.36199e-12	4.7418	6.7822e-11	4.7418	5.84537e-12
H-Ser kinase	4.749	4.7418	3.27211e-10	4.7418	8.36199e-12	4.7418	6.7822e-11	4.7418	5.84537e-12
CTH synthase	0.10504	0.104879	1.6016e-13	0.104879	4.09051e-15	0.104879	3.32004e-14	0.104879	2.85916e-15
CTH beta-lyase	0.10504	0.104879	1.6016e-13	0.104879	4.09051e-15	0.104879	3.32004e-14	0.104879	2.85916e-15
5M-THF oxidoreductase	0.10504	0.104879	1.60119e-13	0.104879	4.09058e-15	0.104879	3.31883e-14	0.104879	2.85941e-15
Met synthase	0.10504	0.104879	1.60119e-13	0.104879	4.09058e-15	0.104879	3.31883e-14	0.104879	2.85941e-15
Gly hydroxymethyltransferase	-0.1072	-0.10704	1.68952e-13	-0.10704	4.25665e-15	-0.10704	3.46996e-14	-0.10704	2.98034e-15
CHR mutase	0.35526	0.354716	1.83103e-12	0.354716	4.67923e-14	0.354716	3.79449e-13	0.354716	3.27128e-14
Glu:PRE aminotransferase	0.35526	0.354716	1.83103e-12	0.354716	4.67923e-14	0.354716	3.79449e-13	0.354716	3.27128e-14
AGN dehydratase	0.2083	0.207985	6.29503e-13	0.207985	1.6087e-14	0.207985	1.30453e-13	0.207985	1.12465e-14
Arginase	0.0088756	0.00886215	1.15393e-15	0.00886214	2.91922e-17	0.00886214	2.37615e-16	0.00886214	2.04293e-17
Orn aminotransferase	0.0088756	0.00886215	1.15393e-15	0.00886214	2.91922e-17	0.00886214	2.37615e-16	0.00886214	2.04293e-17
Glu kinase	0.32871	0.328213	1.56597e-12	0.328213	4.0067e-14	0.328213	3.24941e-13	0.328213	2.8001e-14
GluSeA dehydrogenase	0.32871	0.328213	1.56597e-12	0.328213	4.0067e-14	0.328213	3.24941e-13	0.328213	2.8001e-14
spontaneous	0.32871	0.328213	1.56597e-12	0.328213	4.0067e-14	0.328213	3.24941e-13	0.328213	2.8001e-14
spontaneous	0.0088756	0.00886215	1.15393e-15	0.00886214	2.91922e-17	0.00886214	2.37615e-16	0.00886214	2.04293e-17
P5C reductase	49.759	49.8374	3.77174e-08	49.8373	1.04693e-09	49.8373	7.54196e-09	49.8373	9.83192e-10
Pro dehydrogenase	49.422	49.5003	3.7222e-08	49.5003	1.03393e-09	49.5003	7.44122e-09	49.5003	9.72577e-10
PGA dehydrogenase	0.15776	0.157516	3.61069e-13	0.157516	9.22772e-15	0.157516	7.49331e-14	0.157516	6.44761e-15
PSer aminotransferase	0.15776	0.157516	3.61069e-13	0.157516	9.22772e-15	0.157516	7.49331e-14	0.157516	6.44761e-15
PSer phosphatase	0.15776	0.157516	3.61069e-13	0.157516	9.22772e-15	0.157516	7.49331e-14	0.157516	6.44761e-15
Threonine synthase	4.644	4.63692	3.12895e-10	4.63692	7.99616e-12	4.63692	6.48536e-11	4.63692	5.58969e-12
ANT synthase	0.052718	0.0526377	4.03879e-14	0.0526376	1.0306e-15	0.0526376	8.39726e-15	0.0526376	7.19353e-16
ANT PR-transferase	0.052718	0.0526377	4.03879e-14	0.0526376	1.0306e-15	0.0526376	8.39726e-15	0.0526376	7.19353e-16
PR-ANT isomerase	0.052718	0.0526377	4.03879e-14	0.0526376	1.0306e-15	0.0526376	8.39726e-15	0.0526376	7.19353e-16
Ind-GP synthase	0.052718	0.0526377	4.03879e-14	0.0526376	1.0306e-15	0.0526376	8.39726e-15	0.0526376	7.19353e-16
Ind-GP lyase	0.052718	0.0526377	4.03584e-14	0.0526376	1.03047e-15	0.0526376	8.3762e-15	0.0526376	7.19871e-16
Trp synthase	0.052718	0.0526377	4.03584e-14	0.0526376	1.03047e-15	0.0526376	8.3762e-15	0.0526376	7.19871e-16
AGN dehydrogenase	0.14695	0.146731	3.13314e-13	0.146731	8.00678e-15	0.146731	6.49287e-14	0.146731	5.59759e-15
B.-chain-aa transaminase	0.45705	0.456359	3.03074e-12	0.456359	7.74508e-14	0.456359	6.28065e-13	0.456359	5.41463e-14
ATase	0.0063829	0.0063732	1.65478e-15	0.00637319	1.94286e-17	0.0063732	1.84049e-16	0.00637319	1.10242e-17
PRA-Gly ligase	0.0063829	0.0063732	1.65478e-15	0.00637319	1.94286e-17	0.0063732	1.84049e-16	0.00637319	1.10242e-17
GAR formyltransferase	0.0063829	0.0063732	1.65478e-15	0.00637319	1.94286e-17	0.0063732	1.84049e-16	0.00637319	1.10242e-17
FGAM synthase	0.0063829	0.0063732	1.603e-15	0.00637319	1.90873e-17	0.0063732	1.80816e-16	0.00637319	1.102e-17
FGAM cyclo-ligase	0.0063829	0.0063732	1.603e-15	0.00637319	1.90873e-17	0.0063732	1.80816e-16	0.00637319	1.102e-17
AIR carboxylase	0.0063829	0.0063732	1.603e-15	0.00637319	1.90873e-17	0.0063732	1.80816e-16	0.00637319	1.102e-17
SAICAR synthase	0.0063829	0.0063732	1.603e-15	0.00637319	1.90873e-17	0.0063732	1.80816e-16	0.00637319	1.102e-17
Adenylo-SCA lyase	0.0063829	0.0063732	1.603e-15	0.00637319	1.90873e-17	0.0063732	1.80816e-16	0.00637319	1.102e-17
AICAR formyltransferase	0.11026	0.110095	1.88017e-13	0.110095	4.49522e-15	0.110095	3.74095e-14	0.110095	3.1576e-15
IMP cyclohydrolase	0.11026	0.110095	1.88017e-13	0.110095	4.49522e-15	0.110095	3.74095e-14	0.110095	3.1576e-15
AMP deaminase	0.0024254	0.00242172	1.68884e-16	0.00242171	2.38947e-18	0.00242171	2.20441e-17	0.00242171	1.58549e-18
IMP dehydrogenase	0.0024254	0.00242172	1.68884e-16	0.00242171	2.38947e-18	0.00242171	2.20441e-17	0.00242171	1.58549e-18
GMP synthase	0.0024254	0.00242172	1.27306e-16	0.00242171	2.2171e-18	0.00242171	1.99643e-17	0.00242171	1.55951e-18
Adenylo-SCA synthase	0.11026	0.110095	1.87105e-13	0.110095	4.49583e-15	0.110095	3.73447e-14	0.110095	3.15706e-15
Adenylo-SCA lyase	0.11026	0.110095	1.87105e-13	0.110095	4.49583e-15	0.110095	3.73447e-14	0.110095	3.15706e-15
Asp carbamoyltransferase	0.0068929	0.00688248	1.41471e-15	0.00688247	1.95171e-17	0.00688247	1.85925e-16	0.00688247	1.26942e-17
DHOase	0.0068929	0.00688248	1.41471e-15	0.00688247	1.95171e-17	0.00688247	1.85925e-16	0.00688247	1.26942e-17
DHO dehydrogenase	0.0068929	0.00688248	1.40304e-15	0.00688247	1.94719e-17	0.00688247	1.8473e-16	0.00688247	1.27029e-17
ORO PR-transferase	0.0068929	0.00688248	1.35847e-15	0.00688247	1.92431e-17	0.00688247	1.82434e-16	0.00688247	1.26771e-17
OMP decarboxylase	0.0068929	0.00688248	1.35847e-15	0.00688247	1.92431e-17	0.00688247	1.82434e-16	0.00688247	1.26771e-17
CTP synthase	0.0028124	0.00280813	1.93529e-16	0.00280813	3.0553e-18	0.00280813	2.82903e-17	0.00280812	2.10353e-18
adenylate kinase	0.21405	0.213721	6.74212e-13	0.213721	1.69679e-14	0.213721	1.38241e-13	0.213721	1.1886e-14
adenylate kinase	1.2723	1.27038	2.37728e-11	1.27038	5.99869e-13	1.27038	4.89284e-12	1.27038	4.19613e-13
guanylate kinase	0.0024254	0.00242172	1.27306e-16	0.00242171	2.2171e-18	0.00242171	1.99643e-17	0.00242171	1.55951e-18
UMP/CMP kinase	0.0068929	0.00688248	1.35847e-15	0.00688247	1.92431e-17	0.00688247	1.82434e-16	0.00688247	1.26771e-17
Nucleoside-triphosphatase	0.0012613	0.00125942	4.7235e-17	0.00125942	6.54147e-19	0.00125942	5.99488e-18	0.00125942	4.30176e-19
Ribonucleoside-diphosphate reductase	0.0021277	0.00212444	6.56787e-17	0.00212444	1.67843e-18	0.00212444	1.36107e-17	0.00212444	1.1734e-18
Ribonucleoside-diphosphate reductase	0.0012613	0.00125942	4.7235e-17	0.00125942	6.54147e-19	0.00125942	5.99488e-18	0.00125942	4.30176e-19
Ribonucleoside-diphosphate reductase	0.0011606	0.0011588	1.95412e-17	0.0011588	4.99378e-19	0.0011588	4.04957e-18	0.0011588	3.49118e-19
Ribonucleoside-diphosphate reductase	0.0021649	0.00216157	1.63007e-16	0.00216157	2.07888e-18	0.00216157	1.87011e-17	0.00216157	1.27992e-18
Deoxyuridine-triphosphatase	0.0021649	0.00216157	1.63007e-16	0.00216157	2.07888e-18	0.00216157	1.87011e-17	0.00216157	1.27992e-18
Thymidylate synthase	0.0021649	0.00216157	1.18859e-16	0.00216157	1.8308e-18	0.00216157	1.66911e-17	0.00216157	1.25364e-18
Thymidine monophosphate kinase	0.0021649	0.00216157	1.18859e-16	0.00216157	1.8308e-18	0.00216157	1.66911e-17	0.00216157	1.25364e-18
Nucleoside-diphosphate kinase	0.0012648	0.00126291	2.32104e-17	0.00126291	5.93145e-19	0.00126291	4.80994e-18	0.00126291	4.14671e-19
Nucleoside-diphosphate kinase	0.11026	0.110095	1.87105e-13	0.110095	4.49583e-15	0.110095	3.73447e-14	0.110095	3.15706e-15
Nucleoside-diphosphate kinase	2.4342	2.43049	8.60578e-11	2.43049	2.19669e-12	2.43049	1.78226e-11	2.43049	1.53585e-12
Nucleoside-diphosphate kinase	0.0021277	0.00212444	6.56787e-17	0.00212444	1.67843e-18	0.00212444	1.36107e-17	0.00212444	1.1734e-18
Nucleoside-diphosphate kinase	0.0012613	0.00125942	2.30822e-17	0.00125942	5.89867e-19	0.00125942	4.78336e-18	0.00125942	4.12379e-19
Nucleoside-diphosphate kinase	0.0011606	0.0011588	1.95412e-17	0.0011588	4.99378e-19	0.0011588	4.04957e-18	0.0011588	3.49118e-19
Nucleoside-diphosphate kinase	0.0021649	0.00216157	1.18859e-16	0.00216157	1.8308e-18	0.00216157	1.66911e-17	0.00216157	1.25364e-18
Nucleoside-diphosphate kinase	0.0021649	0.00216157	1.63007e-16	0.00216157	2.07888e-18	0.00216157	1.87011e-17	0.00216157	1.27992e-18
SO4 diffusion	0.20227	0.201966	5.9392e-13	0.201966	1.5169e-14	0.201966	1.23083e-13	0.201966	1.06037e-14
NO2 transporter	8.1074	8.09508	9.594e-10	8.09507	2.43621e-11	8.09508	1.98089e-10	8.09507	1.70392e-11
Nucleotide transporter	30.937	30.89	1.61469e-08	30.8899	5.78789e-10	30.89	3.09929e-09	30.8899	7.33235e-10
ADP/ATP carrier	35.108	35.2078	1.817e-08	35.2078	4.60805e-10	35.2078	3.74881e-09	35.2078	3.22324e-10
Brittle1 protein transporter	0.0063829	0.0063732	1.00374e-15	0.00637319	1.57794e-17	0.0063732	1.46669e-16	0.00637319	1.08325e-17
NAD transporter	-0.0063829	-0.0063732	2.83497e-16	-0.00637319	1.77279e-17	-0.00637319	1.00502e-16	-0.00637319	1.01621e-17
NAD transporter	0.0063829	0.0063732	2.83358e-16	0.00637319	1.77336e-17	0.00637319	1.00486e-16	0.00637319	1.01615e-17
TP/Pi translocator	-31.899	-31.8507	1.93517e-08	-31.8507	8.49867e-10	-31.8507	3.64718e-09	-31.8507	1.19003e-09
TP/Pi translocator	-888.27	49.3087	0.000618189	49.3135	0.000261508	49.3034	0.000639395	49.3135	0.00113592
TP/Pi translocator	932.17	-5.47154	0.000618327	-5.47639	0.000261234	-5.46625	0.000639143	-5.47637	0.00113641
GCA/GCEA shuffle	25.425	25.3872	1.18639e-08	25.3872	4.92644e-10	25.3872	2.24351e-09	25.3872	6.75575e-10
GCA/GCEA shuffle	13.642	13.6213	3.34013e-09	13.6213	1.33748e-10	13.6213	6.33536e-10	13.6213	1.80494e-10
Mas exporter	0.0081543	0.0081419	9.64686e-16	0.00814189	2.46527e-17	0.00814189	1.99914e-16	0.00814189	1.72348e-17
Dicarboxylate carrier	-1000	-6.03065	0.00165593	-6.027	0.000393938	-6.03277	0.000952086	-6.01451	0.000898835
Dicarboxylate carrier	1000	6.03065	0.00165593	6.027	0.000393938	6.03277	0.000952086	6.01451	0.000898835
Dicarboxylate transporter	6.5386	6.52866	6.2217e-10	6.52865	1.58488e-11	6.52866	1.28716e-10	6.52865	1.10816e-11
Di-/ri-carboxylate carrier	1000	-61.3913	3.98012	-61.7801	10.6184	-59.1057	30.098	-62.139	49.696
Di-/ri-carboxylate carrier	-1000	-61.2203	3.93337	-61.6151	10.4912	-58.9525	29.7682	-61.9574	49.0468
Di-/ri-carboxylate carrier	-0.37244	122.24	15.8249	123.023	42.2183	117.686	119.731	123.725	197.48
Di-/ri-carboxylate carrier	1000	5.90099	0.422072	6.02533	1.08696	5.16644	3.09081	6.12183	5.15045
Di-/ri-carboxylate carrier	951.38	5.86795	0.401538	5.99993	1.08791	5.13614	3.10571	6.11143	5.11459
Di-/ri-carboxylate carrier	-1000	-54.4362	1.66244	-54.6961	4.40134	-52.9677	12.5305	-54.9166	20.6569
Di-/ri-carboxylate carrier	-999.69	37.465	0.503706	37.5975	1.32152	36.6585	3.7116	37.734	6.08636
Di-/ri-carboxylate carrier	1000	37.2277	0.470125	37.3769	1.26234	36.4565	3.56942	37.4728	5.9742
Di-/ri-carboxylate carrier	48.991	-25.3131	1.94133	-25.5948	5.16619	-23.7354	14.5572	-25.8272	24.0871
Di-/ri-carboxylate carrier	-1000	18.3351	0.412226	18.4672	1.13909	17.5906	3.25445	18.593	5.36251
Di-/ri-carboxylate carrier	-951.17	18.3375	0.449116	18.451	1.15246	17.5727	3.25872	18.586	5.30542
Di-/ri-carboxylate carrier	951.38	-42.4905	1.68673	-42.7324	4.52876	-40.9833	12.8791	-42.9808	21.1878
B0	0.0088756	0.00886215	1.15393e-15	0.00886214	2.91922e-17	0.00886214	2.37615e-16	0.00886214	2.04293e-17
B0	0.37244	0.371875	2.01425e-12	0.371875	5.14255e-14	0.371875	4.17538e-13	0.371875	3.59445e-14
Pro uniporter	49.422	49.5003	3.7222e-08	49.5003	1.03393e-09	49.5003	7.44122e-09	49.5003	9.72577e-10
P5C exporter	49.431	49.5092	3.72351e-08	49.5091	1.03427e-09	49.5091	7.44386e-09	49.5091	9.72856e-10
PRPP exporter	0.0068929	0.00688248	1.35847e-15	0.00688247	1.92431e-17	0.00688247	1.82434e-16	0.00688247	1.26771e-17
Fum exporter	0.35889	0.35834	1.94461e-12	0.35834	4.766e-14	0.35834	3.92782e-13	0.35834	3.34267e-14
H-Cys exporter	0.10504	0.104879	1.60119e-13	0.104879	4.09058e-15	0.104879	3.31883e-14	0.104879	2.85941e-15
ORO exporter	0.0068929	0.00688248	1.40304e-15	0.00688247	1.94719e-17	0.00688247	1.8473e-16	0.00688247	1.27029e-17
DHO shuffle	0.0068929	0.00688248	1.40304e-15	0.00688247	1.94719e-17	0.00688247	1.8473e-16	0.00688247	1.27029e-17
DHO shuffle	0.0068929	0.00688248	1.40304e-15	0.00688247	1.94719e-17	0.00688247	1.8473e-16	0.00688247	1.27029e-17
Gly/Ser shuffle	28.614	28.5712	1.44953e-08	28.5711	5.66884e-10	28.5712	2.75511e-09	28.5711	7.56305e-10
O2 diffusion	-99.565	-99.4144	1.49226e-07	-99.4143	4.13221e-09	-99.4143	2.99512e-08	-99.4143	3.82955e-09
O2 diffusion	8.0364	8.0244	1.36468e-09	8.02439	6.92193e-11	8.02439	2.56191e-10	8.02439	1.00674e-10
O2 diffusion	12.713	12.6936	2.96598e-09	12.6936	1.23161e-10	12.6936	5.60877e-10	12.6936	1.68894e-10
CO2 diffusion	72.398	72.2883	7.80405e-08	72.2882	2.10317e-09	72.2882	1.57873e-08	72.2882	1.82305e-09
CO2 diffusion	-14.83	-14.8082	3.85595e-09	-14.8082	1.48224e-10	-14.8082	7.34118e-10	-14.8082	1.95988e-10
H2O diffusion	85.557	85.4275	1.13883e-07	85.4275	3.42839e-09	85.4275	2.24491e-08	85.4275	3.66635e-09
H2O diffusion	-35.969	-36.0677	1.98241e-08	-36.0677	5.54949e-10	-36.0677	3.95573e-09	-36.0677	5.30443e-10
H2O diffusion	-25.425	-25.3872	1.18639e-08	-25.3872	4.92644e-10	-25.3872	2.24351e-09	-25.3872	6.75575e-10
NH4 diffusion	0.892	0.890649	1.15443e-11	0.890648	2.95022e-13	0.890649	2.39406e-12	0.890648	2.06182e-13
NH4 diffusion	-14.688	-14.6663	3.79218e-09	-14.6663	1.46439e-10	-14.6663	7.21644e-10	-14.6663	1.94098e-10
H2S diffusion	-0.097234	-0.0970869	1.37232e-13	-0.0970868	3.5052e-15	-0.0970868	2.84345e-14	-0.0970868	2.45049e-15
AC diffusion	4.0334	4.0273	2.36034e-10	4.0273	6.03182e-12	4.0273	4.89219e-11	4.0273	4.21653e-12
Pyr diffusion	-1.2442	-1.24231	2.24703e-11	-1.24231	5.73914e-13	-1.24231	4.65689e-12	-1.24231	4.01201e-13
Pyr diffusion	0.52341	0.52262	3.97912e-12	0.52262	1.01559e-13	0.52262	8.24733e-13	0.52262	7.09903e-14
Pyr diffusion	0.72079	0.719694	7.53756e-12	0.719694	1.92623e-13	0.719694	1.56202e-12	0.719694	1.34664e-13
GCA diffusion	25.425	25.3872	1.18639e-08	25.3872	4.92644e-10	25.3872	2.24351e-09	25.3872	6.75575e-10
GCEA diffusion	-13.642	-13.6213	3.34013e-09	-13.6213	1.33748e-10	-13.6213	6.33536e-10	-13.6213	1.80494e-10
Mal diffusion	13.642	13.6213	3.34013e-09	13.6213	1.33748e-10	13.6213	6.33536e-10	13.6213	1.80494e-10
OAA diffusion	-1000	-15.3234	0.000137	-15.3201	0.000191415	-15.3282	0.000481841	-15.3181	0.000873614
KG diffusion	973.85	-10.7834	0.00013668	-10.7868	0.000191664	-10.7787	0.000481866	-10.7888	0.000873605
Ala diffusion	-0.72079	-0.719694	7.53756e-12	-0.719694	1.92623e-13	-0.719694	1.56202e-12	-0.719694	1.34664e-13
Asp diffusion	986.36	1.70219	0.000136831	1.69886	0.000191543	1.7069	0.000481856	1.69682	0.000873611
Glu diffusion	-973.85	10.7834	0.00013668	10.7868	0.000191664	10.7787	0.000481866	10.7888	0.000873605
Gly diffusion	-25.425	-25.3872	1.18639e-08	-25.3872	4.92644e-10	-25.3872	2.24351e-09	-25.3872	6.75575e-10
Ser diffusion	13.642	13.6213	3.34013e-09	13.6213	1.33748e-10	13.6213	6.33536e-10	13.6213	1.80494e-10
Arg exporter	0.24224	0.241872	8.52223e-13	0.241871	2.1755e-14	0.241872	1.76492e-13	0.241871	1.52091e-14
Glu importer	5.6857	5.67706	4.70678e-10	5.67705	1.19834e-11	5.67706	9.73389e-11	5.67705	8.37945e-12
His exporter	0.10388	0.103722	1.56638e-13	0.103722	4.00088e-15	0.103722	3.24661e-14	0.103722	2.79662e-15
Ile exporter	0.28069	0.28026	1.14279e-12	0.28026	2.92112e-14	0.28026	2.36911e-13	0.28026	2.04195e-14
Leu exporter	0.49612	0.495366	3.57099e-12	0.495366	9.12569e-14	0.495366	7.40022e-13	0.495366	6.37982e-14
Lys exporter	0.3237	0.323212	1.51989e-12	0.323212	3.88519e-14	0.323212	3.1508e-13	0.323212	2.71584e-14
Phe exporter	0.2083	0.207985	6.29503e-13	0.207985	1.6087e-14	0.207985	1.30453e-13	0.207985	1.12465e-14
Ser importer	14.307	14.2856	3.62383e-09	14.2856	1.41721e-10	14.2856	6.88777e-10	14.2856	1.89076e-10
Thr exporter	4.3633	4.35666	2.7622e-10	4.35666	7.05876e-12	4.35666	5.72506e-11	4.35666	4.93443e-12
Trp exporter	0.052718	0.0526377	4.03584e-14	0.0526376	1.03047e-15	0.0526376	8.3762e-15	0.0526376	7.19871e-16
Tyr exporter	0.14695	0.146731	3.13314e-13	0.146731	8.00678e-15	0.146731	6.49287e-14	0.146731	5.59759e-15
Val exporter	0.45705	0.456359	3.03074e-12	0.456359	7.74508e-14	0.456359	6.28065e-13	0.456359	5.41463e-14
Proton sink/source for charge balancing of im-/export	-3.864	-3.85818	2.11604e-10	-3.85818	5.54366e-12	-3.85818	4.45113e-11	-3.85818	3.86739e-12
Import Photon	1000	998.489	1.55173e-05	998.488	4.62448e-07	998.489	3.06191e-06	998.488	4.8847e-07
Import CO2	64.435	64.3376	6.03723e-08	64.3376	1.53919e-09	64.3376	1.2497e-08	64.3376	1.07612e-09
Import H2O	52.521	52.441	4.00527e-08	52.4409	1.02267e-09	52.4409	8.29833e-09	52.4409	7.14915e-10
Import Pi	0.039827	0.039767	4.15461e-14	0.039767	6.26908e-16	0.039767	6.09328e-15	0.039767	4.16904e-16
Import NO3	8.1074	8.09508	9.594e-10	8.09507	2.43621e-11	8.09508	1.98089e-10	8.09507	1.70392e-11
Import SO4	0.20227	0.201966	5.9392e-13	0.201966	1.5169e-14	0.201966	1.23083e-13	0.201966	1.06037e-14
Export O2	78.816	78.6964	9.03703e-08	78.6963	2.30282e-09	78.6964	1.87003e-08	78.6963	1.6101e-09
Maintenance	4.8572	4.69758	7.85085e-09	4.69757	8.8449e-10	4.69758	1.78443e-09	4.69757	1.21243e-09
Biomass	0.0031247	0.00312	1.41659e-16	0.00312	3.62012e-18	0.00312	2.93563e-17	0.00312	2.53084e-18
