# Supplementary material for: Integrating molecular markers into metabolic models improves genomic selection for Arabidopsis growth
Source: Nat Commun. 2020 May 15;11:2410. doi: 10.1038/s41467-020-16279-5 (PMC7229213; doi:10.1038/s41467-020-16279-5)
Supplement: Supplementary file 8 — Supplementary Data 4 [file 41467_2020_16279_MOESM8_ESM.xlsx]

## Sheet: Supplementary Data 4
Supplementary Data 4. Validation of estimated fluxes based on maximal rates. The maximal rates and predicted fluxes in all examined accessions are shown in the table. We find slightly larger predicted fluxes than maximal rates only for nitrate reductase in 30 out of the 67 accessions. The fluxes of reactions catalyzed by the remaining five enzymes are consistently smaller than the respective acce…
Accessions	Vmax						V
	Nitrate reductase	Glucose-1-phosphate adenylyltransferase	Glutamine synthase	Malate dehydrogenase	Glutamate synthase	Fumarate hydratase	Nitrate reductase	Glucose-1-phosphate adenylyltransferase	Glutamine synthase	Malate dehydrogenase	Glutamate synthase	Fumarate hydratase
Ak-1	4.89916	6.81148	12.8014	636.643	13.7593	58.0941	3.69347	0.851484	0.178096	6.41742	4.23216	0.168703
Ang0	4.5548	6.52085	12.6483	667.202	10.9965	63.2588	2.46662	0.585248	0.117709	-0.634656	2.76787	0.109941
Bay-0	3.64866	4.72982	9.90995	603.431	8.4312	79.1275	4.72338	0.869447	0.222351	12.9708	5.4202	0.240036
Bch-1	4.72786	7.46109	7.78814	608.382	10.7143	48.005	5.11821	0.937941	0.243022	18.777	5.54943	0.219416
Bd0	4.54023	6.7745	12.4095	696.627	12.2949	42.4967	3.82591	0.861039	0.180329	9.66992	4.15325	0.169724
Bla11	5.28459	6.5925	14.2716	736.379	12.6959	55.7178	2.35008	0.488103	0.110147	0.578604	2.48459	0.107622
Bor4	3.07132	5.6078	11.8552	663.34	10.9009	43.3796	5.87324	1.17141	0.276663	21.7738	6.53158	0.287608
Br-0	4.60925	6.85089	11.2237	600.688	9.58311	57.0656	3.3234	0.799798	0.158276	5.19232	3.69909	0.150242
Bsch2	4.75064	6.13193	13.1584	683.392	11.7544	69.5945	5.72668	0.997017	0.27257	22.9561	6.1557	0.259839
Bur-0	4.83741	5.33855	13.2982	732.521	19.2087	81.3044	4.94407	1.11869	0.235735	16.7503	5.42317	0.237094
C24	4.80882	4.70618	11.0244	648.111	9.68877	45.3954	4.20361	0.900641	0.200584	10.6898	4.71586	0.192235
Can-0	5.00482	5.4957	12.2884	749.165	8.53332	59.8817	3.11115	0.765481	0.153179	4.74842	3.36189	0.143056
Cha0	5.00223	5.99077	12.3933	629.696	10.9546	78.4687	5.76741	1.25168	0.280477	21.3319	6.40075	0.259694
Co-3	4.61434	5.53845	11.5267	817.108	14.0711	46.0511	3.41661	0.726599	0.163986	6.87024	3.70063	0.155582
col-01	5.00695	6.32476	12.869	594.896	11.7579	119.071	3.63725	0.834029	0.173107	7.5486	4.02272	0.161006
Ct-1	5.66959	7.08491	14.4225	799.801	11.6588	88.9619	3.84847	0.872137	0.181225	10.471	4.10348	0.183163
Cvi-0	3.78789	5.33761	12.859	694.05	8.88724	56.7458	2.19535	0.448188	0.109153	-0.975619	2.38328	0.102156
Da0	5.86443	7.47523	12.7563	682.127	9.63236	50.9812	3.6692	0.855339	0.175173	8.28094	4.00591	0.162993
Dr-0	4.84186	5.75939	12.7191	702.318	14.9597	66.1685	4.67761	0.904083	0.221897	14.8448	5.15032	0.20883
Edi-0	3.9147	5.13336	9.78793	565.761	9.37041	51.0495	2.59147	0.527234	0.12259	1.08532	2.82352	0.11947
Ei2	5.17943	4.91818	10.9409	627.355	9.48461	121.887	3.47747	0.791222	0.164578	7.09625	3.78482	0.154738
El-0	3.74034	6.41907	11.63	527.741	9.63747	71.8683	4.06272	0.889547	0.192053	8.88108	4.64642	0.192958
Ep-0	4.82998	7.0008	11.722	686.271	12.3611	85.3376	3.75984	0.763672	0.176699	8.92314	4.10749	0.194387
Est-1	5.09983	6.91332	15.4868	673.023	10.339	56.5344	5.19279	0.916315	0.248747	19.7821	5.57033	0.239945
Fei-0	4.91895	5.75878	11.8238	606.517	9.55139	48.8647	3.54946	0.805677	0.170986	5.69289	4.05221	0.164199
GOT-7	4.30634	6.74043	13.1964	588.5	9.88247	75.9098	3.01839	0.698562	0.145319	4.47135	3.231	0.13683
Hl3	3.84841	6.81027	11.564	655.354	8.89284	59.1641	5.33344	1.09436	0.25314	21.5863	5.62135	0.247712
Hs-0	5.13336	6.25318	11.6616	704.923	8.6937	60.715	4.75225	0.919705	0.22518	16.0726	5.1657	0.21897
Is-1	5.00548	6.0067	11.9313	604.284	9.34276	44.6612	4.45624	1.02029	0.213221	14.0814	4.82536	0.193112
Je-54	4.67336	6.13698	11.5842	609.672	14.0228	74.2068	2.56427	0.633657	0.121906	0.632508	2.80952	0.110934
Jea	4.39718	5.19668	11.5871	634.788	8.91991	63.8647	3.43348	0.720304	0.161128	6.78145	3.74723	0.165891
Kl0	4.53807	7.66804	14.1087	639.038	14.4184	58.3124	4.04523	0.757762	0.186033	9.50899	4.57047	0.206922
Kn-0	5.57482	6.97375	14.0796	681.518	12.5935	65.3086	4.85302	1.14704	0.233711	15.0362	5.423	0.221121
Kondara	3.46059	5.637	10.8217	503.996	7.7313	70.3201	3.75354	0.920071	0.178193	8.36474	4.14851	0.171632
Ler-1	4.28168	5.60673	13.363	762.109	12.3874	80.2135	4.53514	0.852108	0.214234	13.8896	4.99944	0.208241
Lip-0	4.96973	6.2544	13.688	753.269	12.7137	84.2715	3.7252	0.766458	0.181009	8.10108	4.12469	0.163774
Mh-1	5.63216	6.2779	14.4596	607.279	10.693	46.3014	3.94394	1.00985	0.190647	10.6513	4.24459	0.178865
Ms-0	4.74695	6.42227	11.985	614.994	10.5598	69.9956	4.19228	0.898609	0.197396	12.8225	4.48951	0.186336
Mt-0	4.70116	6.27098	12.4083	635.057	14.0274	62.938	5.57563	0.970471	0.262706	23.6356	5.86619	0.258351
N13	5.00889	5.81889	11.397	601.561	11.6681	41.3939	3.6564	0.838924	0.174537	8.10889	4.00149	0.158606
NFA8	5.45368	6.01341	11.8775	668.518	11.552	42.0245	3.36581	0.751396	0.15742	5.12425	3.78704	0.167125
No0	4.25932	6.04291	12.2567	626.688	10.5117	46.3604	4.51007	0.956223	0.217926	12.7489	5.05559	0.1983
Old-1	4.68882	5.12798	14.729	602.189	14.72	54.3577	5.02237	0.862413	0.244672	18.3427	5.42219	0.222352
Ove-0	3.93844	5.99878	12.5586	684.412	9.1273	60.462	4.48603	0.807415	0.21298	12.5213	5.05162	0.20811
Oy-0	4.75716	7.57357	11.9525	678.448	12.1493	56.7517	4.91037	1.02248	0.230058	17.7937	5.26799	0.221162
Petergof	5.0695	5.18061	13.3119	681.524	6.83609	120.305	2.81118	0.568848	0.13512	2.52362	3.07153	0.127082
Pr0	5.27234	6.00095	11.7261	636.728	12.0663	99.4176	2.13936	0.484749	0.102999	-1.65162	2.34091	0.0930472
Pt0	5.08461	7.94284	14.2441	710.892	13.337	62.7908	4.29403	0.86803	0.199914	13.4647	4.6108	0.2023
Rak-2	5.00668	5.87127	11.9233	618.667	9.85616	52.6346	3.05753	0.544981	0.145913	4.17222	3.3471	0.135712
RRS-10	4.59052	5.89034	12.792	676.738	8.10552	52.3347	2.83504	0.567351	0.135215	2.14119	3.14532	0.127468
RRS-7	7.94577	11.2064	16.796	864.564	15.3243	136.031	3.14589	0.702164	0.151924	4.22314	3.48778	0.143035
Rubezhnoe-1	1.9135	5.10977	10.0822	549.371	9.97057	65.7004	3.43553	0.831131	0.165389	4.61851	3.95785	0.15323
Sap-0	4.57707	5.69595	10.695	564.027	9.42409	34.9234	3.72377	0.838298	0.177677	6.68523	4.2632	0.166809
Shahdara	3.344	5.33575	9.3837	553.448	10.8535	56.8645	3.71854	0.756243	0.178813	8.65262	4.06775	0.166144
Sorbo	3.65495	4.65756	8.14177	481.292	10.5983	61.44	3.3224	0.776885	0.161456	4.80614	3.7355	0.150274
St-0	4.35461	5.54318	11.8606	626.967	10.3999	25.0395	3.91486	0.928091	0.184015	10.0215	4.26316	0.178199
Stw-0	5.45609	6.53098	12.7825	723.597	14.149	38.2287	3.75226	0.787843	0.183702	9.60634	4.01921	0.168375
Ta-0	5.54675	7.39925	13.4066	643.027	9.66302	63.6073	5.5116	1.06674	0.267418	21.5058	5.9504	0.238926
TAMM-2	4.12616	6.66764	9.87756	653.925	10.4069	56.0151	2.71955	0.623072	0.130878	0.725597	3.08151	0.129295
Te-0	6.06002	6.78223	13.1331	764.81	10.7422	48.8255	3.24374	0.759252	0.156727	6.82783	3.39907	0.157052
Ts-1	4.89527	4.4495	12.3981	591.434	9.93608	58.4948	2.54735	0.559483	0.123884	-0.641836	2.90764	0.116534
Tsu-1	4.83455	4.94239	11.605	711.921	10.0885	56.9592	4.08737	1.0193	0.193423	8.78552	4.69841	0.180821
Ty-0	5.30016	6.60884	13.3861	730.532	10.207	16.2973	3.82741	0.720694	0.184363	11.3297	3.99831	0.171329
Van0	4.18802	7.66023	12.5806	625.971	13.4059	90.9133	3.40168	0.795716	0.159178	6.65745	3.69696	0.152266
Wc2	4.0775	6.28145	12.9523	583.402	16.7455	29.5174	4.62872	1.04719	0.22063	12.7515	5.26528	0.223703
Wei1	4.22945	6.02537	10.8532	667.39	12.9675	74.8866	5.69574	1.18951	0.274109	19.9835	6.43054	0.252895
Yo0	6.31777	8.18707	14.9739	765.096	15.0096	51.721	3.49481	0.794019	0.19129	7.59612	3.75078	0.168129
