# Supplementary material for: Integrating molecular markers into metabolic models improves genomic selection for Arabidopsis growth
Source: Nat Commun. 2020 May 15;11:2410. doi: 10.1038/s41467-020-16279-5 (PMC7229213; doi:10.1038/s41467-020-16279-5)
Supplement: Supplementary file 9 — Supplementary Data 5 [file 41467_2020_16279_MOESM9_ESM.xlsx]

## Sheet: Supplementary Data 5
Supplementary Data 5. Summary of accession-specific flux distributions. The minimum, maximum, mean, and median, as well as the standard deviation and coefficient of variation of each flux over all examined accessions are presented.
Flux names	Min	Max	Mean	Median	SD	CV
photosystem II	116.98	124.98	122.493	122.53	1.28214	1.0467
cytochrom b6f complex	233.97	249.96	244.987	245.05	2.56439	1.04675
photosystem I	467.94	499.93	489.974	490.11	5.12811	1.04661
ferredoxin-NADP reductase	223.53	232.39	227.843	228.27	2.46036	1.07985
ATPase	100.27	107.13	104.995	105.02	1.09864	1.04638
RuBisCO	45.215	73.698	59.1942	58.184	6.63932	11.2162
PGA kinase	210.34	226.73	219.137	220.18	4.30393	1.96404
GAP dehydrogenase	298.17	305.91	302.289	302.74	2.02366	0.669445
TP isomerase	61.692	65.174	63.4206	63.586	0.912098	1.43817
FBP aldolase	61.491	67.54	65.3544	65.282	1.14553	1.7528
FBPase	61.491	67.54	65.3544	65.282	1.14553	1.7528
F6P transketolase	30.503	33.259	32.2188	32.181	0.493737	1.53245
S7P transketolase	30.343	32.846	31.9361	31.91	0.43341	1.35712
Ru5P epimerase	60.846	66.105	64.1549	64.081	0.926609	1.44433
R5P isomerase	30.278	32.676	31.8193	31.799	0.40934	1.28645
Ru5P kinase	91.123	98.781	95.9741	95.886	1.3353	1.39131
G6P isomerase	0.64539	1.8024	1.19949	1.2071	0.255445	21.2961
Phosphoglucomutase	0.64539	1.8024	1.19949	1.2071	0.255445	21.2961
G1P adenylyltransferase	0.64539	1.8024	1.19949	1.2071	0.255445	21.2961
starch synthase	0.32018	0.89184	0.594973	0.59744	0.126718	21.2982
starch synthase	0.3227	0.90121	0.599747	0.60357	0.127723	21.2961
starch synthase	0.00094248	0.015069	0.00477376	0.004824	0.00273029	57.1937
amylase	0.00094248	0.015069	0.00477376	0.004824	0.00273029	57.1937
TP isomerase	-0.45457	8.3017	3.66108	3.4235	2.20351	60.1876
FBP aldolase	0.8964	2.7661	1.7273	1.6582	0.42464	24.584
G6P isomerase	0.84476	2.6391	1.63943	1.5755	0.40554	24.7367
Phosphoglucomutase	0.84413	2.6336	1.63743	1.574	0.405168	24.7441
UDPG pyrophosphorylase	0.84413	2.6336	1.63743	1.574	0.405168	24.7441
S6P synthase	0.37751	0.99246	0.688601	0.7055	0.14755	21.4275
S6P phosphorylase	0.37751	0.99246	0.688601	0.7055	0.14755	21.4275
Suc synthase	0.23941	0.83592	0.586634	0.60405	0.131645	22.4408
Fructofuranosidase	0.01685	0.071066	0.0383805	0.038793	0.0130201	33.9238
Fructokinase	0.26015	0.86318	0.600729	0.61692	0.134062	22.3166
UDPG:G6P glucosyltransferase	0.00053779	0.0054803	0.00199551	0.001693	0.00126009	63.1461
Tre phosphatase	0.00053779	0.0054803	0.00199551	0.001693	0.00126009	63.1461
cellulose synthase	0.39138	1.2357	0.766736	0.74218	0.191086	24.9221
cellulose synthase	0.39138	1.2357	0.766736	0.74218	0.191086	24.9221
Mal dehydrogenase	-2.3783	34.035	14.0729	12.651	9.37336	66.6057
PEP carboxylase	-7.1339	-2.5803	-4.73689	-4.551	1.1254	-23.7582
Enolase	-7.1339	-2.5803	-4.73689	-4.551	1.1254	-23.7582
PGA mutase	-7.1339	-2.5803	-4.73689	-4.551	1.1254	-23.7582
PGA kinase	-38.391	-15.995	-28.0556	-28.997	6.25234	-22.2856
GAP dehydrogenase	15.995	38.391	28.0556	28.997	6.25234	22.2856
GAP dehydrogenase	21.202	27.054	24.7351	24.876	1.35372	5.47286
GAP dehydrogenase	79.045	89.068	83.1524	82.726	2.51243	3.02148
PGA mutase	1.6422	4.4588	2.99534	2.9185	0.712251	23.7787
Enolase	1.6422	4.4588	2.99534	2.9185	0.712251	23.7787
Pyr dehydrogenase	0.15173	0.5117	0.313866	0.31446	0.0874111	27.8499
Pyr dehydrogenase	0.15173	0.5117	0.313866	0.31446	0.0874111	27.8499
DHL acetyltransferase	0.15173	0.5117	0.313866	0.31446	0.0874111	27.8499
DHL dehydrogenase	0.15173	0.5117	0.313866	0.31446	0.0874111	27.8499
Cit synthase	0.15173	0.5117	0.313866	0.31446	0.0874111	27.8499
Aconitase dehydration	0.049503	0.20922	0.123446	0.11826	0.0380134	30.7935
Aconitase hydration	0.049503	0.20922	0.123446	0.11826	0.0380134	30.7935
SCA dehydrogenase (Q)	0.047193	0.20518	0.120415	0.11521	0.0373393	31.009
Mal dehydrogenase	-2.1501	14.243	7.42408	8.4142	4.20455	56.634
NADH dehydrogenase (Q)	14.554	37.913	27.2152	28.373	6.47557	23.7939
Cytc reductase	14.676	37.977	27.3404	28.538	6.45145	23.5968
Cytc oxidase	7.3378	18.989	13.6702	14.269	3.22577	23.597
ATP synthase	36.568	94.879	68.2258	71.18	16.1527	23.6754
RuBisCO	24.258	46.348	36.7801	37.433	5.52178	15.013
PGCA phosphorylase	24.258	46.348	36.7801	37.433	5.52178	15.013
GCA oxidase	24.251	46.345	36.7757	37.428	5.52283	15.0176
Catalase	12.126	23.173	18.3879	18.714	2.76134	15.0172
Glu:GLX aminotransferase	11.091	22.867	17.757	18.124	2.91718	16.4283
Gly dehydrogenase	13.831	23.753	19.4773	19.803	2.49892	12.8299
Aminomethyltransferase	13.831	23.753	19.4773	19.803	2.49892	12.8299
DHL dehydrogenase	13.831	23.753	19.4773	19.803	2.49892	12.8299
Gly hydroxymethyltransferase	13.831	23.753	19.4773	19.803	2.49892	12.8299
Ser:GLX aminotransferase	13.155	23.478	19.0188	19.398	2.60659	13.7054
GCEA dehydrogenase	13.155	23.478	19.0188	19.398	2.60659	13.7054
Mal dehydrogenase	13.155	23.478	19.0188	19.398	2.60659	13.7054
GCEA kinase	13.155	23.478	19.0188	19.398	2.60659	13.7054
6PG dehydrogenase	-364.54	-356.41	-359.752	-359.36	2.05826	-0.572133
6PG dehydrogenase	356.41	364.54	359.752	359.36	2.05826	0.572133
Transaldolase	-32.846	-30.343	-31.9361	-31.91	0.43341	-1.35712
DAHP synthase	0.15562	0.41501	0.282694	0.27133	0.0676957	23.9467
DHQ synthase	0.15562	0.41501	0.282694	0.27133	0.0676957	23.9467
DHQ dehydratase	0.15562	0.41501	0.282694	0.27133	0.0676957	23.9467
SA dehydrogenase	0.15562	0.41501	0.282694	0.27133	0.0676957	23.9467
SA kinase	0.15519	0.41373	0.281867	0.2702	0.0675292	23.9578
EPSP synthase	0.15519	0.41373	0.281867	0.2702	0.0675292	23.9578
CHR synthase	0.15519	0.41373	0.281867	0.2702	0.0675292	23.9578
R5P diphosphokinase	0.064421	0.17304	0.116856	0.11249	0.0279692	23.9348
Pyr phosphate dikinase	-3.63	-1.3314	-2.43077	-2.3722	0.577581	-23.7612
Mal dehydrogenase	277.57	280.47	279.338	279.32	0.418412	0.149787
Mal dehydrogenase	272.91	276.21	274.824	275	0.84647	0.308005
Mal dehydrogenase	37.432	53.585	44.7577	44.009	3.73764	8.35082
Cit synthase	0.41722	1.1893	0.775193	0.74045	0.18685	24.1037
Aconitase dehydration	0.41722	1.1893	0.775193	0.74045	0.18685	24.1037
Aconitase hydration	0.41722	1.1893	0.775193	0.74045	0.18685	24.1037
iCit dehydrogenase	0.41722	1.1893	0.775193	0.74045	0.18685	24.1037
iCit lyase	0.049503	0.20922	0.123446	0.11826	0.0380134	30.7935
Mal synthase	0.049503	0.20922	0.123446	0.11826	0.0380134	30.7935
ATP-Cit lyase	0.099348	0.30519	0.19042	0.18668	0.0500501	26.2841
A-CoA synthetase	1.5409	4.373	2.83296	2.7493	0.682359	24.0864
A-CoA carboxylase	0.8389	2.6487	1.64346	1.5908	0.409586	24.9221
M-CoA:ACP malonyltransferase	0.8389	2.6487	1.64346	1.5908	0.409586	24.9221
inorganic PPiase	1.088	3.2833	2.10342	2.0726	0.488738	23.2354
inorganic PPiase	1.8342	5.6359	3.52594	3.3923	0.865766	24.5542
PPi-dep. Phosphofructokinase	-2.7661	-0.8964	-1.7273	-1.6582	0.42464	-24.584
For dehydrogenase	0.04422	0.11879	0.0801576	0.077108	0.0191932	23.9443
For-THF ligase	0.04422	0.11879	0.0801576	0.077108	0.0191932	23.9443
Dihydrofolate reductase	0.00074516	0.0023527	0.00145982	0.0014131	0.000363817	24.9221
Thioredoxin reductase	0.0023111	0.0072971	0.0045277	0.0043827	0.0011284	24.9221
NO3 reductase	3.0807	8.4575	5.64495	5.4051	1.3561	24.0232
Fd-NO2 reductase	3.0807	8.4575	5.64495	5.4051	1.3561	24.0232
ATP sulfurylase	0.076967	0.20581	0.139553	0.13376	0.033585	24.0662
APS reductase	0.076967	0.20581	0.139553	0.13376	0.033585	24.0662
GSSG reductase	0.076967	0.20581	0.139553	0.13376	0.033585	24.0662
SO3 reductase	0.076967	0.20581	0.139553	0.13376	0.033585	24.0662
HCO3 dehydratase	2.5803	7.1339	4.73689	4.551	1.1254	23.7582
HCO3 dehydratase	0.94886	2.9016	1.82656	1.7718	0.451306	24.708
Ala transaminase	333.25	333.31	333.293	333.3	0.0135075	0.00405273
Ala transaminase	0.27435	0.73152	0.496535	0.47637	0.119357	24.038
A-Glu kinase	0.09117	0.32538	0.184891	0.17744	0.0477993	25.8527
A-GluP reductase	0.09117	0.32538	0.184891	0.17744	0.0477993	25.8527
A-Orn transaminase	0.09117	0.32538	0.184891	0.17744	0.0477993	25.8527
A-Orn:A-Glu acetyltransferase	0.09117	0.32538	0.184891	0.17744	0.0477993	25.8527
CBP synthase	0.0923	0.30319	0.183081	0.1746	0.0459566	25.1018
Orn carbamoyltransferase	0.089768	0.29603	0.178432	0.17004	0.0449193	25.1745
Arg-SCA synthase	0.089768	0.29603	0.178432	0.17004	0.0449193	25.1745
Arg-SCA lyase	0.089768	0.29603	0.178432	0.17004	0.0449193	25.1745
Fum hydratase	0.13399	0.41416	0.258589	0.2444	0.0634371	24.532
Asn synthase	0.085088	0.23444	0.15346	0.14904	0.0369511	24.0787
Asp aminotransferase	2.1163	3.9121	3.11174	3.1387	0.445075	14.3031
Asp aminotransferase	2.0329	5.6879	3.73931	3.6008	0.896016	23.9621
Asp aminotransferase	-3.6912	-1.5715	-2.7403	-2.794	0.530083	-19.344
Ser O-acetyltransferase	0.037004	0.098671	0.0669742	0.06425	0.0161016	24.0415
Ser O-acetyltransferase	0.039963	0.10714	0.0725785	0.069491	0.0174844	24.0903
Cys synthase	0.037004	0.098671	0.0669742	0.06425	0.0161016	24.0415
Cys synthase	0.039963	0.10714	0.0725785	0.069491	0.0174844	24.0903
Glu synthase	3.3709	9.4055	6.20249	5.9396	1.48284	23.9072
Glu dehydrogenase	-23.53	-12.662	-18.8579	-19.136	2.66913	-14.1539
Glu dehydrogenase	-0.45835	-0.12385	-0.240091	-0.23793	0.0665979	-27.7386
Glu decarboxylase	8.4273e-05	0.00054498	0.000195916	0.00017927	8.16869e-05	41.6949
GABA transaminase	-333.31	-333.25	-333.293	-333.3	0.0135075	-0.00405273
GABA transaminase	333.25	333.31	333.293	333.3	0.0135075	0.00405273
Gln synthetase	0.14832	0.40389	0.269834	0.26065	0.0643123	23.834
Gln synthetase	3.5274	9.8803	6.50209	6.2327	1.55494	23.9145
Thr aldolase	1.464	4.168	2.69341	2.6156	0.649788	24.1251
ACD oxidoreductase	1.464	4.168	2.69341	2.6156	0.649788	24.1251
GCA oxidase	0.002197	0.0069368	0.00430414	0.0041663	0.00107269	24.9222
Catalase	0.0010985	0.0034684	0.00215207	0.0020831	0.000536344	24.9223
Glu:GLX aminotransferase	0.002197	0.0069368	0.00430414	0.0041663	0.00107269	24.9222
ATP PR-transferase	0.039532	0.10541	0.0715494	0.068639	0.0172016	24.0415
Pr-ATP diphosphatase	0.039532	0.10541	0.0715494	0.068639	0.0172016	24.0415
Pr-AMP cyclohydrolase	0.039532	0.10541	0.0715494	0.068639	0.0172016	24.0415
P-AICAR-P isomerase	0.039532	0.10541	0.0715494	0.068639	0.0172016	24.0415
ImGP synthase	0.039532	0.10541	0.0715494	0.068639	0.0172016	24.0415
ImGP dehydratase	0.039532	0.10541	0.0715494	0.068639	0.0172016	24.0415
Hisol-P transaminase	0.039532	0.10541	0.0715494	0.068639	0.0172016	24.0415
Hisol-P phosphatase	0.039532	0.10541	0.0715494	0.068639	0.0172016	24.0415
Hisol-P dehydrogenase	0.039532	0.10541	0.0715494	0.068639	0.0172016	24.0415
Hisal-P dehydrogenase	0.039532	0.10541	0.0715494	0.068639	0.0172016	24.0415
Thr dehydratase	0.1068	0.28479	0.193301	0.18543	0.0464633	24.0367
AL synthase	0.4695	1.252	0.84981	0.81513	0.204283	24.0387
AL synthase	0.1068	0.28479	0.193301	0.18543	0.0464633	24.0367
Ketol-acid reductoisomerase	0.1068	0.28479	0.193301	0.18543	0.0464633	24.0367
Ketol-acid reductoisomerase	0.1068	0.28479	0.193301	0.18543	0.0464633	24.0367
DH-acid dehydratase	0.1068	0.28479	0.193301	0.18543	0.0464633	24.0367
B.-chain-aa transaminase	0.1068	0.28479	0.193301	0.18543	0.0464633	24.0367
AL synthase	0.3627	0.96717	0.656506	0.62971	0.157817	24.0389
Ketol-acid reductoisomerase	0.3627	0.96717	0.656506	0.62971	0.157817	24.0389
Ketol-acid reductoisomerase	0.3627	0.96717	0.656506	0.62971	0.157817	24.0389
DH-acid dehydratase	0.3627	0.96717	0.656506	0.62971	0.157817	24.0389
2-IPM synthase	0.18879	0.50347	0.341722	0.32779	0.0821518	24.0406
3-IPM dehydratase	0.18879	0.50347	0.341722	0.32779	0.0821518	24.0406
3-IPM dehydratase	0.18879	0.50347	0.341722	0.32779	0.0821518	24.0406
3-IPM dehydrogenase	0.18879	0.50347	0.341722	0.32779	0.0821518	24.0406
spontaneous	0.18879	0.50347	0.341722	0.32779	0.0821518	24.0406
B.-chain-aa transaminase	0.18879	0.50347	0.341722	0.32779	0.0821518	24.0406
Asp kinase	1.8964	5.3148	3.47607	3.3595	0.83325	23.971
Asp-SeA dehydrogenase	1.8964	5.3148	3.47607	3.3595	0.83325	23.971
DHD synthase	0.12311	0.32862	0.222991	0.21387	0.0536153	24.0437
DHD reductase	0.12311	0.32862	0.222991	0.21387	0.0536153	24.0437
DAP aminotransferase	0.12311	0.32862	0.222991	0.21387	0.0536153	24.0437
DAP epimerase	0.12311	0.32862	0.222991	0.21387	0.0536153	24.0437
DAP decarboxylase	0.12311	0.32862	0.222991	0.21387	0.0536153	24.0437
H-Ser dehydrogenase	1.7732	4.9877	3.25308	3.1498	0.780757	24.0005
H-Ser kinase	1.7732	4.9877	3.25308	3.1498	0.780757	24.0005
CTH synthase	0.039963	0.10714	0.0725785	0.069491	0.0174844	24.0903
CTH beta-lyase	0.039963	0.10714	0.0725785	0.069491	0.0174844	24.0903
5M-THF oxidoreductase	0.039963	0.10714	0.0725785	0.069491	0.0174844	24.0903
Met synthase	0.039963	0.10714	0.0725785	0.069491	0.0174844	24.0903
Gly hydroxymethyltransferase	-0.10939	-0.040758	-0.0740385	-0.070922	0.0178204	-24.0691
CHR mutase	0.13517	0.35992	0.245514	0.23508	0.0588325	23.963
Glu:PRE aminotransferase	0.13517	0.35992	0.245514	0.23508	0.0588325	23.963
AGN dehydratase	0.079162	0.21071	0.143466	0.13794	0.0343892	23.9703
Arginase	0.0028612	0.01557	0.00710791	0.0069336	0.00254067	35.7443
Orn aminotransferase	0.0028612	0.01557	0.00710791	0.0069336	0.00254067	35.7443
Glu kinase	0.12137	0.33616	0.226167	0.21805	0.0546216	24.151
GluSeA dehydrogenase	0.12137	0.33616	0.226167	0.21805	0.0546216	24.151
spontaneous	0.12137	0.33616	0.226167	0.21805	0.0546216	24.151
spontaneous	0.0028612	0.01557	0.00710791	0.0069336	0.00254067	35.7443
P5C reductase	37.437	53.675	44.7509	44.036	3.75331	8.38711
Pro dehydrogenase	37.308	53.341	44.5176	43.834	3.6993	8.30973
PGA dehydrogenase	0.059977	0.16095	0.108933	0.10455	0.0261838	24.0366
PSer aminotransferase	0.059977	0.16095	0.108933	0.10455	0.0261838	24.0366
PSer phosphatase	0.059977	0.16095	0.108933	0.10455	0.0261838	24.0366
Threonine synthase	1.7333	4.8809	3.1805	3.0766	0.763666	24.0109
ANT synthase	0.020014	0.053811	0.0363546	0.035152	0.00870227	23.9372
ANT PR-transferase	0.020014	0.053811	0.0363546	0.035152	0.00870227	23.9372
PR-ANT isomerase	0.020014	0.053811	0.0363546	0.035152	0.00870227	23.9372
Ind-GP synthase	0.020014	0.053811	0.0363546	0.035152	0.00870227	23.9372
Ind-GP lyase	0.020014	0.053811	0.0363546	0.035152	0.00870227	23.9372
Trp synthase	0.020014	0.053811	0.0363546	0.035152	0.00870227	23.9372
AGN dehydrogenase	0.056013	0.14922	0.102048	0.097967	0.0244583	23.9674
B.-chain-aa transaminase	0.17391	0.4637	0.314783	0.30192	0.0756649	24.0371
ATase	0.002197	0.0069368	0.00430414	0.0041663	0.00107269	24.9222
PRA-Gly ligase	0.002197	0.0069368	0.00430414	0.0041663	0.00107269	24.9222
GAR formyltransferase	0.002197	0.0069368	0.00430414	0.0041663	0.00107269	24.9222
FGAM synthase	0.002197	0.0069368	0.00430414	0.0041663	0.00107269	24.9222
FGAM cyclo-ligase	0.002197	0.0069368	0.00430414	0.0041663	0.00107269	24.9222
AIR carboxylase	0.002197	0.0069368	0.00430414	0.0041663	0.00107269	24.9222
SAICAR synthase	0.002197	0.0069368	0.00430414	0.0041663	0.00107269	24.9222
Adenylo-SCA lyase	0.002197	0.0069368	0.00430414	0.0041663	0.00107269	24.9222
AICAR formyltransferase	0.041876	0.11206	0.0758536	0.072909	0.0181934	23.9848
IMP cyclohydrolase	0.041876	0.11206	0.0758536	0.072909	0.0181934	23.9848
AMP deaminase	0.00083484	0.0026359	0.00163551	0.0015831	0.000407604	24.9222
IMP dehydrogenase	0.00083484	0.0026359	0.00163551	0.0015831	0.000407604	24.9222
GMP synthase	0.00083484	0.0026359	0.0016355	0.0015831	0.000407604	24.9222
Adenylo-SCA synthase	0.041876	0.11206	0.0758536	0.072909	0.0181934	23.9848
Adenylo-SCA lyase	0.041876	0.11206	0.0758536	0.072909	0.0181934	23.9848
Asp carbamoyltransferase	0.0023726	0.0074911	0.00464808	0.0044992	0.0011584	24.9222
DHOase	0.0023726	0.0074911	0.00464808	0.0044992	0.0011584	24.9222
DHO dehydrogenase	0.0023726	0.0074911	0.00464808	0.0044992	0.0011584	24.9222
ORO PR-transferase	0.0023726	0.0074911	0.00464808	0.0044992	0.0011584	24.9222
OMP decarboxylase	0.0023726	0.0074911	0.00464808	0.0044992	0.0011584	24.9222
CTP synthase	0.00096805	0.0030564	0.00189647	0.0018357	0.000472641	24.9221
adenylate kinase	0.082744	0.22779	0.149156	0.1453	0.0359743	24.1186
adenylate kinase	0.39189	1.6169	0.917185	0.86874	0.271517	29.6033
guanylate kinase	0.00083484	0.0026359	0.0016355	0.0015831	0.000407604	24.9222
UMP/CMP kinase	0.0023726	0.0074911	0.00464808	0.0044992	0.0011584	24.9222
Nucleoside-triphosphatase	0.00043416	0.0013708	0.000850552	0.00082331	0.000211978	24.9224
Ribonucleoside-diphosphate reductase	0.00073236	0.0023123	0.00143474	0.0013888	0.000357571	24.9223
Ribonucleoside-diphosphate reductase	0.00043416	0.0013708	0.000850552	0.00082331	0.000211978	24.9224
Ribonucleoside-diphosphate reductase	0.00039947	0.0012613	0.000782595	0.00075753	0.000195039	24.9221
Ribonucleoside-diphosphate reductase	0.00074516	0.0023527	0.00145982	0.0014131	0.000363817	24.9221
Deoxyuridine-triphosphatase	0.00074516	0.0023527	0.00145982	0.0014131	0.000363817	24.9221
Thymidylate synthase	0.00074516	0.0023527	0.00145982	0.0014131	0.000363817	24.9221
Thymidine monophosphate kinase	0.00074516	0.0023527	0.00145982	0.0014131	0.000363817	24.9221
Nucleoside-diphosphate kinase	0.00043536	0.0013746	0.00085291	0.00082559	0.000212565	24.9223
Nucleoside-diphosphate kinase	0.041876	0.11206	0.0758536	0.072909	0.0181934	23.9848
Nucleoside-diphosphate kinase	0.84576	2.6388	1.64063	1.5771	0.405956	24.744
Nucleoside-diphosphate kinase	0.00073236	0.0023123	0.00143474	0.0013888	0.000357571	24.9223
Nucleoside-diphosphate kinase	0.00043416	0.0013708	0.00085055	0.00082331	0.000211977	24.9223
Nucleoside-diphosphate kinase	0.00039947	0.0012613	0.000782595	0.00075753	0.000195039	24.9221
Nucleoside-diphosphate kinase	0.00074516	0.0023527	0.00145982	0.0014131	0.000363817	24.9221
Nucleoside-diphosphate kinase	0.00074516	0.0023527	0.00145982	0.0014131	0.000363817	24.9221
SO4 diffusion	0.076967	0.20581	0.139553	0.13376	0.033585	24.0662
NO2 transporter	3.0807	8.4575	5.64495	5.4051	1.3561	24.0232
Nucleotide transporter	30.206	44.086	38.0523	38.67	3.76706	9.89967
ADP/ATP carrier	13.723	36.685	25.0357	24.121	6.01935	24.0431
Brittle1 protein transporter	0.002197	0.0069368	0.00430414	0.0041663	0.00107269	24.9222
NAD transporter	-0.0069368	-0.002197	-0.00430413	-0.0041663	0.00107268	-24.9221
NAD transporter	0.002197	0.0069368	0.00430413	0.0041663	0.00107268	24.9221
TP/Pi translocator	-62.28	-30.409	-48.0537	-49.688	8.52832	-17.7475
TP/Pi translocator	47.127	66.033	58.179	59.191	4.87	8.37071
TP/Pi translocator	-5.633	1.392	-1.93378	-1.7767	1.81342	-93.7759
GCA/GCEA shuffle	24.251	46.345	36.7757	37.428	5.52283	15.0176
GCA/GCEA shuffle	13.155	23.478	19.0188	19.398	2.60659	13.7054
Mas exporter	0.00094248	0.015069	0.00477376	0.004824	0.00273029	57.1937
Dicarboxylate carrier	-6.7222	-1.9109	-4.59975	-4.5444	1.03365	-22.4718
Dicarboxylate carrier	1.9109	6.7222	4.59975	4.5444	1.03365	22.4718
Dicarboxylate transporter	2.4501	6.8772	4.5145	4.3292	1.0802	23.9274
Di-/ri-carboxylate carrier	-65.247	-43.844	-53.5617	-52.954	4.56646	-8.52562
Di-/ri-carboxylate carrier	-65.16	-43.714	-53.3606	-52.877	4.57723	-8.57793
Di-/ri-carboxylate carrier	87.437	130.11	106.689	105.56	9.08889	8.51903
Di-/ri-carboxylate carrier	1.9676	9.4187	6.68331	6.7775	1.51684	22.696
Di-/ri-carboxylate carrier	2.6857	9.2904	6.59561	6.7776	1.41878	21.511
Di-/ri-carboxylate carrier	-57.06	-35.514	-45.9033	-45.048	5.04434	-10.9891
Di-/ri-carboxylate carrier	22.819	38.808	30.9602	30.631	4.11339	13.2861
Di-/ri-carboxylate carrier	22.662	38.995	30.6816	30.172	4.12857	13.4562
Di-/ri-carboxylate carrier	-27.872	-20.876	-23.9943	-23.932	1.535	-6.39735
Di-/ri-carboxylate carrier	12.445	19.69	16.1087	16.056	1.3228	8.21176
Di-/ri-carboxylate carrier	13.548	19.686	16.2069	16.133	1.3151	8.11446
Di-/ri-carboxylate carrier	-45.175	-29.867	-36.7918	-36.424	3.32285	-9.0315
B0	0.0028612	0.01557	0.00710791	0.0069336	0.00254067	35.7443
B0	0.12037	0.44631	0.232984	0.23108	0.0656058	28.1589
Pro uniporter	37.308	53.341	44.5176	43.834	3.6993	8.30973
P5C exporter	37.311	53.35	44.5247	43.841	3.70054	8.3112
PRPP exporter	0.0023726	0.0074911	0.00464808	0.0044992	0.0011584	24.9222
Fum exporter	0.13399	0.41416	0.258589	0.2444	0.0634371	24.532
H-Cys exporter	0.039963	0.10714	0.0725785	0.069491	0.0174844	24.0903
ORO exporter	0.0023726	0.0074911	0.00464808	0.0044992	0.0011584	24.9222
DHO shuffle	0.0023726	0.0074911	0.00464808	0.0044992	0.0011584	24.9222
DHO shuffle	0.0023726	0.0074911	0.00464808	0.0044992	0.0011584	24.9222
Gly/Ser shuffle	27.663	47.507	38.9547	39.606	4.99781	12.8298
O2 diffusion	-100.11	-71.075	-85.7112	-84.967	6.57767	-7.67422
O2 diffusion	7.3378	18.989	13.6702	14.269	3.22577	23.597
O2 diffusion	12.126	23.173	18.3879	18.714	2.76134	15.0172
CO2 diffusion	44.863	72.99	58.6336	57.675	6.51296	11.1079
CO2 diffusion	-23.951	-14.295	-19.7912	-20.132	2.43013	-12.2788
H2O diffusion	81.913	85.657	84.6696	84.802	0.664239	0.784506
H2O diffusion	-36.896	-27.659	-32.3446	-32.318	2.00208	-6.18984
H2O diffusion	-46.345	-24.251	-36.7757	-37.428	5.52283	-15.0176
NH4 diffusion	0.21323	1.0924	0.591255	0.55001	0.205543	34.7639
NH4 diffusion	-23.901	-14.146	-19.7174	-20.061	2.45062	-12.4287
H2S diffusion	-0.098671	-0.037004	-0.0669742	-0.06425	0.0161016	-24.0415
AC diffusion	1.501	4.2662	2.76039	2.6798	0.665375	24.1044
Pyr diffusion	-1.2432	-0.43605	-0.810402	-0.79324	0.193915	-23.9283
Pyr diffusion	0.15173	0.5117	0.313866	0.31446	0.0874111	27.8499
Pyr diffusion	0.27435	0.73152	0.496535	0.47637	0.119357	24.038
GCA diffusion	24.251	46.345	36.7757	37.428	5.52283	15.0176
GCEA diffusion	-23.478	-13.155	-19.0188	-19.398	2.60659	-13.7054
Mal diffusion	13.155	23.478	19.0188	19.398	2.60659	13.7054
OAA diffusion	-27.169	-14.727	-21.759	-22.192	3.13505	-14.408
KG diffusion	-19.474	-10.245	-15.5132	-15.759	2.27317	-14.6531
Ala diffusion	-0.73152	-0.27435	-0.496535	-0.47637	0.119357	-24.038
Asp diffusion	1.5715	3.6912	2.7403	2.794	0.530083	19.344
Glu diffusion	10.245	19.474	15.5132	15.759	2.27317	14.6531
Gly diffusion	-46.345	-24.251	-36.7757	-37.428	5.52283	-15.0176
Ser diffusion	13.155	23.478	19.0188	19.398	2.60659	13.7054
Arg exporter	0.089768	0.29603	0.178432	0.17004	0.0449193	25.1745
Glu importer	2.124	6.0133	3.9242	3.7688	0.940986	23.9791
His exporter	0.039532	0.10541	0.0715494	0.068639	0.0172016	24.0415
Ile exporter	0.1068	0.28479	0.193301	0.18543	0.0464633	24.0367
Leu exporter	0.18879	0.50347	0.341722	0.32779	0.0821518	24.0406
Lys exporter	0.12311	0.32862	0.222991	0.21387	0.0536153	24.0437
Phe exporter	0.079162	0.21071	0.143466	0.13794	0.0343892	23.9703
Ser importer	13.831	23.753	19.4773	19.803	2.49892	12.8299
Thr exporter	1.6265	4.5973	2.9872	2.8914	0.718368	24.0482
Trp exporter	0.020014	0.053811	0.0363546	0.035152	0.00870227	23.9372
Tyr exporter	0.056013	0.14922	0.102048	0.097967	0.0244583	23.9674
Val exporter	0.17391	0.4637	0.314783	0.30192	0.0756649	24.0371
Proton sink/source for charge balancing of im-/export	-4.6619	-0.69772	-2.36362	-2.2089	0.936395	-39.6169
Import Photon	935.88	999.85	979.947	980.22	10.2555	1.04653
Import CO2	23.754	65.773	43.5744	41.971	10.0528	23.0703
Import H2O	19.367	53.508	35.5254	34.147	8.16502	22.9836
Import Pi	0.013709	0.043284	0.0268566	0.025997	0.0066932	24.922
Import NO3	3.0807	8.4575	5.64495	5.4051	1.3561	24.0232
Import SO4	0.076967	0.20581	0.139553	0.13376	0.033585	24.0662
Export O2	29.436	80.403	53.6532	51.611	12.4471	23.1992
Maintenance	0.022231	81.156	43.1902	47.17	22.1659	51.3215
Biomass	0.0010756	0.0033959	0.00210709	0.0020396	0.000525127	24.9219
