# Supplementary material for: Integrating molecular markers into metabolic models improves genomic selection for Arabidopsis growth
Source: Nat Commun. 2020 May 15;11:2410. doi: 10.1038/s41467-020-16279-5 (PMC7229213; doi:10.1038/s41467-020-16279-5)
Supplement: Supplementary file 10 — Supplementary Data 6 [file 41467_2020_16279_MOESM10_ESM.xlsx]

## Sheet: Supplementary Data 6
Supplementary Data 6. The prediction accuracies for fluxes using rrBLUP. The averaged correlation coefficient of each flux and predicted flux using enzymatic and genome-wide SNPs with 150 cross-validations (i.e. 50 repetitions of 3-fold cross-validation) are provided in the table. The correlation coefficients (R2) between each flux and measured biomass are shown as well.
Flux names	Accuracy using enzymatic SNPs	Accuracy using genome-wide SNPs	R2
photosystem II	0.270579	0.209317	0.783035
cytochrom b6f complex	0.270579	0.209317	0.783035
photosystem I	0.270579	0.209317	0.783035
ferredoxin-NADP reductase	0.135311	0.323805	-0.725348
ATPase	0.270579	0.209317	0.783035
RuBisCO	0.24193	0.355915	0.957479
PGA kinase	0.178296	0.38024	-0.883127
GAP dehydrogenase	0.176459	0.348522	-0.804707
TP isomerase	0.070775	0.245709	-0.758502
FBP aldolase	0.217171	0.266124	0.798017
FBPase	0.217171	0.266124	0.798017
F6P transketolase	0.226272	0.276076	0.763634
S7P transketolase	0.214938	0.248262	0.726589
Ru5P epimerase	0.221322	0.263341	0.746727
R5P isomerase	0.207371	0.233288	0.705787
Ru5P kinase	0.217374	0.254455	0.734555
G6P isomerase	0.148333	0.191593	0.869921
Phosphoglucomutase	0.148333	0.191593	0.869921
G1P adenylyltransferase	0.148333	0.191593	0.869921
starch synthase	0.148096	0.192586	0.866356
starch synthase	0.148333	0.191593	0.869921
starch synthase	-0.204133	-0.0623588	0.485636
amylase	-0.204133	-0.0623588	0.485636
TP isomerase	0.206161	0.345862	0.920969
FBP aldolase	0.245671	0.349183	0.996953
G6P isomerase	0.240752	0.348155	0.99776
Phosphoglucomutase	0.241423	0.349187	0.997818
UDPG pyrophosphorylase	0.241423	0.349187	0.997818
S6P synthase	0.181502	0.11988	0.668865
S6P phosphorylase	0.181502	0.11988	0.668865
Suc synthase	0.140652	0.0519006	0.579726
Fructofuranosidase	0.363468	0.442809	0.655212
Fructokinase	0.154826	0.0660118	0.596578
UDPG:G6P glucosyltransferase	-0.160971	-0.0433576	0.278702
Tre phosphatase	-0.160971	-0.0433575	0.278702
cellulose synthase	0.241022	0.350414	0.998397
cellulose synthase	0.241022	0.350414	0.998397
Mal dehydrogenase	0.214952	0.379963	0.840334
PEP carboxylase	0.237894	0.365211	-0.966123
Enolase	0.237894	0.365211	-0.966123
PGA mutase	0.237894	0.365211	-0.966123
PGA kinase	0.222238	0.384947	0.884401
GAP dehydrogenase	0.222238	0.384947	-0.884401
GAP dehydrogenase	0.170534	0.284776	-0.972104
GAP dehydrogenase	0.130736	0.329951	0.864856
PGA mutase	0.272767	0.404787	0.921549
Enolase	0.272767	0.404787	0.921549
Pyr dehydrogenase	0.458107	0.456794	0.748416
Pyr dehydrogenase	0.458107	0.456794	0.748416
DHL acetyltransferase	0.458107	0.456794	0.748416
DHL dehydrogenase	0.458107	0.456794	0.748416
Cit synthase	0.458107	0.456794	0.748416
Aconitase dehydration	0.458055	0.455959	0.666179
Aconitase hydration	0.458055	0.455959	0.666179
SCA dehydrogenase (Q)	0.460654	0.463989	0.662616
Mal dehydrogenase	0.205756	0.384171	-0.800085
NADH dehydrogenase (Q)	0.214708	0.381584	-0.883809
Cytc reductase	0.212777	0.38075	-0.883105
Cytc oxidase	0.212777	0.38075	-0.883105
ATP synthase	0.21355	0.381084	-0.883389
RuBisCO	0.221988	0.353935	-0.973637
PGCA phosphorylase	0.221988	0.353935	-0.973637
GCA oxidase	0.221992	0.353936	-0.973646
Catalase	0.221992	0.353936	-0.973646
Glu:GLX aminotransferase	0.22231	0.352425	-0.97736
Gly dehydrogenase	0.220411	0.353212	-0.970264
Aminomethyltransferase	0.220411	0.353212	-0.970264
DHL dehydrogenase	0.220411	0.353212	-0.970264
Gly hydroxymethyltransferase	0.220411	0.353212	-0.970264
Ser:GLX aminotransferase	0.221601	0.355468	-0.969114
GCEA dehydrogenase	0.221601	0.355468	-0.969114
Mal dehydrogenase	0.221601	0.355468	-0.969114
GCEA kinase	0.221601	0.355468	-0.969114
6PG dehydrogenase	0.138945	0.336129	-0.879875
6PG dehydrogenase	0.138945	0.336129	0.879875
Transaldolase	0.214938	0.248262	-0.726589
DAHP synthase	0.235211	0.389965	0.917595
DHQ synthase	0.235211	0.389965	0.917595
DHQ dehydratase	0.235211	0.389965	0.917595
SA dehydrogenase	0.235211	0.389965	0.917595
SA kinase	0.235081	0.390131	0.917302
EPSP synthase	0.235081	0.390131	0.917302
CHR synthase	0.235081	0.390131	0.917302
R5P diphosphokinase	0.239458	0.389656	0.930284
Pyr phosphate dikinase	0.281557	0.407873	-0.921626
Mal dehydrogenase	0.237797	0.170702	0.692764
Mal dehydrogenase	0.182909	0.373466	-0.891613
Mal dehydrogenase	0.207895	0.366468	0.793837
Cit synthase	0.217173	0.362807	0.918851
Aconitase dehydration	0.217173	0.362807	0.918851
Aconitase hydration	0.217173	0.362807	0.918851
iCit dehydrogenase	0.217173	0.362807	0.918851
iCit lyase	0.458055	0.455959	0.666179
Mal synthase	0.458055	0.455959	0.666179
ATP-Cit lyase	0.44796	0.454499	0.801127
A-CoA synthetase	0.240736	0.367895	0.984919
A-CoA carboxylase	0.241022	0.350414	0.998397
M-CoA:ACP malonyltransferase	0.241022	0.350414	0.998397
inorganic PPiase	0.12062	0.214459	0.968966
inorganic PPiase	0.244449	0.350733	0.997113
PPi-dep. Phosphofructokinase	0.245671	0.349183	-0.996953
For dehydrogenase	0.239962	0.390801	0.933853
For-THF ligase	0.239962	0.390801	0.933853
Dihydrofolate reductase	0.241024	0.350416	0.998397
Thioredoxin reductase	0.241024	0.350416	0.998397
NO3 reductase	0.229285	0.377147	0.92079
Fd-NO2 reductase	0.229285	0.377147	0.92079
ATP sulfurylase	0.23653	0.391782	0.918275
APS reductase	0.23653	0.391782	0.918275
GSSG reductase	0.23653	0.391782	0.918275
SO3 reductase	0.23653	0.391782	0.918275
HCO3 dehydratase	0.237894	0.365211	0.966123
HCO3 dehydratase	0.238917	0.348157	0.997564
Ala transaminase	0.0432632	0.0837594	-0.248332
Ala transaminase	0.236895	0.391836	0.917473
A-Glu kinase	0.171861	0.27315	0.880093
A-GluP reductase	0.171861	0.27315	0.880093
A-Orn transaminase	0.171861	0.27315	0.880093
A-Orn:A-Glu acetyltransferase	0.171861	0.27315	0.880093
CBP synthase	0.189137	0.293459	0.898138
Orn carbamoyltransferase	0.187206	0.291362	0.893129
Arg-SCA synthase	0.187206	0.291362	0.893129
Arg-SCA lyase	0.187206	0.291362	0.893129
Fum hydratase	0.206739	0.326722	0.914961
Asn synthase	0.225478	0.346607	0.91227
Asp aminotransferase	0.211486	0.33832	-0.975986
Asp aminotransferase	0.239756	0.371609	0.974586
Asp aminotransferase	0.217967	0.34736	0.973475
Ser O-acetyltransferase	0.236661	0.391757	0.917466
Ser O-acetyltransferase	0.236378	0.391784	0.918983
Cys synthase	0.236661	0.391757	0.917466
Cys synthase	0.236378	0.391784	0.918983
Glu synthase	0.235632	0.375037	0.956628
Glu dehydrogenase	0.216052	0.350024	0.980066
Glu dehydrogenase	0.325092	0.2355	-0.683868
Glu decarboxylase	0.147826	0.0814653	0.476101
GABA transaminase	0.0432632	0.0837594	0.248332
GABA transaminase	0.0432632	0.0837594	-0.248332
Gln synthetase	0.217432	0.345174	0.916576
Gln synthetase	0.234705	0.373468	0.955491
Thr aldolase	0.240425	0.365911	0.986817
ACD oxidoreductase	0.240425	0.365911	0.986817
GCA oxidase	0.241028	0.350419	0.998397
Catalase	0.241028	0.350419	0.998397
Glu:GLX aminotransferase	0.241028	0.350419	0.998397
ATP PR-transferase	0.236661	0.391757	0.917466
Pr-ATP diphosphatase	0.236661	0.391757	0.917466
Pr-AMP cyclohydrolase	0.236661	0.391757	0.917466
P-AICAR-P isomerase	0.236661	0.391757	0.917466
ImGP synthase	0.236661	0.391757	0.917466
ImGP dehydratase	0.236661	0.391757	0.917466
Hisol-P transaminase	0.236661	0.391757	0.917466
Hisol-P phosphatase	0.236661	0.391757	0.917466
Hisol-P dehydrogenase	0.236661	0.391757	0.917466
Hisal-P dehydrogenase	0.236661	0.391757	0.917466
Thr dehydratase	0.236923	0.391841	0.917656
AL synthase	0.236856	0.391849	0.917603
AL synthase	0.236923	0.391841	0.917656
Ketol-acid reductoisomerase	0.236923	0.391841	0.917656
Ketol-acid reductoisomerase	0.236923	0.391841	0.917656
DH-acid dehydratase	0.236923	0.391841	0.917656
B.-chain-aa transaminase	0.236923	0.391841	0.917656
AL synthase	0.236837	0.391851	0.917587
Ketol-acid reductoisomerase	0.236837	0.391851	0.917587
Ketol-acid reductoisomerase	0.236837	0.391851	0.917587
DH-acid dehydratase	0.236837	0.391851	0.917587
2-IPM synthase	0.23677	0.391834	0.917567
3-IPM dehydratase	0.23677	0.391834	0.917567
3-IPM dehydratase	0.23677	0.391834	0.917567
3-IPM dehydrogenase	0.23677	0.391834	0.917567
spontaneous	0.23677	0.391834	0.917567
B.-chain-aa transaminase	0.23677	0.391834	0.917567
Asp kinase	0.241613	0.374174	0.976959
Asp-SeA dehydrogenase	0.241613	0.374174	0.976959
DHD synthase	0.237202	0.391768	0.917776
DHD reductase	0.237202	0.391768	0.917776
DAP aminotransferase	0.237202	0.391768	0.917776
DAP epimerase	0.237202	0.391768	0.917776
DAP decarboxylase	0.237202	0.391768	0.917776
H-Ser dehydrogenase	0.24145	0.372276	0.979612
H-Ser kinase	0.24145	0.372276	0.979612
CTH synthase	0.236378	0.391784	0.918983
CTH beta-lyase	0.236378	0.391784	0.918983
5M-THF oxidoreductase	0.236378	0.391784	0.918983
Met synthase	0.236378	0.391784	0.918983
Gly hydroxymethyltransferase	0.237009	0.391656	-0.922053
CHR mutase	0.23458	0.390532	0.916756
Glu:PRE aminotransferase	0.23458	0.390532	0.916756
AGN dehydratase	0.236965	0.390456	0.917826
Arginase	0.117323	0.0860968	0.581166
Orn aminotransferase	0.117323	0.0860968	0.581166
Glu kinase	0.228491	0.398357	0.911609
GluSeA dehydrogenase	0.228491	0.398357	0.911609
spontaneous	0.228491	0.398357	0.911609
spontaneous	0.117323	0.0860968	0.581166
P5C reductase	0.204333	0.367229	0.792041
Pro dehydrogenase	0.203766	0.366748	0.789749
PGA dehydrogenase	0.237027	0.390289	0.91958
PSer aminotransferase	0.237027	0.390289	0.91958
PSer phosphatase	0.237027	0.390289	0.91958
Threonine synthase	0.241405	0.371584	0.980498
ANT synthase	0.238079	0.387042	0.920456
ANT PR-transferase	0.238079	0.387042	0.920456
PR-ANT isomerase	0.238079	0.387042	0.920456
Ind-GP synthase	0.238079	0.387042	0.920456
Ind-GP lyase	0.238079	0.387042	0.920456
Trp synthase	0.238079	0.387042	0.920456
AGN dehydrogenase	0.230705	0.390137	0.914683
B.-chain-aa transaminase	0.236909	0.391871	0.917609
ATase	0.241028	0.350419	0.998397
PRA-Gly ligase	0.241028	0.350419	0.998397
GAR formyltransferase	0.241028	0.350419	0.998397
FGAM synthase	0.241028	0.350419	0.998397
FGAM cyclo-ligase	0.241028	0.350419	0.998397
AIR carboxylase	0.241028	0.350419	0.998397
SAICAR synthase	0.241028	0.350419	0.998397
Adenylo-SCA lyase	0.241028	0.350419	0.998397
AICAR formyltransferase	0.238465	0.391355	0.92633
IMP cyclohydrolase	0.238465	0.391355	0.92633
AMP deaminase	0.241025	0.350417	0.998397
IMP dehydrogenase	0.241025	0.350417	0.998397
GMP synthase	0.241024	0.350416	0.998397
Adenylo-SCA synthase	0.238465	0.391355	0.92633
Adenylo-SCA lyase	0.238465	0.391355	0.92633
Asp carbamoyltransferase	0.241026	0.350417	0.998397
DHOase	0.241026	0.350417	0.998397
DHO dehydrogenase	0.241026	0.350417	0.998397
ORO PR-transferase	0.241025	0.350417	0.998397
OMP decarboxylase	0.241025	0.350417	0.998397
CTP synthase	0.241024	0.350416	0.998397
adenylate kinase	0.223966	0.345407	0.907279
adenylate kinase	0.127064	0.214436	0.937874
guanylate kinase	0.241024	0.350416	0.998397
UMP/CMP kinase	0.241025	0.350417	0.998397
Nucleoside-triphosphatase	0.241025	0.350417	0.998397
Ribonucleoside-diphosphate reductase	0.241022	0.350414	0.998397
Ribonucleoside-diphosphate reductase	0.241025	0.350417	0.998397
Ribonucleoside-diphosphate reductase	0.241023	0.350415	0.998397
Ribonucleoside-diphosphate reductase	0.241026	0.350418	0.998397
Deoxyuridine-triphosphatase	0.241026	0.350418	0.998397
Thymidylate synthase	0.241024	0.350416	0.998397
Thymidine monophosphate kinase	0.241024	0.350416	0.998397
Nucleoside-diphosphate kinase	0.241022	0.350414	0.998397
Nucleoside-diphosphate kinase	0.238465	0.391355	0.92633
Nucleoside-diphosphate kinase	0.241421	0.34919	0.99782
Nucleoside-diphosphate kinase	0.241022	0.350414	0.998397
Nucleoside-diphosphate kinase	0.241022	0.350415	0.998397
Nucleoside-diphosphate kinase	0.241022	0.350414	0.998397
Nucleoside-diphosphate kinase	0.241024	0.350416	0.998397
Nucleoside-diphosphate kinase	0.241026	0.350418	0.998397
SO4 diffusion	0.23653	0.391782	0.918275
NO2 transporter	0.229285	0.377147	0.92079
Nucleotide transporter	0.233347	0.391296	-0.929014
ADP/ATP carrier	0.22223	0.374202	0.887953
Brittle1 protein transporter	0.241025	0.350416	0.998397
NAD transporter	0.241018	0.350411	-0.998397
NAD transporter	0.241018	0.350411	0.998397
TP/Pi translocator	0.224762	0.377902	0.930177
TP/Pi translocator	0.224384	0.386341	-0.902024
TP/Pi translocator	0.194562	0.335227	-0.885626
GCA/GCEA shuffle	0.221992	0.353936	-0.973646
GCA/GCEA shuffle	0.221601	0.355468	-0.969114
Mas exporter	-0.204133	-0.0623588	0.485636
Dicarboxylate carrier	0.285932	0.387342	-0.810276
Dicarboxylate carrier	0.285932	0.387342	0.810276
Dicarboxylate transporter	0.23634	0.370931	0.967347
Di-/ri-carboxylate carrier	0.258057	0.318208	-0.979309
Di-/ri-carboxylate carrier	0.270088	0.327767	-0.981782
Di-/ri-carboxylate carrier	0.263387	0.323672	0.981636
Di-/ri-carboxylate carrier	0.116273	0.236259	-0.248777
Di-/ri-carboxylate carrier	0.0686157	0.24829	-0.244962
Di-/ri-carboxylate carrier	0.228061	0.356272	-0.941607
Di-/ri-carboxylate carrier	0.229603	0.366923	0.880869
Di-/ri-carboxylate carrier	0.254899	0.381069	0.892786
Di-/ri-carboxylate carrier	0.0781369	0.100388	-0.594698
Di-/ri-carboxylate carrier	0.292014	0.281566	0.957068
Di-/ri-carboxylate carrier	0.177994	0.213125	0.897877
Di-/ri-carboxylate carrier	0.28637	0.333633	-0.980805
B0	0.117323	0.0860968	0.581166
B0	0.328269	0.247171	0.671699
Pro uniporter	0.203766	0.366748	0.789749
P5C exporter	0.203878	0.36664	0.789875
PRPP exporter	0.241025	0.350417	0.998397
Fum exporter	0.206739	0.326722	0.914961
H-Cys exporter	0.236378	0.391784	0.918983
ORO exporter	0.241026	0.350417	0.998397
DHO shuffle	0.241026	0.350417	0.998397
DHO shuffle	0.241026	0.350417	0.998397
Gly/Ser shuffle	0.220411	0.353212	-0.970264
O2 diffusion	0.245418	0.348408	-0.969859
O2 diffusion	0.212777	0.38075	-0.883105
O2 diffusion	0.221992	0.353936	-0.973646
CO2 diffusion	0.243369	0.353475	0.964315
CO2 diffusion	0.210124	0.348498	0.970802
H2O diffusion	0.049237	0.0146111	-0.100264
H2O diffusion	0.241607	0.318842	-0.979642
H2O diffusion	0.221992	0.353936	0.973646
NH4 diffusion	0.141551	0.193018	0.867678
NH4 diffusion	0.215858	0.355126	0.970789
H2S diffusion	0.236661	0.391757	-0.917466
AC diffusion	0.240599	0.366901	0.985894
Pyr diffusion	0.366798	0.433392	-0.902085
Pyr diffusion	0.458107	0.456794	0.748416
Pyr diffusion	0.236895	0.391836	0.917473
GCA diffusion	0.221992	0.353936	-0.973646
GCEA diffusion	0.221601	0.355468	0.969114
Mal diffusion	0.221601	0.355468	-0.969114
OAA diffusion	0.221037	0.354313	0.970352
KG diffusion	0.221564	0.350145	0.979092
Ala diffusion	0.236895	0.391836	-0.917473
Asp diffusion	0.217967	0.34736	-0.973475
Glu diffusion	0.221564	0.350145	-0.979092
Gly diffusion	0.221992	0.353936	0.973646
Ser diffusion	0.221601	0.355468	-0.969114
Arg exporter	0.187206	0.291362	0.893129
Glu importer	0.237151	0.367976	0.972725
His exporter	0.236661	0.391757	0.917466
Ile exporter	0.236923	0.391841	0.917656
Leu exporter	0.23677	0.391834	0.917567
Lys exporter	0.237202	0.391768	0.917776
Phe exporter	0.236965	0.390456	0.917826
Ser importer	0.220411	0.353212	-0.970264
Thr exporter	0.241158	0.369493	0.982973
Trp exporter	0.238079	0.387042	0.920456
Tyr exporter	0.230705	0.390137	0.914683
Val exporter	0.236909	0.391871	0.917609
Proton sink/source for charge balancing of im-/export	0.137705	0.192068	-0.782201
Import Photon	0.270579	0.209317	0.783035
Import CO2	0.234552	0.354355	0.967481
Import H2O	0.230328	0.351868	0.963307
Import Pi	0.241025	0.350417	0.998397
Import NO3	0.229285	0.377147	0.92079
Import SO4	0.23653	0.391782	0.918275
Export O2	0.2324	0.361267	0.957399
Maintenance	0.21601	0.379387	-0.884876
Biomass	0.241022	0.350414	0.998397
Mean	0.225229	0.3391	0.538047
