# Supplementary material for: Integrating molecular markers into metabolic models improves genomic selection for Arabidopsis growth
Source: Nat Commun. 2020 May 15;11:2410. doi: 10.1038/s41467-020-16279-5 (PMC7229213; doi:10.1038/s41467-020-16279-5)
Supplement: Supplementary file 11 — Supplementary Data 7 [file 41467_2020_16279_MOESM11_ESM.xlsx]

## Sheet: Supplementary Data 7
Supplementary Data 7. The prediction accuracies for growth within optimal N condition using rrBLUP and netGS. Three approaches: rrBLUP of fresh weight, netGS without accession-specific biomass reaction, and netGS with accession-specific biomass reaction are applied, for comparison, using enzymatic and genome-wide SNPs. The prediction accuracies of 150 cross-validations (i.e. 50 repetitions of 3-f…
Cross-validations	Enzymatic SNPs			Genome-wide SNPs			Coancestry coefficient
	rrBLUP	netGS		rrBLUP	netGS
		without biomss	with biomass		without biomss	with biomass
1	0.260846	0.219962	0.335257	0.325616	-0.244917	0.34939	0.197551
2	0.0961578	0.0798622	0.549399	0.134994	-0.088603	0.547215	0.163585
3	0.214654	0.192059	0.15397	0.562378	0.57088	0.15194	0.194245
4	0.141691	0.123926	0.365655	0.401329	0.620786	0.365294	0.190443
5	0.171785	0.155958	0.331231	0.31312	0.247746	0.327523	0.200847
6	-0.0499172	-0.0409193	0.220427	-0.120587	-0.0972615	0.220144	0.191624
7	0.0450377	0.0439713	-0.108931	0.325893	0.263415	-0.108709	0.188318
8	0.221547	0.238892	0.589616	0.358617	0.354744	0.587893	0.176358
9	0.402506	0.0380812	0.421067	0.600268	0.28353	0.689724	0.184391
10	0.407165	0.273729	-0.10743	0.358102	-0.0567873	-0.107461	0.169021
11	0.634495	-0.129824	0.718163	0.639322	-0.368231	0.56377	0.174071
12	0.213593	0.168018	0.461812	0.200571	-0.124637	0.463243	0.180845
13	0.322148	0.325155	0.277116	0.263552	0.0939293	0.277593	0.192171
14	0.299552	0.246341	0.226837	0.420291	0.201236	0.227427	0.177134
15	0.393985	0.216528	0.433496	0.482088	0.507992	0.434247	0.18342
16	0.204648	0.178	0.0373044	0.476699	0.271085	0.0372333	0.168672
17	0.235921	0.233302	0.592925	0.38624	0.14681	0.68639	0.18151
18	0.0510382	0.0499874	0.237702	0.1309	0.0372968	0.23966	0.182716
19	0.385971	0.353184	0.131323	0.387084	0.392015	0.130876	0.191568
20	0.00899083	-0.0307537	0.215229	0.41977	0.586231	0.21849	0.17709
21	0.234083	0.211963	0.452506	0.240139	-0.100133	0.448552	0.191249
22	0.342283	0.325502	0.429018	0.422764	0.433457	0.427748	0.196634
23	0.256917	0.200758	0.28627	0.312023	0.279698	0.28605	0.174702
24	0.0349451	-0.0974339	0.259049	0.290174	-0.0424128	0.254665	0.201411
25	0.12777	0.0978164	0.22693	0.230402	0.110681	0.293773	0.171244
26	0.315139	0.273416	0.364821	0.237433	0.245138	0.363842	0.182149
27	0.412489	0.357585	0.377583	0.536292	0.339676	0.378248	0.17964
28	-0.069709	-0.0691442	0.276572	0.074541	0.120022	0.277351	0.171611
29	-0.0529989	-0.104832	0.292453	0.292599	-0.15595	0.291161	0.189288
30	0.387695	0.256524	0.394118	0.590464	-0.507941	0.393743	0.170784
31	0.523359	-0.351746	0.231868	0.482641	0.370132	0.473919	0.176669
32	0.329024	0.224421	0.355902	0.490067	0.107825	0.356206	0.173682
33	0.268747	0.283994	0.343247	0.409214	0.437809	0.34459	0.175351
34	0.374227	0.390484	0.150802	0.502135	-0.171635	0.467372	0.165402
35	0.16076	0.111484	0.341952	0.428955	0.261399	0.485148	0.176028
36	0.390627	0.335991	0.422863	0.422246	0.519179	0.506195	0.179512
37	0.170808	0.157021	0.602026	0.316712	0.303288	0.602112	0.179628
38	0.402252	0.394166	0.127657	0.243341	0.00968396	0.126915	0.171672
39	0.296382	0.263796	0.317981	0.31529	-0.41357	0.317765	0.179695
40	0.285759	0.275659	0.611764	0.326962	0.288048	0.611494	0.186663
41	0.209527	0.16975	-0.0268957	0.355604	0.302435	-0.0266193	0.192709
42	0.146135	0.137517	0.367176	0.323999	0.324241	0.366977	0.177737
43	0.264808	0.228697	0.34301	0.263117	0.118909	0.343921	0.173766
44	0.282334	0.345563	0.287494	0.29375	0.417835	0.289297	0.189964
45	0.188341	0.154683	0.281978	0.211905	0.123288	0.281344	0.191891
46	0.223086	0.246922	0.360028	0.126647	-0.204769	0.361109	0.184481
47	0.252149	0.195465	0.334114	0.240415	-0.120001	0.323125	0.197914
48	0.320109	0.0444817	0.330147	0.470478	0.489048	0.646884	0.170362
49	0.109543	0.125471	0.209228	0.246488	-0.333294	0.207205	0.187701
50	0.490004	-0.340484	0.107456	0.628014	-0.0245709	0.52012	0.180411
51	0.232741	0.318877	0.560567	0.337727	0.327021	0.562192	0.176356
52	0.113046	0.305411	0.339699	0.131897	-0.181577	0.33784	0.170229
53	0.199477	-0.0491756	0.384209	0.224566	0.00155312	0.384305	0.178812
54	0.0895936	0.147565	0.185375	0.540065	0.435063	0.186674	0.176589
55	0.335895	-0.213132	0.29345	0.54421	0.386252	0.390798	0.194735
56	0.176627	0.156852	0.29402	0.14483	-0.219986	0.293008	0.173837
57	0.0612204	0.34897	0.521515	0.0505457	0.00690512	0.417213	0.200145
58	0.0950212	0.102134	0.551641	0.465315	0.412772	0.454721	0.195534
59	0.256205	-0.0915018	0.357331	0.521085	-0.666894	0.583699	0.194349
60	0.123515	0.148815	0.137379	0.263112	0.326179	0.140377	0.175808
61	0.0432884	0.0396402	0.351352	0.273415	0.0631236	0.349492	0.1792
62	0.363286	0.357303	0.150599	0.41695	-0.0252333	0.151404	0.177607
63	0.229342	0.208532	0.482075	0.505234	0.396845	0.484017	0.197329
64	0.195586	0.000587405	0.353026	0.352955	-0.103865	0.350541	0.170597
65	-0.0655958	-0.0786818	0.108679	0.399286	0.383401	0.487006	0.187711
66	0.242109	0.103106	0.521574	0.0461917	-0.0421425	0.52166	0.187384
67	0.0885578	0.0818816	0.282449	0.416892	0.417327	0.28231	0.188984
68	0.292799	0.284327	0.391469	0.467124	0.0477236	0.39154	0.179915
69	0.410822	0.167585	0.29548	0.424466	0.242928	0.296728	0.176925
70	0.401277	0.401533	0.254485	0.281302	-0.057313	0.253797	0.170404
71	0.296081	-0.0317647	0.407111	0.487683	0.403244	0.407975	0.178346
72	0.0783802	0.0240676	0.337723	0.463166	0.462343	0.535102	0.173314
73	0.198189	0.185611	0.396564	0.138536	0.276976	0.397069	0.175746
74	0.228043	0.152232	0.390522	0.353954	-0.227666	0.273473	0.199671
75	0.473755	0.44703	0.310242	0.540168	-0.133293	0.310724	0.19964
76	0.156171	0.162583	0.35787	0.41679	0.387074	0.356581	0.190457
77	0.144807	0.00064689	0.41015	0.209052	0.41137	0.409588	0.19508
78	-0.171269	-0.0519659	0.325218	0.111136	0.140275	0.165396	0.202376
79	0.046867	-0.0166365	0.124325	0.325878	0.287589	0.124573	0.174213
80	0.271592	0.280143	0.37909	0.341632	0.338583	0.376793	0.173485
81	0.110045	0.0933821	0.474592	0.206456	0.181391	0.472953	0.179694
82	0.369533	-0.0496731	0.444404	0.372958	0.351487	0.371716	0.175138
83	0.561123	0.261654	0.431076	0.450821	-0.281109	0.212969	0.170035
84	0.519697	0.495586	0.456589	0.595221	0.555222	0.611736	0.16947
85	0.486175	0.414422	0.242995	0.367201	0.0241103	0.436741	0.174155
86	0.24044	0.215453	0.293749	0.213852	0.222464	0.293973	0.18335
87	0.388506	0.379875	0.387341	0.553531	-0.363167	0.387452	0.183736
88	0.173147	-0.0811624	0.394426	0.0029089	-0.368242	0.392421	0.190343
89	0.214733	0.114329	0.380133	0.491303	-0.287124	0.379871	0.195842
90	0.5568	-0.120244	0.151355	0.527596	0.245677	0.367965	0.170128
91	0.0183071	0.0058702	0.27815	0.175645	0.160233	0.279798	0.202046
92	0.145556	0.117138	0.303768	0.1473	-0.00266765	0.3032	0.183947
93	0.431199	0.424759	0.406515	0.458008	-0.136381	0.582636	0.177104
94	0.477801	-0.243063	0.360429	0.549306	0.51983	0.360386	0.17759
95	0.56297	0.538402	0.343771	0.631497	0.605018	0.718314	0.174936
96	0.264219	0.249562	0.243001	0.178187	0.321355	0.242548	0.196796
97	0.341006	0.29808	0.298055	0.341711	0.287946	0.294345	0.175137
98	0.174199	0.162237	0.326881	0.298006	0.26743	0.327557	0.179338
99	0.280659	0.311856	0.350053	0.296514	0.193048	0.350684	0.175782
100	0.100491	0.0887946	0.297454	0.538783	0.452031	0.296103	0.182494
101	0.0894477	0.0749611	0.405361	0.290627	-0.17514	0.402475	0.19809
102	0.363441	0.329523	0.435216	0.406916	-0.0450935	0.288846	0.177739
103	0.211071	0.272836	0.553214	0.165364	-0.278899	0.20705	0.180962
104	0.449618	0.339989	0.417434	0.443115	0.449625	0.632217	0.194104
105	0.402374	0.371692	-0.0411198	0.339017	0.349702	-0.0410198	0.182649
106	0.273117	0.22724	0.286634	0.271501	0.265474	0.286367	0.160318
107	0.346682	0.184327	0.451486	0.276719	0.308561	0.401795	0.179188
108	0.0448037	0.0065343	0.301847	0.301006	0.234237	0.301542	0.184408
109	0.132536	0.0675867	0.331101	0.369314	-0.157354	0.328673	0.190968
110	0.277723	0.261285	0.511434	0.21456	0.2133	0.512718	0.192291
111	0.255246	0.202037	0.0730821	0.414706	0.243485	0.0726055	0.182646
112	0.21226	0.166001	0.295508	0.218614	0.210665	0.295662	0.167494
113	0.233604	-0.0647823	0.322258	0.278023	0.294902	0.322441	0.184818
114	0.316439	0.245008	0.325047	0.483921	0.479223	0.692015	0.174112
115	0.355413	0.350564	0.159684	0.463639	0.291348	0.159801	0.180678
116	0.470185	0.269057	0.38141	0.520318	0.355907	0.381362	0.174015
117	-0.272318	-0.108997	0.374204	0.203685	0.213193	0.374371	0.187348
118	0.252024	0.22971	0.240716	0.360716	0.332703	0.239851	0.177609
119	0.224614	0.150144	0.19887	0.557754	0.372055	0.198979	0.186314
120	0.216602	0.0567903	0.511449	0.179343	-0.33233	0.507548	0.190679
121	0.199798	0.188219	0.0880454	0.212016	0.504206	0.0877075	0.185425
122	0.495262	0.462821	0.52721	0.574595	-0.630673	0.443374	0.169057
123	0.163709	-0.0528975	0.37374	0.420805	0.0771236	0.376401	0.16705
124	0.314942	0.321815	0.494687	0.403748	0.376592	0.494639	0.183626
125	-0.0275687	0.141512	0.446778	0.309358	-0.187233	0.447987	0.173419
126	0.399456	0.195658	0.0441854	0.449874	0.172371	0.486802	0.178803
127	0.119617	0.0989146	0.251654	0.409843	0.55666	0.249999	0.180309
128	-0.00373453	-0.0185457	0.311516	0.263351	-0.218365	0.311211	0.206322
129	0.127197	0.0998735	0.37057	0.207626	0.173029	0.3708	0.185226
130	0.284144	0.30155	0.393606	0.522762	0.518837	0.513883	0.193289
131	0.574136	0.500615	0.623346	0.76382	0.738475	0.757248	0.187806
132	0.140186	0.106436	0.184799	0.171155	0.202447	0.184411	0.170384
133	0.123808	0.0950626	0.250066	0.161199	-0.117795	0.250113	0.177233
134	0.211336	0.204037	0.241016	0.387899	-0.0976362	0.123248	0.187507
135	0.627765	-0.0328468	0.34895	0.601811	0.353613	0.680954	0.188151
136	0.215148	0.193215	0.219496	0.338615	0.115224	0.223353	0.181677
137	0.623737	-0.104678	0.4565	0.479105	0.45981	0.456717	0.185034
138	0.0414541	-0.0351974	0.332203	0.3494	0.338001	0.33114	0.176765
139	0.281045	0.0828538	0.120609	0.282732	-0.16688	0.120641	0.183753
140	0.384972	0.348213	0.424471	0.464354	0.0336782	0.467787	0.188831
141	0.107265	0.0838506	0.463952	0.188201	-0.246128	0.465662	0.18665
142	0.287633	0.292178	0.161915	0.338694	0.340703	0.310898	0.169511
143	-0.0239905	-0.0988014	0.212032	0.173705	0.344812	0.210187	0.191416
144	0.178354	0.0902024	0.48221	0.398406	0.392138	0.482157	0.184551
145	0.306025	0.256207	0.331539	0.431538	0.431043	0.484788	0.183363
146	0.257248	0.45097	-0.111417	0.336656	-0.459584	-0.113878	0.184598
147	0.335552	0.339452	0.278637	0.347966	0.308412	0.279213	0.185089
148	-0.0500585	-0.0589308	0.400625	0.220029	0.163498	0.401641	0.185712
149	0.346975	0.299152	0.141967	0.188702	-0.243463	0.14052	0.180856
150	0.372511	0.355406	0.52862	0.320564	0.248918	0.483108	0.175377
Mean	0.244208	0.160591	0.32393	0.349736	0.151182	0.3518	0.182404
