# Supplementary material for: Integrating molecular markers into metabolic models improves genomic selection for Arabidopsis growth
Source: Nat Commun. 2020 May 15;11:2410. doi: 10.1038/s41467-020-16279-5 (PMC7229213; doi:10.1038/s41467-020-16279-5)
Supplement: Supplementary file 12 — Supplementary Data 8 [file 41467_2020_16279_MOESM12_ESM.xlsx]

## Sheet: Supplementary Data 8
Supplementary Data 8. The prediction accuracies for growth in robustness test. The robustness test is performed by random sampling within a specified relative error (5%, 10%, 15% and 20%). The netGS approach with accession-specific biomass reaction is then applied within optimal N condition and from optimal N to low N condition using enzymatic and genome-wide SNPs. The prediction accuracies of 15…
Cross-validations	Optimal N										Optimal N to low N
	Enzymatic SNPs					Genome-wide SNPs					Enzymatic SNPs					Genome-wide SNPs
	rrBLUP	0.05	0.1	0.15	0.2	rrBLUP	0.05	0.1	0.15	0.2	rrBLUP	0.05	0.1	0.15	0.2	rrBLUP	0.05	0.1	0.15	0.2
1	0.260846	0.347903	0.351531	0.348267	0.348544	0.325616	0.349354	0.373593	0.29094	0.296111	0.239914	0.164429	0.212992	0.165268	0.166818	0.289284	0.127757	0.136125	0.0964691	0.138656
2	0.0961578	0.375424	0.588547	0.316696	0.530679	0.134994	0.541984	0.569599	0.55438	0.49718	0.0141237	0.264836	0.264741	0.268404	0.266335	-0.167253	0.182525	0.178594	0.179746	0.180915
3	0.214654	0.231432	0.172603	0.169022	0.151511	0.562378	0.311135	0.578293	0.534886	0.557958	-0.0972375	0.0372152	0.0202198	0.0252698	0.0389258	0.447076	0.378909	0.390801	0.37771	0.388829
4	0.141691	0.365028	0.363456	0.366121	0.3645	0.401329	0.36494	0.544293	0.479928	0.471528	-0.211585	-0.0724373	-0.0652382	-0.070875	-0.0667368	0.127213	0.164228	0.0502464	0.0504595	0.0494303
5	0.171785	0.327298	0.331499	0.347524	0.334289	0.31312	0.361553	0.396143	0.327888	0.335082	0.236873	0.408928	0.406559	0.408964	0.477531	0.299841	0.495973	0.497981	0.498543	0.495058
6	-0.0499172	0.237478	0.220119	0.221142	0.217708	-0.120587	0.23813	0.227727	0.212182	0.214158	-0.106244	-0.108932	-0.111348	-0.108421	-0.104306	-0.0212713	0.0370995	0.0344326	0.0347365	0.0403199
7	0.0450377	-0.115952	-0.0897675	0.0645969	0.0451213	0.325893	-0.0717987	0.336152	0.329802	0.321684	0.338932	-0.0322456	-0.0553736	-0.033111	-0.0577367	0.235198	-0.168767	-0.149784	-0.173835	-0.178927
8	0.221547	0.592818	0.676991	0.638573	0.602662	0.358617	0.620541	0.676541	0.658631	0.700873	0.222232	0.482684	0.482066	0.480073	0.478435	0.220888	0.459529	0.460332	0.459199	0.457704
9	0.402506	0.532635	0.545877	0.489883	0.531737	0.600268	0.730038	0.713708	0.713486	0.707784	0.333967	0.547099	0.543318	0.541234	0.548875	0.653716	0.553083	0.551768	0.54906	0.551495
10	0.407165	-0.109378	-0.11029	-0.125951	-0.107999	0.358102	0.201821	0.30476	-0.0940293	0.16099	0.323324	-0.153478	-0.159829	-0.150241	-0.153873	0.316272	0.152336	0.155897	0.219544	0.219857
11	0.634495	0.70524	0.726091	0.725025	0.727011	0.639322	0.766756	0.765852	0.785391	0.757211	0.151817	0.39774	0.393571	0.396546	0.39781	0.266469	0.508877	0.506649	0.432506	0.434292
12	0.213593	0.526989	0.489728	0.49716	0.513289	0.200571	0.488367	0.554559	0.390928	0.52531	0.0893707	0.245573	0.242903	0.246368	0.243421	0.204375	0.332821	0.333129	0.3325	0.332332
13	0.322148	0.277788	0.318502	0.391417	0.328206	0.263552	0.294941	0.418288	0.401121	0.401441	0.280563	0.180879	0.176575	0.18066	0.180551	0.208702	0.187052	0.186046	0.186914	0.207768
14	0.299552	0.226365	0.228932	0.227155	0.225957	0.420291	0.249929	0.224343	0.0948798	0.219397	0.513567	0.370872	0.356057	0.368386	0.363407	0.644224	0.44091	0.363146	0.427891	0.27191
15	0.393985	0.435669	0.462989	0.436631	0.433366	0.482088	0.435734	0.485636	0.636592	0.456521	0.0862668	0.417858	0.289088	0.287752	0.288261	0.0621352	0.390968	0.390646	0.460636	0.391084
16	0.204648	-0.0387291	0.148994	0.0828146	0.0481509	0.476699	0.274222	0.475186	0.365151	0.479557	-0.148623	-0.0814411	-0.136453	-0.133405	-0.0804928	0.334438	0.184824	0.180162	0.180479	0.190258
17	0.235921	0.63608	0.735985	0.596366	0.705264	0.38624	0.594311	0.693962	0.578646	0.568366	0.312248	0.589432	0.588115	0.593727	0.588069	0.168214	0.468456	0.470952	0.472608	0.471349
18	0.0510382	0.263774	0.258526	0.279281	0.24074	0.1309	0.275011	0.280776	0.228906	0.238927	-0.273342	-0.252892	-0.256419	-0.253752	-0.247329	-0.0571397	-0.0456679	-0.049131	-0.0463983	-0.0457179
19	0.385971	0.132503	0.199001	0.139763	0.130502	0.387084	0.0953796	0.0106166	0.00422752	0.071268	-0.0488803	-0.2005	-0.205931	-0.198576	-0.20028	0.00439834	-0.318925	-0.31968	-0.305334	-0.312196
20	0.00899083	0.281106	0.243683	0.247521	0.286828	0.41977	0.220191	0.557345	0.468934	0.534712	-0.103871	0.370128	0.374279	0.354141	0.360561	0.22953	0.577411	0.57492	0.576651	0.577164
21	0.234083	0.600311	0.610014	0.642982	0.587223	0.240139	0.56918	0.578093	0.529467	0.57079	0.167865	0.327819	0.326469	0.338426	0.329194	0.014283	0.172392	0.168405	0.174355	0.173906
22	0.342283	0.427483	0.410349	0.417007	0.408933	0.422764	0.461327	-0.0569392	0.465153	0.511038	0.0939762	0.139686	0.141113	0.139845	0.141536	0.339607	0.317537	0.289228	0.31713	0.33959
23	0.256917	0.288131	0.519051	0.451447	0.399116	0.312023	0.286147	0.41585	0.406196	0.314523	0.178434	0.447658	0.447026	0.447116	0.447224	0.278309	0.501483	0.502237	0.501015	0.502578
24	0.0349451	0.232739	0.235312	0.27185	0.25828	0.290174	0.371632	0.441947	0.50581	0.255894	0.311469	0.143911	0.140775	0.142691	0.145048	0.316412	0.131007	0.135489	0.198685	0.1393
25	0.12777	0.227061	0.355102	0.240687	0.225884	0.230402	0.229274	0.270877	0.279964	0.261874	0.0408516	0.132938	0.133064	0.133683	0.171022	0.312924	0.28866	0.237259	0.23945	0.236763
26	0.315139	0.375596	0.495083	0.308367	0.414214	0.237433	0.318506	0.155428	0.036396	0.153359	0.231608	0.306971	0.246577	0.271336	0.30287	0.161407	0.204537	0.196853	0.135269	0.197494
27	0.412489	0.462137	0.474739	0.452217	0.432289	0.536292	0.426126	0.654118	0.53097	0.672324	0.372532	0.471338	0.45853	0.465888	0.467686	0.24237	0.543688	0.498425	0.498214	0.487239
28	-0.069709	0.27521	0.300182	0.27628	0.362601	0.074541	0.386546	0.274603	0.314162	0.331199	0.218145	0.203836	0.199863	0.252487	0.2036	0.377584	0.337276	0.375557	0.377601	0.376145
29	-0.0529989	0.286182	0.123523	0.316789	0.325383	0.292599	0.42775	0.361255	0.384932	0.368608	0.280688	0.165307	0.159228	0.164761	0.16337	0.226752	0.0789281	0.156864	0.081126	0.0619806
30	0.387695	0.399158	0.423787	0.42494	0.395312	0.590464	0.700874	0.68382	0.694945	0.704294	0.207145	0.581864	0.568286	0.575311	0.576129	0.156719	0.548948	0.476043	0.522799	0.545296
31	0.523359	0.221176	0.22787	0.220869	0.354428	0.482641	0.455313	0.473614	0.435349	0.435032	0.306769	-0.0795403	-0.0809054	-0.0754842	-0.0826572	0.389704	0.101483	0.101679	0.042681	0.0422392
32	0.329024	0.356369	0.487081	0.323051	0.484394	0.490067	-0.297894	0.1874	-0.1359	-0.0117562	0.190207	0.302943	0.28577	0.295223	0.285816	0.0394237	0.194854	0.197475	0.174413	0.19746
33	0.268747	0.345496	0.469612	0.456881	0.368761	0.409214	0.478425	0.453107	0.481171	0.459553	0.191253	0.349202	0.34686	0.346746	0.353864	0.304488	0.428821	0.418678	0.428251	0.43021
34	0.374227	0.151972	0.152583	0.151014	0.151644	0.502135	0.512539	0.55422	0.593584	0.592843	0.190001	0.254625	0.248942	0.25379	0.250471	0.43981	0.284237	0.332047	0.283414	0.284475
35	0.16076	0.342193	0.390595	0.380802	0.341843	0.428955	0.446596	0.476217	0.47262	0.446307	-0.0887653	0.0362873	0.0742571	0.0332998	0.0332026	0.363185	0.222975	0.27814	0.223005	0.225641
36	0.390627	0.593712	0.726634	0.732366	0.595919	0.422246	0.50783	0.52334	0.519816	0.436806	0.143315	0.290702	0.290391	0.289399	0.280516	0.0111556	0.139427	0.146901	0.145719	0.142062
37	0.170808	0.60167	0.60173	0.602398	0.601093	0.316712	0.56845	0.619759	0.579969	0.456511	0.128585	0.419658	0.41983	0.42204	0.421326	0.208067	0.46353	0.457068	0.462992	0.458639
38	0.402252	0.12766	0.12761	0.128377	0.129469	0.243341	0.240803	0.140543	0.14134	0.170726	0.153529	-0.0589132	-0.0614266	-0.05439	-0.0593834	0.224952	-0.0786296	-0.0808038	-0.0762166	-0.0764269
39	0.296382	0.373299	0.540507	0.472275	0.374082	0.31529	0.480816	0.521706	0.435658	0.539766	0.261319	0.312969	0.30616	0.310304	0.312414	0.215032	0.340089	0.330953	0.396334	0.33781
40	0.285759	0.609632	0.613073	0.611311	0.611887	0.326962	0.574676	0.414667	0.538553	0.569893	0.379579	0.613454	0.613656	0.614942	0.612147	0.447879	0.631771	0.653393	0.632529	0.631277
41	0.209527	0.0585826	0.212819	0.0742369	0.083324	0.355604	0.442938	0.45783	0.229874	0.447642	0.293428	0.0878603	0.0846318	0.0896509	0.0867092	0.309337	-0.0138409	0.0325656	-0.073765	-0.0747915
42	0.146135	0.454046	0.333311	0.417715	0.449882	0.323999	0.48861	0.439405	0.509634	0.44487	-0.14966	0.0939805	0.0906644	0.0938969	0.092514	0.0933848	0.315358	0.269469	0.326855	0.353269
43	0.264808	0.343795	0.344273	0.343255	0.342757	0.263117	0.292218	0.435426	0.432058	0.436709	0.492961	0.501183	0.497663	0.502526	0.502704	0.564619	0.594996	0.5947	0.594207	0.596362
44	0.282334	0.284624	0.287341	0.285859	0.286848	0.29375	0.179145	0.30397	0.324848	0.198235	0.203143	0.204388	0.201529	0.120313	0.124146	0.200593	0.112177	0.0597491	0.0590226	0.0635254
45	0.188341	0.281965	0.281043	0.281049	0.28101	0.211905	0.294367	0.301274	0.376506	0.281174	0.00608241	0.157915	0.158348	0.160192	0.156322	0.0258388	0.180686	0.179044	0.181968	0.180624
46	0.223086	0.379292	0.524705	0.370109	0.54149	0.126647	0.246895	0.318985	0.193222	0.283854	0.292261	0.572607	0.575458	0.573196	0.575196	0.425604	0.64023	0.646476	0.643698	0.646535
47	0.252149	0.323735	0.238765	0.323057	0.324221	0.240415	0.316454	0.341147	0.328434	0.309764	-0.0236526	0.164654	0.174442	0.167489	0.172005	-0.0303165	0.178094	0.175066	0.178542	0.179299
48	0.320109	0.330378	0.330402	0.329778	0.329333	0.470478	0.642962	0.670006	0.633809	0.647825	0.0349601	-0.194269	-0.222648	-0.194882	-0.218158	0.536312	-0.218204	-0.217246	-0.218284	-0.217603
49	0.109543	0.213026	0.278438	0.292572	0.216413	0.246488	0.343285	0.342333	0.23409	0.321716	-0.15968	-0.133456	-0.137927	-0.138225	-0.137786	-0.0886729	-0.0758151	-0.0789991	-0.0771556	-0.0774475
50	0.490004	0.13145	0.154114	0.104972	0.1238	0.628014	0.593284	0.270151	0.603083	0.314714	0.415423	0.190741	0.189538	0.191111	0.191688	0.695984	0.653167	0.653226	0.652958	0.655113
51	0.232741	0.582156	0.578382	0.567183	0.570368	0.337727	0.500045	0.560663	0.600686	0.583	0.168301	0.238922	0.235192	0.239426	0.234136	0.23768	0.317174	0.312642	0.314479	0.315967
52	0.113046	0.33879	0.345891	0.358312	0.363189	0.131897	0.409968	0.282438	0.23921	0.257892	-0.173188	-0.100119	-0.106695	-0.0989182	-0.106436	0.201253	0.0800461	0.0826415	0.0927048	0.0853016
53	0.199477	0.38412	0.384048	0.416232	0.384513	0.224566	0.376427	0.398956	0.433655	0.411558	0.219045	0.507215	0.509669	0.508757	0.508052	0.287792	0.56189	0.561847	0.561732	0.562229
54	0.0895936	0.329952	0.179968	0.183572	0.262409	0.540065	0.294013	0.623083	0.393504	0.360003	0.159257	0.0787669	0.0804561	0.0797897	0.0778031	-0.092961	-0.0358404	-0.0427067	-0.0391957	-0.0373338
55	0.335895	0.26562	0.264323	0.179916	0.198463	0.54421	0.395798	0.425626	0.265091	0.264773	0.270288	0.336645	0.256101	0.325382	0.253464	0.240918	0.0570369	0.0570279	0.262042	0.210876
56	0.176627	0.295986	0.406446	0.345226	0.41345	0.14483	0.408467	0.451417	0.295036	0.310029	0.00349859	0.247404	0.246492	0.24236	0.247512	0.184228	0.382159	0.382398	0.3826	0.386657
57	0.0612204	0.41327	0.414383	0.413999	0.414714	0.0505457	0.164425	0.240296	0.226876	0.481387	0.286956	0.285305	0.276995	0.284171	0.284589	0.00160642	0.0691171	0.0658072	0.067077	0.0252134
58	0.0950212	0.454348	0.454712	0.453912	0.453867	0.465315	0.539985	0.584006	0.456718	0.455616	0.377617	0.371549	0.48115	0.375381	0.373371	0.497363	0.515741	0.51865	0.547385	0.546285
59	0.256205	0.335729	0.350204	0.340081	0.340347	0.521085	0.338062	0.635494	0.582263	0.568011	-0.0305144	0.275414	0.275327	0.276629	0.271024	-0.0415892	0.262373	0.133433	0.136725	0.133381
60	0.123515	0.140877	0.179431	0.164699	0.182754	0.263112	0.154035	0.265622	0.247398	0.250498	0.0293181	-0.125196	-0.127919	-0.128726	-0.127025	0.363935	0.111742	0.11081	0.108018	0.113588
61	0.0432884	0.350592	0.348367	0.345675	0.350582	0.273415	0.367217	0.353722	0.391044	0.363423	-0.199097	-0.205259	-0.21195	-0.205579	-0.207187	0.321287	0.219742	0.222729	0.223441	0.223049
62	0.363286	0.159066	0.236847	0.227595	0.207873	0.41695	0.0458032	0.208647	-0.0798245	0.0502424	0.356662	0.419622	0.414146	0.415392	0.417291	0.160452	0.197144	0.21505	0.214661	0.215047
63	0.229342	0.487345	0.608513	0.552461	0.513427	0.505234	0.591068	0.686292	0.696355	0.693399	0.185369	0.300038	0.297936	0.298234	0.299862	0.56858	0.612678	0.561921	0.555375	0.562691
64	0.195586	0.355138	0.350743	0.517644	0.350264	0.352955	0.359891	0.566014	0.454503	0.556624	0.27967	0.47312	0.470515	0.472449	0.471195	0.333168	0.482771	0.466896	0.482999	0.495247
65	-0.0655958	0.105312	0.106584	0.0898753	0.106491	0.399286	0.388615	0.482383	0.48451	0.335555	-0.0192005	-0.02989	-0.0836641	-0.0749001	-0.0758636	0.485883	0.0498769	-0.0640206	-0.0648085	0.0492348
66	0.242109	0.52342	0.522456	0.522664	0.523213	0.0461917	0.474593	0.391482	0.294637	0.285765	0.201143	0.303458	0.304631	0.302748	0.303694	-0.0759388	0.148243	0.141504	0.144865	0.142566
67	0.0885578	0.299729	0.267829	0.253477	0.349582	0.416892	0.406438	0.434404	0.455225	0.437281	-0.153543	-0.0844154	-0.0921266	-0.0154681	-0.0874214	0.224747	0.305956	0.205792	0.209979	0.207776
68	0.292799	0.390424	0.404287	0.391319	0.41762	0.467124	0.392235	0.467302	0.392236	0.391058	0.261374	0.270134	0.191152	0.265515	0.264897	0.214906	0.239209	0.259765	0.238147	0.239361
69	0.410822	0.29729	0.29776	0.298106	0.294892	0.424466	0.534766	0.528278	0.500185	0.558912	0.328278	0.463203	0.461928	0.46233	0.466594	0.352712	0.504082	0.503633	0.504407	0.505635
70	0.401277	0.255316	0.255474	0.25398	0.254281	0.281302	0.267811	0.296137	0.0700153	0.241768	0.279884	0.361722	0.35811	0.360874	0.359618	0.422199	0.444257	0.446922	0.318405	0.41385
71	0.296081	0.522622	0.524573	0.492313	0.474792	0.487683	0.486204	0.620309	0.45351	0.470124	0.359811	0.393063	0.390576	0.395827	0.393984	0.301402	0.311991	0.313553	0.316768	0.312224
72	0.0783802	0.382972	0.358792	0.335446	0.387779	0.463166	0.400813	0.510644	0.548179	0.338098	0.264202	0.238574	0.235382	0.235472	0.237143	0.200299	0.219258	0.218562	0.21698	0.221949
73	0.198189	0.389082	0.395638	0.396344	0.393865	0.138536	0.368918	0.288726	0.397889	0.379683	-0.0217997	-0.08098	-0.0823098	-0.0800975	-0.0854809	-0.0667373	-0.0842034	-0.0875235	-0.0829111	-0.084757
74	0.228043	0.272011	0.273611	0.272922	0.271151	0.353954	0.522998	0.521093	0.529814	0.532188	-0.0541266	0.185369	0.183225	0.184749	0.18513	0.38166	0.369345	0.3695	0.370036	0.371236
75	0.473755	0.378548	0.415589	0.33872	0.310214	0.540168	0.649266	0.560899	0.314738	0.382405	0.323993	0.0873764	0.127986	0.124761	0.123312	0.500461	0.42523	0.421921	0.422622	0.425327
76	0.156171	0.35897	0.359006	0.373808	0.370544	0.41679	0.497505	0.528551	0.495696	0.520113	-0.123457	0.0454175	0.0482184	0.0432329	0.0442254	0.268544	0.273331	0.277036	0.276667	0.275237
77	0.144807	0.410651	0.368739	0.409072	0.415533	0.209052	0.393377	0.427094	0.234691	0.354892	-0.0195798	0.00367249	0.00369014	0.00376057	-0.00201795	0.135986	0.0666166	0.0690261	0.0873238	0.0643262
78	-0.171269	0.16304	0.201093	0.164736	0.233311	0.111136	0.76075	0.660465	0.74294	0.738698	-0.114767	0.0278487	0.0285592	0.0308223	0.0327064	-0.375594	-0.0545375	-0.0530622	-0.0531412	-0.0518053
79	0.046867	0.0472927	0.14424	0.111469	0.118931	0.325878	0.298925	0.296964	0.175504	0.371647	-0.351967	-0.420293	-0.421854	-0.423632	-0.426618	0.0765392	-0.149938	-0.154774	-0.147972	-0.146918
80	0.271592	0.421203	0.414883	0.374255	0.37933	0.341632	0.534828	0.395638	0.381481	0.425666	0.401014	0.525336	0.537858	0.528894	0.523334	0.121405	0.354927	0.418102	0.355905	0.351801
81	0.110045	0.560821	0.561807	0.560236	0.540372	0.206456	0.484002	0.431789	0.486918	0.454851	0.416949	0.643402	0.642245	0.643238	0.646944	0.424811	0.622317	0.57888	0.581855	0.582785
82	0.369533	0.372609	0.376141	0.355096	0.361239	0.372958	0.507619	0.478877	0.454691	0.445816	6.81408e-05	-0.00856844	-0.0429588	-0.00850502	-0.0112612	0.00991542	-0.0347674	-0.00236218	-0.0358885	-0.0264311
83	0.561123	0.213369	0.0114291	0.212224	0.211226	0.450821	0.453454	0.45956	0.22184	0.39601	0.606472	0.353104	0.333838	0.352156	0.354968	0.631248	0.533715	0.55903	0.535285	0.536357
84	0.519697	0.694641	0.68619	0.697388	0.629147	0.595221	0.6365	0.617815	0.63684	0.617478	0.274533	0.547983	0.548466	0.547759	0.545921	0.259557	0.48877	0.491355	0.487281	0.488301
85	0.486175	0.230775	0.386397	0.252707	0.211624	0.367201	0.43311	0.425692	0.439417	0.314075	0.228742	0.24229	0.238851	0.244517	0.237286	0.0902823	0.0239281	0.0241098	0.0262172	0.144813
86	0.24044	0.314232	0.523563	0.46722	0.318208	0.213852	0.349675	0.238624	0.270068	0.257953	0.0560008	0.108572	0.09791	0.107589	0.102281	0.415166	0.340807	0.375417	0.344307	0.344248
87	0.388506	0.42892	0.419463	0.39296	0.388288	0.553531	0.387291	0.462326	0.38825	0.388117	0.459277	0.415249	0.415225	0.412346	0.415599	0.506493	0.588644	0.546635	0.548214	0.591646
88	0.173147	0.415733	0.398417	0.376164	0.394607	0.0029089	0.336123	0.385875	0.392131	0.32935	0.370885	0.416196	0.369036	0.417435	0.376294	0.295987	0.347888	0.347418	0.347735	0.349619
89	0.214733	0.436531	0.48432	0.437081	0.443347	0.491303	0.573138	0.495247	0.452442	0.558054	-0.356977	0.13661	0.130367	0.134937	0.126999	0.00846825	0.243349	0.204863	0.243882	0.244272
90	0.5568	0.128065	0.139343	0.231813	0.137116	0.527596	0.409982	0.387955	0.409873	0.409738	0.0846336	0.045821	0.0475502	0.116363	0.115882	0.0592887	-0.0251236	-0.0257886	-0.0249868	-0.0260994
91	0.0183071	0.279819	0.279758	0.278242	0.277414	0.175645	0.294694	0.15247	0.20106	0.195077	-0.103688	-0.0368715	-0.0417217	-0.0413883	-0.0412306	-0.0627209	0.030181	0.0363862	0.0291744	0.0299968
92	0.145556	0.336706	0.317518	0.380573	0.304224	0.1473	0.301571	0.391688	0.339952	0.306617	0.465792	0.51761	0.513517	0.515221	0.51959	0.265394	0.412647	0.415105	0.413401	0.415035
93	0.431199	0.364493	0.364672	0.365364	0.364645	0.458008	0.377825	0.580654	0.589718	0.559853	-0.0464376	0.0577549	0.00470921	0.0613446	0.00560409	0.210634	0.187112	0.102591	0.110326	0.0327624
94	0.477801	0.657636	0.649433	0.647306	0.654608	0.549306	0.604986	0.515469	0.493583	0.596482	0.322513	0.43346	0.430262	0.430705	0.432606	0.420151	0.439612	0.474341	0.475372	0.443869
95	0.56297	0.607086	0.608636	0.551748	0.635408	0.631497	0.725579	0.728682	0.741129	0.646799	0.0588442	0.0386051	0.0411489	0.0449601	0.0466248	-0.043012	-0.0139792	-0.0211885	-0.022934	-0.0272111
96	0.264219	0.247035	0.272345	0.269105	0.245581	0.178187	0.394473	0.358178	0.212609	0.259441	0.239197	0.167488	0.155174	0.162755	0.162959	0.424824	0.312501	0.273237	0.291825	0.275628
97	0.341006	0.294094	0.293564	0.295312	0.295192	0.341711	0.477003	0.489326	0.434506	0.436633	0.24379	0.260924	0.257923	0.261376	0.263122	0.28256	0.294959	0.29753	0.297582	0.273221
98	0.174199	0.33922	0.342255	0.365103	0.368826	0.298006	0.430235	0.478392	0.503391	0.470115	-0.0123773	0.143198	0.1355	0.142072	0.135969	0.14375	0.305734	0.307291	0.304397	0.300201
99	0.280659	0.349125	0.350326	0.345053	0.349181	0.296514	-0.0739707	-0.0020273	0.358659	0.0845811	0.129967	0.189308	0.189425	0.189406	0.183086	0.204479	0.233232	0.167127	0.235701	0.169085
100	0.100491	0.333266	0.362043	0.321378	0.321232	0.538783	0.48173	0.554805	0.607575	0.600183	-0.291288	-0.0336641	-0.0338017	-0.0325405	-0.0326158	0.142447	0.12617	0.125966	0.191182	0.189055
101	0.0894477	0.401663	0.405153	0.402823	0.403412	0.290627	0.494697	0.501765	0.467195	0.444732	0.115009	0.15568	0.154041	0.157602	0.158567	0.0187133	0.235827	0.231454	0.214473	0.21893
102	0.363441	0.525955	0.345192	0.400694	0.314776	0.406916	0.065162	0.193728	0.077229	0.134347	0.251759	0.309515	0.311941	0.318593	0.309288	0.467909	0.412516	0.260449	0.315409	0.312103
103	0.211071	0.554797	0.201102	0.277805	0.268325	0.165364	0.553379	0.170156	0.155534	0.177612	-0.0226496	0.162042	0.196159	0.172215	0.167965	0.218974	0.387333	0.454065	0.385835	0.453489
104	0.449618	0.416216	0.538415	0.63991	0.42037	0.443115	0.418966	0.607575	0.587656	0.606474	0.305834	0.513316	0.511065	0.513915	0.513162	0.372749	0.47042	0.406166	0.407219	0.407181
105	0.402374	-0.0381909	0.209312	0.189064	-0.0343824	0.339017	0.155643	0.0598516	-0.0390377	-0.0227521	0.221748	0.0935557	0.0850115	0.0906682	0.0949168	0.288115	0.16335	0.1664	0.166336	0.165753
106	0.273117	0.286227	0.304931	0.293272	0.28513	0.271501	0.286654	0.284203	0.194548	0.211804	0.0593953	0.00602023	-0.000168699	0.026998	0.00650313	-0.0862292	-0.106668	-0.0795731	-0.0784347	-0.0754788
107	0.346682	0.402895	0.461121	0.538995	0.349875	0.276719	0.404378	0.362809	0.40212	0.420118	0.207485	0.130592	0.13102	0.0444884	0.0421025	0.414099	0.306518	0.305472	0.304252	0.281607
108	0.0448037	0.300091	0.301458	0.300213	0.3002	0.301006	0.30165	0.308752	0.301491	0.300877	0.0377045	0.280048	0.280338	0.27691	0.276355	-0.0293112	0.331206	0.332966	0.331376	0.330006
109	0.132536	0.380078	0.421872	0.330615	0.375693	0.369314	0.540082	0.360779	0.521888	0.521681	-0.109117	0.0469194	0.14609	0.0460944	0.0414176	-0.184079	-0.0393188	-0.0289181	-0.0572446	-0.0417057
110	0.277723	0.507025	0.55318	0.597274	0.602306	0.21456	0.491506	0.380938	0.44225	0.388422	0.248847	0.447486	0.443672	0.448053	0.44521	0.352293	0.551443	0.569872	0.551775	0.557142
111	0.255246	0.109573	0.118883	0.275488	0.161382	0.414706	0.477613	0.41232	0.469089	0.489438	0.156985	0.168578	0.160265	0.165472	0.169338	0.48207	0.385227	0.389085	0.387536	0.388945
112	0.21226	0.295023	0.278867	0.420152	0.416242	0.218614	0.38585	0.396194	0.292253	0.33782	0.270062	0.399464	0.399471	0.382165	0.381931	0.211589	0.386437	0.390254	0.388458	0.387662
113	0.233604	0.322076	0.322304	0.280502	0.322018	0.278023	0.336051	0.392425	0.427689	0.385911	-0.00619268	0.119206	0.128874	0.122318	0.115097	0.251088	0.342504	0.345364	0.344535	0.344647
114	0.316439	0.324285	0.326988	0.323917	0.325291	0.483921	0.325236	0.689588	0.631797	0.631358	0.0195069	-0.0104101	-0.0184728	-0.00744494	-0.0101804	0.484082	0.176789	0.0892546	0.182604	0.124836
115	0.355413	0.238221	0.207361	0.24665	0.209692	0.463639	0.514782	0.475415	0.176062	0.271913	0.102287	0.0385871	0.0257075	0.0367324	0.0280382	0.069184	0.130986	0.127551	0.128707	0.131472
116	0.470185	0.503859	0.377659	0.381592	0.383856	0.520318	0.63453	0.693509	0.694205	0.704237	0.320125	0.0692878	0.0679357	0.0721592	0.0689432	0.276274	0.215651	0.159713	0.274945	0.217881
117	-0.272318	0.373302	0.373339	0.372518	0.374565	0.203685	0.369553	0.349106	0.368589	0.334835	-0.1522	0.184689	0.183391	0.17913	0.181723	0.343617	0.499569	0.487095	0.485149	0.487796
118	0.252024	0.274924	0.357842	0.288889	0.398934	0.360716	0.352367	0.416854	0.248756	0.438236	0.141858	0.199914	0.197186	0.198807	0.200897	0.289617	0.269786	0.268827	0.270169	0.270398
119	0.224614	0.19893	0.19977	0.352817	0.197604	0.557754	0.552461	0.544183	0.529143	0.393559	-0.00482427	0.0782236	0.0773123	0.0785632	0.0760215	0.645108	0.322171	0.326781	0.322124	0.323262
120	0.216602	0.531591	0.564259	0.546778	0.552397	0.179343	0.51428	0.488697	0.525869	0.53504	-0.0244514	0.348992	0.209268	0.352842	0.345137	-0.182015	0.183739	0.212939	0.216552	0.213259
121	0.199798	0.101481	0.153454	0.0899217	0.109495	0.212016	0.18918	0.219302	0.0863747	0.0886911	0.300101	0.249428	0.245463	0.252934	0.251554	0.305174	0.292659	0.306843	0.293931	0.297184
122	0.495262	0.412179	0.397982	0.469184	0.442691	0.574595	0.746701	0.760313	0.733766	0.756329	-0.0690187	0.105531	0.114121	0.0427565	0.102276	0.0843776	0.0745502	0.0907107	0.139901	0.0937402
123	0.163709	0.375141	0.377171	0.374246	0.376058	0.420805	0.265374	0.375435	0.393712	0.327014	0.076801	0.354485	0.349675	0.353105	0.350221	0.393994	0.354354	0.523257	0.355872	0.354854
124	0.314942	0.49656	0.476439	0.45823	0.381597	0.403748	0.493006	0.493472	0.491335	0.49567	0.202149	0.341362	0.245392	0.247	0.341707	0.435012	0.468275	0.465276	0.466736	0.530883
125	-0.0275687	0.45072	0.44531	0.427663	0.445861	0.309358	0.495962	0.490005	0.534392	0.490185	-0.033907	0.172599	0.160713	0.159789	0.153151	0.226579	0.358759	0.380075	0.360798	0.323805
126	0.399456	0.0442688	0.0673521	0.0515416	0.0447158	0.449874	0.420233	0.451901	0.42924	0.427278	-0.0283271	-0.168316	-0.178864	-0.166094	-0.178977	0.200854	-0.19643	-0.196464	-0.192798	-0.197092
127	0.119617	0.313914	0.337875	0.249094	0.332477	0.409843	0.470382	0.474548	0.253714	0.373989	0.0753896	0.093437	0.0890201	0.0927995	0.0937692	0.263673	0.162121	0.190327	0.192112	0.193586
128	-0.00373453	0.311317	0.317845	0.302957	0.311405	0.263351	0.487231	0.410953	0.469315	0.331939	-0.0266046	0.0789952	0.0811428	0.141255	0.0888649	-0.019507	0.142759	0.144318	0.144408	0.151918
129	0.127197	0.370083	0.371034	0.371057	0.370429	0.207626	0.369736	0.339011	0.374613	0.369487	0.0224488	0.152717	0.147292	0.146816	0.148813	0.21706	0.371572	0.370536	0.368105	0.369268
130	0.284144	0.394118	0.393608	0.392972	0.391829	0.522762	0.392179	0.213122	-0.00400524	0.393586	0.138859	0.12892	0.12586	0.130515	0.128747	0.322208	0.244365	0.146862	0.148873	0.243318
131	0.574136	0.296016	0.31453	0.295979	0.293278	0.76382	0.750848	0.748415	0.750042	0.747005	0.167975	0.381021	0.380954	0.382645	0.381599	0.159156	0.48652	0.499472	0.482782	0.484882
132	0.140186	0.176542	0.136293	0.198441	0.158043	0.171155	0.0891817	0.132929	0.190322	0.230535	0.160297	0.149843	0.143684	0.145581	0.148408	0.288491	0.263549	0.260897	0.263693	0.264508
133	0.123808	0.249946	0.277784	0.24995	0.250726	0.161199	0.268003	0.0722412	0.269995	0.143012	0.204727	0.309548	0.303252	0.308685	0.307434	0.309738	0.395148	0.277549	0.401105	0.399348
134	0.211336	0.24895	0.276952	0.350226	0.243205	0.387899	0.506865	0.505926	0.50692	0.500155	0.263597	0.25141	0.25081	0.252568	0.252846	0.409296	0.21636	0.217978	0.217991	0.218816
135	0.627765	0.452051	0.307659	0.356082	0.418118	0.601811	0.588391	0.470974	0.661754	0.488247	0.12844	0.248296	0.199558	0.240764	0.185113	-0.0453258	0.197336	0.198517	0.168436	0.197448
136	0.215148	0.223554	0.298004	0.222224	0.242849	0.338615	0.401567	0.43498	0.412404	0.431832	-0.0141123	-0.0420035	-0.0421729	-0.0408041	-0.0388371	0.456431	0.273038	0.27078	0.267877	0.228835
137	0.623737	0.502164	0.497616	0.501254	0.49926	0.479105	0.529037	0.494482	0.610533	0.600384	0.416462	0.179909	0.312298	0.179868	0.176776	0.312723	0.393969	0.396826	0.394646	0.398045
138	0.0414541	0.342012	0.351366	0.347985	0.29997	0.3494	0.4828	0.519584	0.400247	0.446356	0.134902	0.464209	0.355864	0.465909	0.354253	0.168961	0.459701	0.501963	0.458062	0.408215
139	0.281045	0.197017	0.336287	0.24307	0.177757	0.282732	0.247014	0.234761	0.225076	0.316474	-0.172394	-0.103562	-0.103774	-0.103428	-0.101403	0.323301	0.100695	0.103616	0.104105	0.103813
140	0.384972	0.422948	0.425123	0.424307	0.424316	0.464354	0.422979	0.432478	0.46805	0.422983	0.425096	0.683219	0.567735	0.68722	0.688343	0.285637	0.555066	0.554097	0.545312	0.517317
141	0.107265	0.509242	0.500985	0.473254	0.463564	0.188201	0.419154	0.502372	0.135411	0.473998	0.106096	0.42548	0.42245	0.423409	0.416771	0.163276	0.37	0.369406	0.39274	0.365513
142	0.287633	0.165758	0.16409	0.16393	0.164007	0.338694	0.208095	0.327035	0.170216	0.183532	0.161804	0.0780846	0.0772132	0.0782376	0.0783324	0.421229	0.0559613	0.0557879	0.0566402	0.0576694
143	-0.0239905	0.430125	0.364089	0.29014	0.43449	0.173705	0.269816	0.164537	0.0795461	0.208714	-0.52744	-0.269607	-0.340477	-0.338074	-0.278506	0.0131001	0.0846254	-0.0557599	-0.0302289	-0.0560082
144	0.178354	0.482269	0.482478	0.496642	0.482405	0.398406	0.482118	0.549694	0.481086	0.482368	0.0407677	0.269409	0.261344	0.267013	0.265246	0.152838	0.373661	0.372385	0.37511	0.373772
145	0.306025	0.482234	0.48183	0.482355	0.483288	0.431538	0.482348	0.589838	0.571694	0.568903	0.294184	0.559757	0.554178	0.444618	0.553356	0.402411	0.531555	0.558042	0.485428	0.485111
146	0.257248	-0.1116	-0.112568	-0.110555	-0.113726	0.336656	0.0384379	-0.0227917	-0.136744	0.00726113	0.356593	0.0718796	0.0651145	0.071652	0.0711622	0.257558	0.0737386	-0.122081	-0.156651	-0.131813
147	0.335552	0.291942	0.528582	0.409892	0.349433	0.347966	0.28193	0.316568	0.432136	0.290666	0.284191	0.221088	0.216437	0.220545	0.223592	0.362316	0.229256	0.226055	0.227241	0.23421
148	-0.0500585	0.400883	0.378957	0.401997	0.401195	0.220029	0.459447	0.357831	0.396878	0.394389	-0.00139976	0.227307	0.220202	0.219697	0.220503	0.265167	0.41036	0.410531	0.376769	0.398409
149	0.346975	0.459009	0.423619	0.439717	0.142876	0.188702	0.257158	0.281432	0.221828	0.288834	0.151979	0.0703333	-0.116334	-0.115938	0.0725482	0.0759675	0.0742539	0.0619174	0.0642455	0.0713592
150	0.372511	0.302511	0.29051	0.420946	0.557978	0.320564	0.482623	0.484439	0.426589	0.485895	0.149045	0.272442	0.160622	0.320923	0.267213	0.402443	0.279978	0.38879	0.396797	0.277037
Mean	0.244208	0.33831	0.355362	0.349435	0.342843	0.349736	0.402723	0.423001	0.392385	0.404074	0.131243	0.202097	0.192776	0.197471	0.197119	0.23806	0.265117	0.258173	0.258346	0.256824
