# Supplementary material for: Integrating molecular markers into metabolic models improves genomic selection for Arabidopsis growth
Source: Nat Commun. 2020 May 15;11:2410. doi: 10.1038/s41467-020-16279-5 (PMC7229213; doi:10.1038/s41467-020-16279-5)
Supplement: Supplementary file 13 — Supplementary Data 9 [file 41467_2020_16279_MOESM13_ESM.xlsx]

## Sheet: Supplementary Data 9
Supplementary Data 9. The prediction accuracies for growth from optimal N to low N condition using rrBLUP and netGS. Three approaches: rrBLUP of fresh weight, netGS without accession-specific biomass reaction, and netGS with accession-specific biomass reaction are applied, for comparison, using enzymatic and genome-wide SNPs. The prediction accuracies of 150 cross-validations (i.e. 50 repetitions…
Cross-validations	Enzymatic SNPs			Genome-wide SNPs
	rrBLUP	netGS		rrBLUP	netGS
		without biomss	with biomass		without biomss	with biomass
1	0.239914	0.237879	0.164816	0.289284	0.290133	0.161695
2	0.0141237	0.0138111	0.261813	-0.167253	-0.168115	0.176558
3	-0.0972375	-0.0967876	0.0214671	0.447076	0.447604	0.379195
4	-0.211585	-0.211743	-0.0703838	0.127213	0.127325	0.165584
5	0.236873	0.236156	0.414027	0.299841	0.299472	0.49885
6	-0.106244	-0.107321	-0.124782	-0.0212713	-0.0196039	0.029535
7	0.338932	0.337233	-0.00535479	0.235198	0.234773	-0.226596
8	0.222232	0.222119	0.480913	0.220888	0.220688	0.458987
9	0.333967	0.334165	0.537094	0.653716	0.655281	0.544514
10	0.323324	0.318096	-0.155785	0.316272	0.316547	0.146107
11	0.151817	NA	0.436483	0.266469	0.501713	0.438206
12	0.0893707	0.0903197	0.251945	0.204375	0.205768	0.331949
13	0.280563	0.278866	0.17786	0.208702	0.20794	0.184588
14	0.513567	0.510523	0.365859	0.644224	0.644904	0.438577
15	0.0862668	0.0856859	0.402958	0.0621352	0.062642	0.452243
16	-0.148623	-0.15164	-0.139303	0.334438	0.337701	0.181502
17	0.312248	0.324095	0.596995	0.168214	0.168868	0.454908
18	-0.273342	-0.27703	-0.253226	-0.0571397	-0.0545048	-0.0472594
19	-0.0488803	-0.052309	-0.203179	0.00439834	0.00372085	-0.174159
20	-0.103871	-0.104143	0.373403	0.22953	0.231121	0.574778
21	0.167865	0.165771	0.344682	0.014283	0.0133037	0.171973
22	0.0939762	0.0930192	0.140304	0.339607	0.338367	0.314349
23	0.178434	0.175419	0.437252	0.278309	0.278916	0.497324
24	0.311469	0.309819	0.146045	0.316412	0.317813	0.196368
25	0.0408516	0.0408828	0.17478	0.312924	0.313538	0.296551
26	0.231608	0.231889	0.302676	0.161407	0.161683	0.206214
27	0.372532	0.373296	0.461057	0.24237	0.240309	0.495181
28	0.218145	0.228508	0.239048	0.377584	0.37925	0.371207
29	0.280688	0.287179	0.165615	0.226752	0.225949	0.0763125
30	0.207145	0.21738	0.576644	0.156719	0.1575	0.543021
31	0.306769	-0.207097	-0.102365	0.389704	0.389296	0.0341395
32	0.190207	0.189198	0.296489	0.0394237	0.0395915	0.209662
33	0.191253	0.188972	0.346727	0.304488	0.302024	0.429156
34	0.190001	0.179889	0.252869	0.43981	0.438692	0.280777
35	-0.0887653	-0.0952391	0.040067	0.363185	0.366643	0.276078
36	0.143315	0.144735	0.291637	0.0111556	0.0121798	0.183812
37	0.128585	0.12869	0.412867	0.208067	0.20975	0.454011
38	0.153529	0.150877	-0.0650303	0.224952	0.220604	-0.0830248
39	0.261319	0.259897	0.372546	0.215032	0.216616	0.327455
40	0.379579	0.402262	0.613478	0.447879	0.447312	0.628894
41	0.293428	0.299281	0.0857864	0.309337	0.310106	-0.0782679
42	-0.14966	-0.148559	0.0956352	0.0933848	0.0942539	0.392093
43	0.492961	0.507391	0.499078	0.564619	0.565506	0.59277
44	0.203143	0.149881	0.129822	0.200593	0.199087	0.106058
45	0.00608241	0.0060742	0.1544	0.0258388	0.0270529	0.176161
46	0.292261	0.291736	0.577801	0.425604	0.425887	0.641123
47	-0.0236526	-0.0376659	0.162639	-0.0303165	-0.030048	0.172266
48	0.0349601	0.0377693	-0.220606	0.536312	0.534636	-0.245492
49	-0.15968	-0.149011	-0.153906	-0.0886729	-0.0895197	-0.0837557
50	0.415423	0.416562	0.224244	0.695984	0.695686	0.604039
51	0.168301	0.168999	0.241726	0.23768	0.237528	0.315446
52	-0.173188	-0.174622	-0.109087	0.201253	0.200255	0.135758
53	0.219045	0.215287	0.508066	0.287792	0.286803	0.564051
54	0.159257	0.159313	0.0845895	-0.092961	-0.0924472	-0.0355372
55	0.270288	-0.18532	0.315523	0.240918	-0.0209603	0.0622058
56	0.00349859	0.00565229	0.244009	0.184228	0.186393	0.375013
57	0.286956	0.286746	0.28112	0.00160642	2.74131e-06	0.0238685
58	0.377617	0.378639	0.484168	0.497363	0.497835	0.547358
59	-0.0305144	-0.0301745	0.279497	-0.0415892	-0.0420063	0.131365
60	0.0293181	0.0293051	-0.125319	0.363935	0.363287	0.105617
61	-0.199097	-0.242311	-0.227041	0.321287	0.319655	0.217507
62	0.356662	0.356525	0.416423	0.160452	0.159637	0.273446
63	0.185369	0.177849	0.292607	0.56858	0.570677	0.552996
64	0.27967	0.279841	0.468966	0.333168	0.333695	0.476036
65	-0.0192005	-0.0201489	-0.077589	0.485883	0.485353	-0.057444
66	0.201143	0.200527	0.299112	-0.0759388	-0.075976	0.141302
67	-0.153543	-0.155087	-0.0932314	0.224747	0.217129	0.223969
68	0.261374	0.261313	0.267022	0.214906	0.215151	0.236047
69	0.328278	0.325429	0.460254	0.352712	0.353513	0.502196
70	0.279884	0.27833	0.355908	0.422199	0.422771	0.442778
71	0.359811	0.358647	0.39287	0.301402	0.301317	0.314561
72	0.264202	0.26297	0.345329	0.200299	0.200988	0.120158
73	-0.0217997	-0.0385765	-0.0835466	-0.0667373	-0.0659833	-0.0893058
74	-0.0541266	-0.0531103	0.186764	0.38166	0.383213	0.443147
75	0.323993	0.32234	0.087201	0.500461	0.500832	0.426492
76	-0.123457	-0.122093	0.0446187	0.268544	0.255548	0.321928
77	-0.0195798	-0.0648532	0.0048446	0.135986	0.134564	0.0664539
78	-0.114767	-0.118168	0.0290576	-0.375594	-0.376966	0.0431074
79	-0.351967	-0.353815	-0.434608	0.0765392	0.0747324	-0.151858
80	0.401014	0.399296	0.526269	0.121405	0.120787	0.356833
81	0.416949	0.402749	0.683715	0.424811	0.410691	0.581151
82	6.81408e-05	-0.00207698	-0.0408562	0.00991542	0.00950871	-0.0355807
83	0.606472	0.604844	0.200415	0.631248	0.629829	0.530773
84	0.274533	0.276328	0.545152	0.259557	0.261236	0.484047
85	0.228742	0.22764	0.239194	0.0902823	0.0893591	0.0145793
86	0.0560008	0.0430218	0.097433	0.415166	0.414975	0.339097
87	0.459277	0.458158	0.415788	0.506493	0.50743	0.587172
88	0.370885	0.370293	0.412753	0.295987	0.296975	0.345715
89	-0.356977	-0.335383	0.129225	0.00846825	0.00947074	0.240862
90	0.0846336	NA	0.116951	0.0592887	-0.107024	-0.015475
91	-0.103688	-0.10341	-0.0552539	-0.0627209	-0.0632191	0.029327
92	0.465792	0.46232	0.516189	0.265394	0.266845	0.411042
93	-0.0464376	-0.0493659	0.0718784	0.210634	0.209333	0.116645
94	0.322513	0.322361	0.483668	0.420151	0.422291	0.558411
95	0.0588442	0.0587923	0.0338907	-0.043012	-0.0419127	-0.0905274
96	0.239197	0.235522	0.147739	0.424824	0.424135	0.267524
97	0.24379	0.241735	0.259127	0.28256	0.282265	0.294499
98	-0.0123773	-0.0131177	0.147041	0.14375	0.151338	0.351956
99	0.129967	0.129844	0.186228	0.204479	0.204392	0.231576
100	-0.291288	-0.289389	-0.0249281	0.142447	0.141537	0.192312
101	0.115009	0.111156	0.147492	0.0187133	0.0176697	0.260937
102	0.251759	0.250898	0.173056	0.467909	0.468939	0.409543
103	-0.0226496	-0.022564	0.154303	0.218974	0.218055	0.380586
104	0.305834	0.302804	0.509274	0.372749	0.381914	0.405284
105	0.221748	0.220349	0.082183	0.288115	0.288473	0.159079
106	0.0593953	0.0503178	0.0192989	-0.0862292	-0.089237	-0.0965685
107	0.207485	0.206362	0.038522	0.414099	0.4146	0.215593
108	0.0377045	0.0386948	0.272929	-0.0293112	-0.0628305	0.327382
109	-0.109117	-0.119134	0.0426583	-0.184079	-0.185368	-0.0303831
110	0.248847	0.249888	0.441596	0.352293	0.352815	0.547058
111	0.156985	0.156555	0.173401	0.48207	0.483951	0.383157
112	0.270062	0.26991	0.399165	0.211589	0.212106	0.384451
113	-0.00619268	-0.00739106	0.128357	0.251088	0.230578	0.414437
114	0.0195069	0.0157121	-0.0143337	0.484082	0.483128	0.119959
115	0.102287	0.102524	0.0406942	0.069184	0.0691491	0.121593
116	0.320125	0.318727	0.0913619	0.276274	0.275605	0.210748
117	-0.1522	-0.150796	0.17963	0.343617	0.344869	0.484244
118	0.141858	0.141341	0.195687	0.289617	0.284353	0.267023
119	-0.00482427	-0.0133988	0.0693493	0.645108	0.646335	0.472359
120	-0.0244514	-0.0257444	0.323209	-0.182015	-0.183368	0.213331
121	0.300101	0.298793	0.239813	0.305174	0.305743	0.286186
122	-0.0690187	-0.06763	0.105445	0.0843776	0.0824162	0.089723
123	0.076801	0.0757338	0.354047	0.393994	0.394274	0.523259
124	0.202149	0.20223	0.340367	0.435012	0.434711	0.468665
125	-0.033907	-0.0356091	0.17599	0.226579	0.226268	0.357096
126	-0.0283271	-0.0337963	-0.167965	0.200854	0.199621	-0.056699
127	0.0753896	0.079258	0.0835481	0.263673	0.265396	0.186857
128	-0.0266046	-0.0262972	0.0779833	-0.019507	-0.0188431	0.140703
129	0.0224488	-0.00372724	0.140411	0.21706	0.216124	0.36999
130	0.138859	0.136727	0.130322	0.322208	0.324095	0.146066
131	0.167975	0.168137	0.378813	0.159156	0.159866	0.492103
132	0.160297	0.148636	0.133856	0.288491	0.288058	0.258538
133	0.204727	0.206956	0.305317	0.309738	0.311693	0.400151
134	0.263597	0.255782	0.248695	0.409296	0.408557	0.279663
135	0.12844	0.106379	0.275133	-0.0453258	-0.0450869	0.165832
136	-0.0141123	-0.0168356	-0.0477659	0.456431	0.457604	0.270733
137	0.416462	NA	0.312193	0.312723	0.312931	0.393139
138	0.134902	0.131835	0.359165	0.168961	0.172978	0.458552
139	-0.172394	-0.174742	-0.100063	0.323301	0.325045	0.104876
140	0.425096	0.425152	0.683506	0.285637	0.286835	0.539068
141	0.106096	0.107476	0.428513	0.163276	0.164019	0.367367
142	0.161804	0.156253	0.0724908	0.421229	0.421384	0.11327
143	-0.52744	-0.529867	-0.288762	0.0131001	0.0139205	0.0719902
144	0.0407677	0.0392991	0.262631	0.152838	0.153665	0.372983
145	0.294184	0.291735	0.443539	0.402411	0.402596	0.556567
146	0.356593	0.357624	0.0664255	0.257558	0.260415	0.0729828
147	0.284191	0.281542	0.199799	0.362316	0.361016	0.221552
148	-0.00139976	-0.00047576	0.211922	0.265167	0.266245	0.398486
149	0.151979	0.152578	0.0695172	0.0759675	0.0761579	0.0693086
150	0.149045	0.146519	0.272039	0.402443	0.399157	0.305518
Mean	0.131243	0.120764	0.198677	0.23806	0.236409	0.266341
