# Supplementary material for: Integrating molecular markers into metabolic models improves genomic selection for Arabidopsis growth
Source: Nat Commun. 2020 May 15;11:2410. doi: 10.1038/s41467-020-16279-5 (PMC7229213; doi:10.1038/s41467-020-16279-5)
Supplement: Supplementary file 14 — Supplementary Data 10 [file 41467_2020_16279_MOESM14_ESM.xlsx]

## Sheet: Supplementary Data 10
Supplementary Data 10. The prediction accuracies for growth using BayesC and netGS via BayesC within optimal N condition. Four approaches: BayesC of fresh weight, netGS via BayesC without accession-specific biomass reaction, netGS via BayesC with accession-specific biomass reaction, and robustness test by random sampling within a specified relative error are applied, for comparison, using enzymat…
Cross-validations	BayesC	netGS via BayesC
		without biomss	with biomass	Robustness
				0.05	0.1	0.15	0.2
1	0.359164	0.332104	0.349078	0.288197	0.228544	0.367597	0.347515
2	0.171411	0.259256	0.540152	0.556698	0.584486	0.54759	0.560972
3	0.36234	-0.0897925	0.151175	0.152121	0.169411	0.153989	0.153952
4	0.159334	0.0181772	0.365316	0.365571	0.363743	0.365132	0.366463
5	0.109202	-0.0459677	0.326371	0.332192	0.339062	0.322125	0.327351
6	-0.0402826	0.330113	0.220176	0.223353	0.219567	0.216359	0.217935
7	-0.0379392	0.263728	-0.110922	-0.104727	-0.12038	-0.0490601	-0.0172277
8	0.203748	-0.390268	0.588961	0.697597	0.683352	0.639398	0.685755
9	0.504634	-0.389223	0.420999	0.555895	0.420567	0.451988	0.485623
10	0.521707	0.433673	-0.111761	-0.103697	-0.0933055	0.0164206	-0.0972656
11	0.542466	0.706844	0.565077	0.670211	0.733447	0.785136	0.760614
12	0.185433	0.278949	0.463007	0.469496	0.516461	0.501489	0.46324
13	0.307189	0.194864	0.277524	0.284281	0.343604	0.287439	0.276658
14	0.299492	0.138079	0.227591	0.227088	0.230595	0.227539	0.246963
15	0.448527	0.535794	0.433676	0.434635	0.465361	0.438803	0.471505
16	0.237519	0.281183	0.0358743	0.0361252	0.0668824	0.0602061	0.142643
17	0.181691	-0.174798	0.591847	0.566752	0.68682	0.596601	0.74289
18	0.0981631	0.120209	0.239219	0.306289	0.242528	0.239344	0.243644
19	0.359033	0.318231	0.132014	0.134272	0.131647	0.26172	0.130821
20	0.010927	-0.204115	0.216964	0.249979	0.226522	0.226674	0.291843
21	0.151463	-0.470461	0.452153	0.689839	0.665548	0.486025	0.652095
22	0.286556	-0.161626	0.429123	0.336911	0.472215	0.472508	0.504912
23	0.269233	-0.138657	0.286959	0.287932	0.287819	0.521983	0.4012
24	0.0815189	0.374485	0.254824	0.253224	0.285775	0.290943	0.327048
25	0.166744	0.0058709	0.22689	0.226571	0.229699	0.242869	0.260732
26	0.298867	0.284779	0.363379	0.364534	0.409021	0.168667	0.358579
27	0.521225	0.559473	0.378493	0.452026	0.406525	0.651908	0.378855
28	-0.0127265	0.33372	0.276505	0.289987	0.274116	0.283829	0.274207
29	-0.0164276	0.222346	0.277036	0.293008	0.122035	0.281189	0.297573
30	0.343911	0.315807	0.393726	0.531134	0.479043	0.446626	0.458343
31	0.453786	0.559812	0.221845	0.272373	0.438162	0.225608	0.40885
32	0.354435	-0.0265043	0.353519	0.345678	0.592385	0.413426	0.504824
33	0.349142	0.541833	0.343388	0.371163	0.348521	0.464106	0.381534
34	0.385704	-0.232459	0.57593	0.153044	0.556498	0.247167	0.149332
35	0.179182	-0.214984	0.342333	0.344724	0.347627	0.33737	0.403402
36	0.438596	0.526917	0.421922	0.703988	0.431781	0.512917	0.668773
37	0.220393	-0.293671	0.602101	0.602444	0.602206	0.609763	0.603853
38	0.439974	-0.366157	0.127398	0.128365	0.148321	0.128659	0.229288
39	0.271435	0.143059	0.318016	0.474872	0.485751	0.330356	0.368193
40	0.341247	-0.148585	0.612241	0.613047	0.57269	0.613828	0.610319
41	0.256997	-0.0458372	-0.0272311	0.246048	0.105568	0.00873934	0.272177
42	0.139034	0.203733	0.366679	0.41028	0.298095	0.423269	0.460029
43	0.220252	-0.213113	0.342416	0.34344	0.343363	0.342976	0.34465
44	0.280778	0.171697	0.287966	0.285765	0.285696	0.177981	0.340885
45	0.21346	0.0826082	0.281351	0.278295	0.281343	0.279383	0.280589
46	0.153875	-0.551507	0.356885	0.325375	0.431493	0.387881	0.441015
47	0.157407	0.0514875	0.0366342	0.322919	0.323438	0.340605	0.323878
48	0.336548	-0.156686	0.329824	0.330487	0.330549	0.330452	0.329671
49	0.166071	0.23871	0.205603	0.28565	0.161111	0.267908	0.244403
50	0.499513	0.530501	0.109379	0.501349	0.174863	0.126799	0.354639
51	0.192971	-0.051366	0.561486	0.533496	0.570578	0.580601	0.653404
52	0.0166029	-0.129353	0.338747	0.339206	0.338942	0.338903	0.339115
53	0.264616	-0.105147	0.384339	0.383087	0.452496	0.431486	0.384867
54	0.146936	-0.0356268	0.186633	0.267048	0.19079	0.248878	0.187505
55	0.298774	0.464253	0.266109	0.387307	0.344956	0.33946	0.41037
56	0.109838	-0.481226	0.291444	0.429632	0.294396	0.363657	0.38245
57	0.0409605	-0.0740768	0.413066	0.41402	0.404586	0.413495	0.413908
58	0.0479599	-0.12199	0.624795	0.453747	0.455134	0.4598	0.454867
59	0.0992657	0.328544	0.335288	0.337988	0.381932	0.342978	0.338928
60	0.150157	0.205919	0.13974	0.138749	0.139124	0.143613	0.1452
61	-0.0122712	0.0181783	0.344822	0.354597	0.356543	0.351528	0.135931
62	0.326199	0.151483	0.147544	0.151049	0.154866	0.150721	0.242041
63	0.210267	-0.33149	0.481127	0.503528	0.571439	0.505039	0.628566
64	0.18159	-0.04123	0.348717	0.350352	0.354098	0.467349	0.518376
65	-0.0215622	-0.221937	0.105237	0.102712	0.108459	0.164555	0.109279
66	0.257334	-0.195179	0.520419	0.523118	0.520819	0.522404	0.521762
67	0.0903118	-0.285221	0.282119	0.284686	0.281624	0.301756	0.283688
68	0.30839	-0.295818	0.390195	0.392023	0.391056	0.393786	0.393587
69	0.403386	0.448291	0.295572	0.459963	0.312274	0.521337	0.298814
70	0.388211	0.460145	0.254054	0.394571	0.546038	0.501967	0.2894
71	0.269571	0.218345	0.405061	0.419845	0.521469	0.409634	0.408124
72	0.156366	0.0370504	0.338363	0.336635	0.336783	0.341032	0.345892
73	0.263222	-0.177131	0.395537	0.396638	0.367985	0.443435	0.378359
74	0.289182	0.222028	0.593457	0.332466	0.267931	0.27341	0.273077
75	0.537168	0.483501	0.311817	0.310777	0.311086	0.379815	0.309952
76	0.147679	0.145165	0.357762	0.357335	0.380865	0.371161	0.414067
77	0.236172	-0.324915	0.399475	0.367933	0.287124	0.410978	0.295286
78	-0.140253	0.060597	0.299966	0.16584	0.162831	0.165687	0.164412
79	0.141179	0.373729	0.124952	0.129446	0.124605	0.125977	0.124549
80	0.350482	-0.18389	0.377423	0.398748	0.430687	0.378366	0.458822
81	0.0991653	0.110941	0.47376	0.557631	0.597467	0.52076	0.547101
82	0.386198	-0.0879571	0.372533	0.254324	0.48628	0.321431	0.371106
83	0.53224	-0.0237969	0.638294	0.222848	0.221003	0.32474	0.213483
84	0.571432	-0.175053	0.45629	0.661011	0.544268	0.615054	0.597424
85	0.413238	0.0338584	0.211058	0.210976	0.432596	0.470652	0.260798
86	0.184711	0.228599	0.290628	0.531823	0.429809	0.302162	0.579926
87	0.375567	0.462354	0.38786	0.509868	0.495746	0.447463	0.400339
88	0.168265	0.0827187	0.39209	0.437661	0.381591	0.419606	0.36056
89	0.138132	0.315202	0.37877	0.480281	0.38867	0.391916	0.415395
90	0.430476	-0.352688	0.137713	0.402983	0.142069	0.140258	0.469752
91	0.140737	-0.273825	0.278811	0.273747	0.21959	0.335711	0.27782
92	0.12668	-0.150764	0.302297	0.32423	0.332813	0.295359	0.302227
93	0.431635	-0.457397	0.364221	0.365381	0.363849	0.374578	0.365648
94	0.449325	-0.422889	0.59539	0.637696	0.640647	0.65895	0.675528
95	0.46431	-0.203812	0.341993	0.440833	0.561855	0.360122	0.437063
96	0.175927	-0.0912619	0.243629	0.24225	0.254171	0.266665	0.254675
97	0.383951	0.535101	0.294901	0.294862	0.29512	0.295189	0.295871
98	0.186038	0.0159823	0.326559	0.378084	0.417304	0.360124	0.337647
99	0.238232	-0.297261	0.350264	0.376934	0.356292	0.35057	0.351039
100	0.204978	-0.0661514	0.293951	0.367637	0.296199	0.28289	0.313585
101	0.103132	0.10779	0.4016	0.40031	0.403414	0.40287	0.402819
102	0.335432	-0.17059	0.290552	0.338909	0.461665	0.403572	0.519639
103	0.196478	0.206711	0.553729	0.363107	0.494732	0.346353	0.273598
104	0.483561	0.314095	0.418176	0.701732	0.711293	0.608727	0.65044
105	0.406084	0.317147	-0.0418248	0.00925286	-0.0405525	-0.0394346	-0.0424618
106	0.235647	-0.206438	0.285261	0.293324	0.338	0.41267	0.28612
107	0.385244	0.479797	0.494435	0.461896	0.403588	0.387889	0.405707
108	0.0940276	-0.121024	0.300622	0.301065	0.316842	0.298607	0.30054
109	0.178462	0.0647224	0.331435	0.353634	0.334565	0.402078	0.332225
110	0.319143	0.256617	0.512257	0.563472	0.521369	0.559444	0.570127
111	0.213906	-0.525805	0.0735045	0.135107	0.175794	0.128263	0.102996
112	0.186053	-0.129519	0.294758	0.283185	0.293351	0.162973	0.303579
113	0.260048	0.0824573	0.35262	0.345171	0.244868	0.327616	0.325056
114	0.452148	0.278934	0.324483	0.326078	0.327601	0.326589	0.42947
115	0.321967	-0.33916	0.160907	0.468922	0.160967	0.188941	0.159598
116	0.496881	0.459363	0.379311	0.495707	0.656292	0.644976	0.396126
117	-0.312514	0.282444	0.373834	0.394566	0.374296	0.378536	0.372878
118	0.256686	-0.0671884	0.239395	0.47089	0.390454	0.318116	0.339152
119	0.18687	-0.301909	0.198052	0.199564	0.216956	0.449693	0.414036
120	0.170402	0.0486483	0.506447	0.528859	0.614841	0.511559	0.540681
121	0.29979	-0.040569	0.0889797	0.115341	0.153143	0.148681	0.193032
122	0.402947	0.456456	0.441996	0.448746	0.442997	0.441785	0.442771
123	0.146434	0.230456	0.373332	0.373942	0.659078	0.645499	0.370949
124	0.311566	-0.32093	0.491859	0.492638	0.510319	0.429102	0.514194
125	-0.0401056	-0.0558574	0.445395	0.450248	0.413093	0.442263	0.382417
126	0.472021	-0.026912	0.0446766	0.0443608	0.0485282	0.0501644	0.323912
127	0.0817663	0.311636	0.253297	0.288419	0.29459	0.28938	0.355947
128	-0.0145736	0.0734807	0.311522	0.323358	0.323418	0.314718	0.319883
129	0.104967	0.0958728	0.36893	0.376555	0.370411	0.370554	0.370022
130	0.344583	0.316355	0.392989	0.39287	0.396229	0.392675	0.394149
131	0.559099	-0.592296	0.626064	0.601792	0.396644	0.311103	0.298438
132	0.117219	0.15806	0.18323	0.155071	0.188763	0.20059	0.157632
133	0.0846988	0.176747	0.250356	0.251515	0.248354	0.248731	0.246682
134	0.177826	-0.472469	0.240222	0.244384	0.254354	0.268903	0.261775
135	0.66269	0.651336	0.454225	0.68	0.467852	0.454108	0.614056
136	0.164192	0.10225	0.221618	0.224269	0.298315	0.220275	0.224231
137	0.636429	0.16789	0.456288	0.663141	0.643655	0.597943	0.683944
138	0.0262988	0.0978603	0.330832	0.397435	0.368205	0.383371	0.373332
139	0.321626	0.0365263	0.122988	0.122974	0.369881	0.162986	0.271626
140	0.415106	0.530376	0.424325	0.42375	0.425066	0.423108	0.4237
141	0.0883102	-0.0851603	0.460328	0.465284	0.46434	0.462075	0.475733
142	0.251151	-0.346506	0.163275	0.164496	0.163005	0.163865	0.163576
143	0.0293946	-0.0337424	0.210066	0.463172	0.417959	0.397081	0.278551
144	0.186205	0.201952	0.48204	0.483025	0.480892	0.482223	0.478277
145	0.318353	0.318371	0.501668	0.482179	0.484537	0.503075	0.523412
146	0.249837	-0.0809743	-0.113083	-0.0739589	0.0765927	0.322396	0.167808
147	0.338675	0.397925	0.278686	0.494154	0.404544	0.484725	0.319176
148	-0.00324116	-0.162985	0.401737	0.401936	0.453232	0.401879	0.408525
149	0.335373	-0.275444	0.141834	0.370081	0.414971	0.469104	0.420755
150	0.329658	0.424756	0.483418	0.48483	0.328684	0.512565	0.318363
Mean	0.247679	0.0538581	0.32599	0.360234	0.359407	0.357761	0.362843
