# Supplementary material for: Integrating molecular markers into metabolic models improves genomic selection for Arabidopsis growth
Source: Nat Commun. 2020 May 15;11:2410. doi: 10.1038/s41467-020-16279-5 (PMC7229213; doi:10.1038/s41467-020-16279-5)
Supplement: Supplementary file 15 — Supplementary Data 11 [file 41467_2020_16279_MOESM15_ESM.xlsx]

## Sheet: Supplementary Data 11
Supplementary Data 11. The prediction accuracies for growth using BayesC and netGS via BayesC from optimal N to low N condition. Four approaches: BayesC of fresh weight, netGS via BayesC without accession-specific biomass reaction, netGS via BayesC with accession-specific biomass reaction, and robustness test by random sampling within a specified relative error are applied, for comparison, using …
Cross-validations	BayesC	netGS via BayesC
		without biomss	with biomass	0.05	0.1	0.15	0.2
1	0.293774	0.215967	-0.175579	-0.152923	-0.242507	0.102007	0.130739
2	0.0102442	0.0532697	0.352771	0.387583	0.320965	0.339086	0.34869
3	0.00200112	-0.103931	0.131862	0.125349	0.16602	0.138141	0.126276
4	-0.165647	-0.0670418	0.00237216	0.0135877	0.0127101	0.0444926	0.0735636
5	0.201542	0.207934	0.390973	0.410611	0.436508	0.432429	0.461839
6	-0.144272	-0.0926851	-0.0895016	-0.0731236	-0.0972916	-0.0807291	-0.0528031
7	0.280913	0.262262	-0.13416	-0.186055	-0.0666977	-0.182195	-0.168254
8	0.114477	0.231341	0.439704	0.497444	0.447939	0.489344	0.503716
9	0.324433	0.42165	0.519326	0.582248	0.586289	0.556821	0.566204
10	0.308863	0.269037	0.0740491	0.0873671	0.0850365	-0.00262514	0.205055
11	0.184985	0.162825	0.434203	0.480982	0.420593	0.418224	0.391209
12	0.0609536	0.148959	0.308767	0.322977	0.320905	0.246942	0.294794
13	0.337599	0.348216	0.217329	0.178346	0.243054	0.207558	0.177156
14	0.559669	0.52651	0.307012	0.331432	0.389259	0.332948	0.312487
15	0.182066	0.00896154	0.376292	0.575196	0.385635	0.389681	0.371877
16	-0.0911427	-0.138813	-0.106155	-0.130736	-0.0598558	-0.0970392	-0.0646604
17	0.319161	0.245961	0.585951	0.600791	0.595334	0.616241	0.566107
18	-0.186994	-0.1806	-0.232933	-0.175705	-0.238361	-0.204552	-0.134797
19	-0.139066	0.00845615	0.0510174	-0.176607	-0.163991	-0.192229	-0.116702
20	0.00839945	-0.109419	0.398771	0.417852	0.38821	0.352396	0.389081
21	0.135675	0.1214	0.366149	0.351055	0.374956	0.314121	0.317903
22	-0.0389791	-0.00355965	0.072347	0.174653	0.183322	0.154265	0.177412
23	0.17279	0.108203	0.408879	0.468115	0.426091	0.460146	0.441868
24	0.309416	0.317653	0.151516	0.170363	0.115503	0.139103	0.113475
25	-0.00514265	0.111223	0.153011	0.133194	0.143049	0.1566	0.138305
26	0.228783	0.263211	0.287619	0.216545	0.227531	0.209637	0.313345
27	0.340192	0.307803	0.531285	0.511745	0.508763	0.478951	0.610504
28	0.236503	0.162914	0.225128	0.202016	0.266163	0.209133	0.190546
29	0.296131	0.318045	0.255049	0.101392	0.17162	0.194181	0.150713
30	0.231546	0.204892	0.592352	0.568591	0.539129	0.569447	0.553854
31	0.138374	0.181923	0.0688098	0.0474745	0.0170181	0.0783235	-0.00406778
32	0.304054	0.190025	0.325063	0.362066	0.259743	0.31819	0.265739
33	0.20413	0.127797	0.335821	0.353855	0.331687	0.331767	0.341011
34	0.204117	0.212538	0.195357	0.268877	0.265455	0.247547	0.224565
35	-0.0860749	-0.00757686	0.0421709	0.0999707	0.0330164	0.0651065	0.0655909
36	0.181092	0.154251	0.37759	0.346858	0.337715	0.348608	0.296029
37	0.246544	0.175261	0.506097	0.465946	0.48739	0.518447	0.498684
38	0.0556899	0.177659	-0.0940271	-0.0863046	-0.0708781	-0.116541	-0.182139
39	0.222967	0.203564	0.283724	0.283027	0.294903	0.325745	0.291346
40	0.389113	0.372881	0.627781	0.587389	0.61846	0.626297	0.616821
41	0.271305	0.315117	-0.0307181	-0.0241516	-0.0213801	-0.0509552	-0.0300752
42	-0.165891	-0.175169	0.40365	0.149099	0.184549	0.0809692	0.0976505
43	0.446027	0.568603	0.436118	0.279779	0.559798	0.468933	0.461433
44	0.22194	0.108233	0.0943327	0.128243	0.158643	0.0138516	0.115178
45	0.127956	-0.0141251	0.168817	0.179844	0.192188	0.197056	0.246614
46	0.327442	0.259513	0.617675	0.597745	0.625171	0.590483	0.617261
47	-0.0843709	-0.0123386	0.177482	0.270433	0.250439	0.23555	0.328112
48	0.0422078	0.103788	-0.272621	-0.231714	-0.192337	-0.215647	-0.263421
49	-0.206342	-0.182844	-0.143523	-0.0295505	-0.0907569	-0.104797	-0.15735
50	0.368444	0.386863	0.443711	0.468068	0.447778	0.484357	0.43708
51	0.2605	0.181369	0.28557	0.246103	0.250118	0.245008	0.264384
52	-0.0707635	-0.138628	0.0769189	-0.0381938	-0.0286503	-0.0049623	-0.0708243
53	0.301662	0.211882	0.497161	0.500949	0.338591	0.390611	0.62274
54	0.0954315	-0.00731828	0.0714178	0.0473471	0.0706247	0.118468	0.0883729
55	0.144955	0.183231	0.252302	0.220639	0.201404	0.267378	0.185948
56	-0.0314128	-0.0714055	0.334484	0.282679	0.256838	0.307655	0.300697
57	0.260929	0.274879	0.254225	0.174407	0.209153	0.252816	0.22405
58	0.483767	0.39471	0.449828	0.360896	0.420531	0.433597	0.553143
59	-0.145936	-0.0833869	0.275451	0.27118	0.213966	0.247698	0.242266
60	0.0754827	0.151619	-0.103488	-0.0862737	-0.0795614	-0.0984194	-0.0706991
61	-0.156277	-0.109061	-0.140872	-0.141131	-0.0755902	0.00604205	-0.11323
62	0.259162	0.308897	0.398253	0.450138	0.392504	0.431788	0.435634
63	0.167332	0.171642	0.300871	0.339917	0.324402	0.366088	0.318439
64	0.192914	0.319158	0.423098	0.483255	0.491168	0.405517	0.375375
65	0.000342995	0.0187944	-0.10634	-0.0785796	-0.0523305	-0.0887688	-0.0507034
66	0.177955	0.21264	0.371511	0.328159	0.318876	0.339544	0.332953
67	-0.190675	-0.119527	0.0900546	-0.0345162	-0.0379761	-0.0113923	0.067156
68	0.284374	0.261854	0.285865	0.281636	0.274364	0.292788	0.230004
69	0.171695	0.291437	0.350037	0.477152	0.465881	0.427185	0.503833
70	0.271553	0.371957	0.222948	0.411001	0.369258	0.39126	0.385662
71	0.325413	0.3471	0.348889	0.365379	0.392512	0.375642	0.406412
72	0.291921	0.300255	0.311561	0.247268	0.301951	0.278319	0.35839
73	-0.0805643	-0.0376595	-0.0334266	-0.00468548	-0.0607403	-0.0754207	0.0110014
74	-0.0400061	-0.0119629	0.250929	0.283671	0.368526	0.256328	0.237456
75	0.396815	0.361352	0.390457	0.364097	0.381127	0.427128	0.396092
76	-0.170805	-0.134814	0.0762	0.109945	0.118561	0.113834	0.152111
77	0.00400174	0.0109999	-0.0560849	-0.0182387	-0.0407187	-0.0352976	-0.0421344
78	-0.181628	-0.173662	0.115806	0.0520534	0.0595278	0.0748651	0.0416237
79	-0.36878	-0.325785	-0.332425	-0.427499	-0.425615	-0.297863	-0.417795
80	0.392997	0.345886	0.551129	0.510915	0.54262	0.5374	0.503624
81	0.412979	0.392303	0.613143	0.646292	0.651616	0.651912	0.643422
82	0.0513951	-0.0485837	-0.0431227	-0.0537661	-0.0714867	-0.115121	-0.0361414
83	0.620189	0.507683	0.218821	0.361962	0.407316	0.437904	0.418985
84	0.325294	0.319662	0.519863	0.54435	0.535232	0.560604	0.531169
85	0.224968	0.230555	0.323536	0.225131	0.255285	0.208983	0.278991
86	0.120797	0.193941	0.0709168	0.110603	0.130544	0.128896	0.0637741
87	0.432552	0.482573	0.638121	0.554147	0.557877	0.548892	0.570292
88	0.415359	0.359254	0.459108	0.334256	0.34676	0.376149	0.404003
89	-0.356562	-0.370629	0.10112	0.142106	0.137193	0.0552311	0.146753
90	0.185185	0.0412013	0.105113	0.120311	0.134766	0.0816951	0.0931426
91	-0.205541	-0.0421789	-0.013736	-0.0299572	-0.00529729	0.000647223	0.00956236
92	0.411064	0.484483	0.583331	0.47219	0.48191	0.50118	0.473872
93	0.00412734	-0.0116266	0.0491136	0.0372557	0.265848	0.0417812	0.0347461
94	0.382025	0.332873	0.308524	0.426623	0.433639	0.53559	0.522166
95	0.0588909	0.0189223	0.141536	-0.0601277	0.0134981	0.0565089	0.0925566
96	0.235779	0.190466	0.157922	0.145021	0.145867	0.0821813	0.158166
97	0.280783	0.304561	0.319742	0.266911	0.258666	0.282325	0.321285
98	-0.075154	-0.0145312	0.176924	0.133778	0.207351	0.155495	0.164184
99	0.124392	0.106942	0.206714	0.214868	0.197592	0.22808	0.23709
100	-0.301462	-0.246067	0.0150948	0.0136643	-0.106142	-0.0185871	-0.0153012
101	0.0831138	0.211723	0.330756	0.215461	0.250538	0.198395	0.252993
102	0.231893	0.244078	0.31005	0.335926	0.327386	0.333455	0.29652
103	0.0196901	0.027283	0.232992	0.235979	0.289186	0.30233	0.266017
104	0.307802	0.336389	0.532558	0.448257	0.517032	0.504164	0.53937
105	0.250785	0.234496	0.0525599	0.0430462	0.0377492	0.102163	0.0402844
106	0.0955428	0.0355475	0.0813712	0.00167774	0.0118322	0.0213307	-0.0345568
107	0.130771	0.175772	0.136455	0.122111	0.144715	0.128047	0.124048
108	-0.0128801	-0.117442	0.319459	0.34276	0.305465	0.182621	0.343935
109	-0.0764716	-0.0773413	0.254416	0.244291	0.116501	0.106123	0.116545
110	0.307437	0.244977	0.483155	0.49563	0.495988	0.485045	0.522047
111	0.165041	0.245254	0.149394	0.119409	0.11705	0.150152	0.103887
112	0.282218	0.279298	0.426649	0.408621	0.397831	0.434511	0.420403
113	-0.0378311	-0.0339303	-0.000167833	0.155797	0.233989	0.129005	0.141214
114	0.0123047	0.113712	-0.015247	-0.030369	-0.0186995	-0.0132317	0.0159722
115	0.0370136	0.110297	0.141049	0.159594	0.151808	0.151161	0.173247
116	0.298358	0.345233	0.196031	0.310294	0.247907	0.0603348	0.207967
117	-0.0196366	-0.156258	0.178498	0.210504	0.295225	0.269752	0.306725
118	0.175752	0.17213	0.170021	0.256304	0.184421	0.22288	0.249641
119	0.0729962	0.1195	0.259524	0.1334	0.0872212	0.187434	0.0405431
120	-0.0778446	-0.0489014	0.285829	0.29749	0.235839	0.316865	0.403081
121	0.315144	0.263257	0.248287	0.254237	0.238578	0.25943	0.276015
122	-0.00676219	-0.144031	0.0288617	0.0636655	0.0474794	-0.0322208	0.0425214
123	0.168453	0.137109	0.391459	0.384857	0.403491	0.211656	0.429933
124	0.218598	0.194786	0.463354	0.404741	0.241937	0.430997	0.310235
125	0.0348024	0.0726511	0.24137	0.289551	0.282448	0.28919	0.22465
126	-0.130404	0.0109611	-0.145809	-0.095924	-0.182476	-0.164772	-0.0913912
127	0.0489605	0.058625	0.0924809	0.111138	0.0892162	0.0914838	0.117696
128	-0.0340425	-0.0990513	0.175125	0.13336	0.165661	0.0977886	0.124308
129	0.00659079	0.0940691	0.19361	0.264167	0.238071	0.213005	0.264378
130	0.132177	0.179679	0.13874	0.159801	0.160488	0.0958487	0.132912
131	0.086935	0.148605	0.402447	0.401257	0.380438	0.391594	0.376202
132	0.124352	0.173962	0.152527	0.163384	0.122753	0.164685	0.17818
133	0.173888	0.142256	0.285591	0.275835	0.315265	0.336516	0.490651
134	0.249155	0.230016	0.259034	0.202288	0.239518	0.233905	0.187327
135	0.111384	0.0287626	0.218133	0.168593	0.223868	0.241382	0.185446
136	0.119713	-0.0193321	0.0354524	-0.0742839	-0.0696585	-0.00501946	-0.00116034
137	0.437262	0.41904	0.442518	0.408602	0.416102	0.467616	0.413453
138	0.100694	0.137255	0.342032	0.336227	0.373295	0.512076	0.379502
139	-0.0842793	-0.176086	-0.0900168	-0.168843	-0.0506887	-0.0891305	-0.10035
140	0.371351	0.420951	0.535366	0.609435	0.608292	0.564839	0.568688
141	0.151562	0.120633	0.508313	0.515022	0.495064	0.456876	0.437129
142	0.372063	0.237339	0.0164456	0.0500985	0.0874141	0.0596239	0.134669
143	-0.408771	-0.325665	-0.156449	-0.220122	-0.186781	0.0128939	-0.0289379
144	0.0821924	0.121323	0.344642	0.404222	0.357339	0.350909	0.354746
145	0.201149	0.232009	0.452966	0.542854	0.46735	0.46222	0.548227
146	0.353268	0.343102	0.0962691	0.0631014	0.0990823	0.0574913	0.0374979
147	0.352849	0.322245	0.161729	0.190601	0.298155	0.242438	0.210368
148	0.0584219	0.150001	0.281934	0.265309	0.324597	0.297093	0.241456
149	0.0679435	0.126957	0.0565099	-0.0385629	-0.0660654	0.164928	0.0843888
150	0.0748301	0.0993225	0.307541	0.216531	0.322245	0.325011	0.366297
Mean	0.133617	0.13585	0.224191	0.219359	0.222569	0.222826	0.231101
