# Supplementary material for: Integrating molecular markers into metabolic models improves genomic selection for Arabidopsis growth
Source: Nat Commun. 2020 May 15;11:2410. doi: 10.1038/s41467-020-16279-5 (PMC7229213; doi:10.1038/s41467-020-16279-5)
Supplement: Supplementary file 16 — Supplementary Data 12 [file 41467_2020_16279_MOESM16_ESM.xlsx]

## Sheet: Supplementary Data 12
Supplementary Data 12. The prediction accuracies for growth including population structure within optimal N condition. Four approaches: rrBLUP or BayesC of fresh weight, netGS without accession-specific biomass reaction, netGS with accession-specific biomass reaction, and robustness test by random sampling within a specified relative error are applied for comparison. rrBLUP-related models are per…
Cross-validations	rrBLUP														BayesC
	Genome-wide SNPs							Enzymatic SNPs							Enzymatic SNPs	Enzymatic SNPs
	GS	netGS						GS	netGS						GS	netGS
		without biomss	with biomass	0.05	0.1	0.15	0.2		without biomss	with biomass	0.05	0.1	0.15	0.2		without biomss	with biomass	0.05	0.1	0.15	0.2
1	0.271061	0.221451	0.494832	0.348523	0.364337	0.370503	0.348602	0.28353	0.239886	0.349252	0.349125	0.34816	0.348264	0.348683	0.112408	0.200517	0.348091	0.356382	0.350515	0.347931	0.345914
2	0.0882529	0.206965	0.548126	0.505809	0.381532	0.336399	0.37785	0.0680543	0.227185	0.547967	0.378234	0.418115	0.317863	0.387913	0.0474239	-0.356533	0.545522	0.422607	0.392172	0.264073	0.436948
3	0.477678	-0.29271	0.151515	0.254418	0.500723	0.41586	0.483433	0.420093	0.264986	0.151069	0.0330286	0.447465	0.369491	0.147261	0.0802636	-0.435434	0.151699	0.0613258	0.164683	0.12653	0.166421
4	0.276709	-0.10685	0.364889	0.371446	0.421515	0.214238	0.317974	0.243936	0.0437316	0.365195	0.436961	0.280695	0.302209	0.330003	-0.121283	-0.100684	0.365321	0.365101	0.371141	0.297565	0.331605
5	0.251193	0.16934	0.327044	0.354806	0.394847	0.345811	0.38807	0.208715	0.129391	0.327231	0.34347	0.396606	0.394567	0.376604	0.114226	0.266423	0.326839	0.391161	0.390611	0.313275	0.368686
6	-0.115276	0.0516319	0.220146	0.00775258	-0.0302991	-0.0391339	0.0360447	-0.124251	-0.339914	0.219935	0.0941907	-0.0632156	-0.104528	-0.000898254	-0.123393	0.0440634	0.216869	0.217466	0.126349	-0.0438199	0.199173
7	0.192352	0.200211	-0.108368	0.0741188	0.18868	0.0441974	0.172688	0.129205	0.144451	-0.109135	-0.048236	0.150828	0.00970802	0.122093	0.12852	-0.0303385	-0.109164	-0.212757	-0.0836566	-0.171122	-0.0504556
8	0.321598	0.484033	0.589438	0.632888	0.706366	0.686539	0.707628	0.263706	-0.135034	0.589123	0.65324	0.66429	0.651701	0.621197	0.123126	0.345038	0.588988	0.62531	0.654967	0.641098	0.492014
9	0.556111	-0.199909	0.667995	0.678369	0.64036	0.665695	0.651431	0.530424	0.031495	0.421239	0.640861	0.609088	0.617988	0.614677	0.478367	0.0658964	0.420525	0.433595	0.106618	0.574766	0.128312
10	0.272271	-0.296164	-0.108341	0.154605	0.203348	-0.119065	0.179184	0.239667	-0.131298	-0.108819	0.0685148	0.152258	-0.114625	0.154594	0.164983	-0.165952	-0.107779	-0.16137	0.176693	0.0232222	0.1889
11	0.639648	-0.137382	0.761195	0.749184	0.757054	0.74139	0.732758	0.618088	-0.032935	0.729518	0.676303	0.708421	0.714137	0.716222	0.509229	-0.159421	0.56389	0.765084	0.700232	0.779885	0.728722
12	0.159499	-0.355836	0.462546	0.540854	0.51273	0.549881	0.499343	0.103322	0.0115588	0.463014	0.552497	0.528496	0.525302	0.498761	0.069478	-0.0340695	0.464002	0.465763	0.458332	0.464917	0.459724
13	0.202474	-0.252728	0.277403	0.236049	0.322096	0.294134	0.309779	0.176682	-0.125459	0.276863	0.208363	0.312273	0.236818	0.274681	-0.1132	0.106207	0.273089	0.204401	0.280798	0.0735809	0.26698
14	0.356081	-0.432024	0.230551	0.371391	0.464214	0.433718	0.440531	0.311519	0.257049	0.225387	0.265667	0.422525	0.462163	0.133747	0.273784	0.0589839	0.407457	0.33357	0.149036	-0.0843706	0.351697
15	0.436003	-0.0362335	0.433554	0.523142	0.629398	0.447275	0.570039	0.520332	0.524735	0.434859	0.647759	0.620658	0.654086	0.655057	0.490661	0.0828741	0.433638	0.57095	0.632932	0.568362	0.614817
16	0.382132	0.108177	0.0377553	-0.0421363	0.179241	0.112283	0.304435	0.346175	0.040291	0.0367187	0.0766805	0.198027	0.057278	0.238996	0.236046	0.0351658	0.0360993	0.0426482	0.169005	0.0579215	0.256457
17	0.332422	0.104572	0.68871	0.593955	0.636952	0.683654	0.680975	0.321342	0.306478	0.592535	0.591978	0.594201	0.783192	0.65452	0.214511	0.189185	0.59215	0.60797	0.614336	0.583402	0.656355
18	0.182833	0.365824	0.239497	0.240021	0.241526	0.239411	0.241377	0.17455	0.168897	0.240649	0.298106	0.310351	0.267344	0.256339	0.0383283	0.262661	0.239162	0.239826	0.234418	0.240154	0.253241
19	0.358354	0.367522	0.35505	0.131115	0.131097	0.424403	0.131372	0.309371	0.310424	0.335958	0.131433	0.338797	0.398777	0.376403	-0.0814824	0.200758	0.129149	0.129918	0.129603	0.085234	0.131619
20	0.257168	-0.0316688	0.218033	0.271457	0.488744	0.378623	0.451615	0.19643	0.335355	0.217988	0.272521	0.446366	0.332235	0.397393	0.210476	-0.0208847	0.217947	0.237077	0.34465	0.136382	0.301261
21	0.178956	-0.146219	0.451228	0.575466	0.558574	0.550437	0.577956	0.151546	-0.0481051	0.450509	0.538626	0.529776	0.546318	0.568579	0.0850636	-0.112077	0.451786	0.419268	0.551508	0.495662	0.340087
22	0.430645	0.424304	0.428958	0.432816	0.523991	0.429718	0.552686	0.42329	0.410899	0.431497	0.433724	0.54296	0.414402	0.558284	0.41628	-0.529678	0.429495	0.430515	0.534536	0.476745	0.507314
23	0.257119	0.155943	0.28606	0.294065	0.454583	0.386611	0.41429	0.251985	0.245756	0.286198	0.291394	0.310142	0.386399	0.31448	0.231319	-0.275274	0.284329	0.406272	0.313388	0.390822	0.456742
24	0.383817	-0.217057	0.255359	0.374936	0.231497	0.194471	0.282383	0.428312	0.0444602	0.418059	0.255693	0.38187	0.253019	0.252896	0.210341	-0.128629	0.254508	0.388785	0.256782	0.308672	0.508947
25	0.168486	0.122543	0.22909	0.227881	0.232413	0.232488	0.24405	0.277657	0.307052	0.231409	0.271572	0.248531	0.284622	0.240017	0.147476	0.0743434	0.226028	0.262099	0.197519	0.247321	0.235985
26	0.214393	-0.630338	0.364004	0.34087	0.276639	0.0200715	0.266984	0.187392	0.0249235	0.363772	0.331372	0.290056	0.302848	0.282672	0.11751	-0.250866	0.362884	0.331838	0.304564	0.139474	0.27713
27	0.439643	0.402965	0.377647	0.38598	0.468161	0.386791	0.488388	0.417801	0.0900264	0.377708	0.378639	0.380233	0.373642	0.3865	0.413095	0.468665	0.37772	0.448862	0.451506	0.384014	0.511938
28	0.0602782	-0.145075	0.275877	0.401696	0.277241	0.334963	0.372295	0.04398	-0.268127	0.271531	0.292849	0.276364	0.278629	0.368576	-0.000289962	-0.212263	0.27494	0.319062	0.377444	0.316593	0.0776957
29	0.185429	-0.279929	0.290532	0.194475	0.197786	0.219008	0.25522	0.267928	0.312272	0.29154	0.405813	0.287327	0.297689	0.308888	0.122104	-0.0770725	0.292492	0.167032	0.262784	0.28032	0.263175
30	0.499754	0.292672	0.393908	0.395308	0.597213	0.474769	0.563987	0.482921	0.0412521	0.393461	0.396705	0.466396	0.375849	0.460739	0.471528	0.0281665	0.393913	0.419563	0.551039	0.459756	0.646234
31	0.388688	-0.384664	0.395691	0.39465	0.408054	0.391963	0.393379	0.347969	-0.0109397	0.373924	0.358635	0.388227	0.377416	0.379757	0.0958951	-0.299283	0.223576	0.233575	0.343251	0.303262	0.301492
32	0.481172	0.0635476	0.356055	0.551722	0.588409	0.55219	0.562214	0.469687	0.181528	0.35586	0.533855	0.584522	0.535881	0.552143	0.407756	-0.380593	0.35522	0.483935	0.565083	0.481801	0.55715
33	0.436887	0.366155	0.344505	0.535718	0.4582	0.499909	0.499467	0.422848	0.43995	0.344774	0.554204	0.492799	0.546619	0.526786	0.364125	0.0613646	0.343842	0.490689	0.428135	0.224392	0.43434
34	0.495014	0.313267	0.540862	0.543332	0.508191	0.510227	0.502658	0.483466	-0.430541	0.557135	0.559834	0.509576	0.519441	0.500444	0.391849	0.145624	0.487514	0.538079	0.517726	0.481818	0.496156
35	0.369916	-0.105194	0.336756	0.339913	0.454927	0.382977	0.360191	0.345937	0.258327	0.33693	0.342439	0.43181	0.429954	0.430386	0.172784	-0.136582	0.345933	0.18387	0.296114	0.401013	0.341992
36	0.407285	-0.355561	0.489241	0.474381	0.346814	0.440621	0.399436	0.356777	-0.289217	0.436701	0.423175	0.281992	0.415038	0.352913	0.154002	0.289028	0.427493	0.41932	0.421209	0.222219	0.421943
37	0.310206	0.0512762	0.605333	0.544512	0.538625	-0.0561511	0.349112	0.33206	0.0848748	0.601681	0.482241	0.0631794	0.0551376	0.500213	0.303919	-0.157418	0.601316	0.601876	0.0478612	-0.0665703	0.094171
38	0.154837	0.384889	0.127388	0.2107	0.23469	0.12654	0.128353	0.281041	-0.185466	0.127211	0.125481	0.127083	0.127494	0.226485	0.0828876	0.319332	0.127127	0.150659	0.219018	0.142469	0.213375
39	0.239517	0.24963	0.317893	0.456547	0.468224	0.428376	0.463455	0.172734	0.179857	0.317423	0.477366	0.387081	0.447724	0.362546	0.145134	0.0650776	0.315679	0.494449	0.364913	0.432919	0.404076
40	0.334479	-0.0438768	0.611126	0.614154	0.451326	0.549351	0.584991	0.316144	-0.00913428	0.611627	0.602813	0.44894	0.562861	0.478847	0.233888	0.0235285	0.611458	0.613399	0.173681	0.492592	0.493165
41	0.219172	0.123577	-0.0269946	0.180237	0.406094	0.118486	0.47803	0.200726	-0.189059	-0.0272261	0.19608	0.38211	0.344799	0.445218	0.252806	-0.305068	-0.0259479	0.416611	-0.0652007	0.217154	0.374162
42	0.228869	0.22662	0.36673	0.321163	0.344429	0.494627	0.438906	0.182174	0.177214	0.366578	0.388742	0.384318	0.459763	0.44801	-0.0512126	-0.156045	0.367026	0.373499	0.298369	0.441266	0.447998
43	0.0876516	0.0988123	0.342169	0.160618	0.285942	0.276431	0.313148	0.0645091	0.142759	0.350301	-0.0128475	0.325741	0.144434	0.325104	-0.418433	0.16143	0.341486	0.339613	0.34245	0.337845	0.339431
44	0.259932	0.143329	0.290706	0.288084	0.386425	0.360422	0.390216	0.237697	-0.0896111	0.290871	0.290948	0.335704	0.275151	0.337268	0.197176	0.167871	0.287597	0.225383	0.301306	0.228916	0.259539
45	0.0435756	-0.0121419	0.281677	0.286636	0.225045	0.280799	0.279964	0.0662834	0.0891273	0.279594	0.26254	0.281084	0.280559	0.280533	-0.115689	0.171235	0.280282	0.0827569	0.195259	0.283937	0.28588
46	0.10398	-0.0747241	0.360003	0.286283	0.296715	0.243823	0.279404	0.0872994	-0.119054	0.358801	0.29955	0.313595	0.28413	0.349831	0.0421195	-0.0139281	0.357353	0.300288	0.28582	0.244396	0.271875
47	0.271222	0.15775	0.322677	0.351278	0.329262	0.417544	0.277249	0.272962	0.0659728	0.322875	0.382075	0.356298	0.402155	0.304564	0.248333	0.356643	0.322885	0.395491	0.277658	0.415956	0.345324
48	0.606979	0.00399525	0.546271	0.330018	0.330107	0.311382	0.329915	0.566775	0.441941	0.58644	0.327508	0.409681	0.329355	0.330139	0.0884322	-0.103463	0.329201	0.329639	0.399351	0.328564	0.328193
49	0.284261	0.332741	0.206521	0.33507	0.358298	0.392098	0.337941	0.298189	-0.0580059	0.206991	0.342277	0.360634	0.379263	0.34388	0.270624	0.261384	0.208374	0.327841	0.326848	0.364447	0.306817
50	0.566624	-0.279477	0.105567	0.626751	0.511721	0.299784	0.481886	0.534347	0.374473	0.107793	0.582501	0.497901	0.246756	0.119656	0.485132	0.335816	0.108519	0.521731	0.454811	-0.0771153	0.448417
51	0.259794	-0.0437997	0.561382	0.447303	0.558325	0.5481	0.547935	0.268296	-0.338001	0.560215	0.130159	0.549553	0.327254	0.570265	0.00779175	-0.155619	0.560699	0.558624	0.557478	0.579279	0.569218
52	0.132617	0.316182	0.38165	0.338748	0.416293	0.445171	0.401382	0.127746	-0.311251	0.365543	0.34044	0.41218	0.393707	0.435866	0.0903627	-0.0522556	0.341099	0.340343	0.3397	0.405783	0.393886
53	0.1486	0.191515	0.384395	0.383545	0.38326	0.343705	0.37687	0.11197	-0.430132	0.384498	0.382096	0.40338	0.272677	0.37163	-0.0261222	0.0472909	0.383981	0.384245	0.147384	0.330856	0.161079
54	0.556484	0.250637	0.186144	0.40444	0.67177	0.51014	0.65792	0.544882	-0.522763	0.184227	0.234702	0.519536	0.22951	0.488825	0.497011	0.00243258	0.187138	0.348453	0.227769	0.356295	0.419689
55	0.450591	0.171493	0.424738	0.264512	0.259836	0.536759	0.563708	0.38165	-0.146019	0.205256	0.215302	0.264934	0.39058	0.404534	-0.000200855	0.0777084	0.265741	0.266251	0.268649	0.266125	0.32396
56	0.104211	-0.0933598	0.293425	0.396804	0.408959	0.297071	0.339254	0.0655379	-0.170838	0.293284	0.419575	0.434722	0.350757	0.316665	-0.0869229	-0.241366	0.291525	0.295976	0.301947	0.291358	0.290742
57	0.0298019	0.0317056	0.414445	0.148274	0.274612	0.224336	0.220209	0.0224089	0.0329975	0.414755	0.415344	0.517221	0.224422	0.294142	-0.0149918	0.234971	0.412969	0.154843	0.175865	0.222917	0.160808
58	0.375784	0.0445206	0.454209	0.516169	0.510589	0.535285	0.518061	0.440908	0.0220089	0.591617	0.456351	0.45382	0.453307	0.455449	0.334259	0.28566	0.454241	0.454508	0.454255	0.455072	0.492565
59	0.49055	-0.634091	0.623417	0.337292	0.622957	0.62432	0.606567	0.474675	-0.286008	0.621063	0.335429	0.613092	0.608846	0.592819	0.439524	0.446103	0.545668	0.336447	0.557603	0.534073	0.556354
60	0.277178	0.326376	0.139949	0.198477	0.255517	0.280569	0.287946	0.260849	0.269869	0.139383	0.142068	0.254659	0.265856	0.30232	0.160994	0.201367	0.13821	0.267434	0.293954	0.260373	0.266974
61	0.102065	0.0508369	0.277643	0.343371	0.348909	0.346442	0.352014	0.0783826	0.106194	0.351751	0.323531	0.24748	0.295029	0.341165	-0.28098	0.29021	0.349598	0.350594	0.350024	0.310587	0.341512
62	0.37409	-0.267874	0.151612	0.0167515	0.0383317	-0.126423	0.0322728	0.340981	0.389734	0.150477	-0.0623454	0.0387676	-0.18097	-0.0241886	0.245548	0.239149	0.455373	0.347179	0.151519	0.424454	0.405374
63	0.421124	0.325079	0.484068	0.489152	0.575595	0.352027	0.593266	0.407804	-0.611623	0.484057	0.48679	0.485829	0.334887	0.537333	0.353723	0.41219	0.484824	0.483771	0.505354	0.51828	0.572462
64	0.424887	0.0686114	0.350412	0.0741054	0.0315564	0.0163485	0.0959699	0.417316	0.152464	0.350463	0.132357	0.196569	0.0104532	0.106742	0.279773	0.329354	0.349369	0.374819	0.353135	0.334768	0.572147
65	0.370942	0.196639	0.420327	0.105622	0.426521	0.455827	0.103979	0.362118	0.170574	0.105487	0.105311	0.310273	0.396362	0.102273	-0.0827287	-0.238274	0.106692	0.121852	-0.194382	-0.332933	-0.00451576
66	0.0411785	-0.277778	0.521781	0.408966	0.23883	0.329971	0.219228	-0.0129119	-0.0258788	0.519555	0.319965	0.336517	0.376183	0.378988	-0.0579561	-0.219137	0.520073	0.247739	0.248367	0.203771	0.146241
67	0.385359	0.344861	0.281066	0.362266	0.0578373	-0.0466259	0.275905	0.353101	0.309741	0.282068	0.309738	0.118806	0.0753267	0.248505	0.309352	0.337882	0.281853	0.347151	0.30027	0.0480582	0.298708
68	0.331312	-0.0134917	0.432599	0.392133	0.391726	0.392318	0.389874	0.275029	0.261742	0.395208	0.391184	0.393248	0.390774	0.390367	0.130966	-0.381815	0.391188	0.395785	0.392501	0.390197	0.400498
69	0.328119	-0.563665	0.295285	0.557868	0.512137	0.303449	0.357127	0.290101	0.00149672	0.29607	0.478339	0.375758	0.399304	0.377354	0.0917585	-0.0958891	0.286381	0.307216	0.248213	0.315024	0.376685
70	0.230388	-0.114174	0.298342	0.2543	0.292017	0.26608	0.219512	0.212561	-0.0815088	0.254651	0.252884	0.326724	0.304738	0.252658	-0.0897322	-0.302544	0.253208	0.253343	0.253728	0.291177	0.250151
71	0.451641	0.243144	0.406611	0.610167	0.610021	0.412383	0.428374	0.431162	-0.154891	0.405263	0.606017	0.623171	0.410049	0.423122	0.191714	0.351007	0.407747	0.46894	0.541268	0.578585	0.580374
72	0.3913	0.369944	0.395651	0.336659	0.337382	0.337152	0.33744	0.350945	0.156901	0.372188	0.337207	0.336792	0.337292	0.337458	-0.0487521	-0.0476853	0.341167	0.340634	0.336845	0.417944	0.337484
73	0.197821	0.0259399	0.190959	0.392562	0.212266	0.396122	0.395851	0.212763	0.213286	0.224195	0.396669	0.239073	0.396412	0.223439	0.125916	0.147908	0.171563	0.397236	0.396218	0.394351	0.394696
74	0.303452	-0.21587	0.538398	0.573387	0.438925	0.537973	0.577623	0.283361	-0.244466	0.577102	0.271656	0.434343	0.290342	0.274168	-0.0101078	0.286053	0.519643	0.523684	0.27219	0.462369	0.27266
75	0.556696	0.518306	0.310104	0.50542	0.434941	0.508186	0.479577	0.54204	0.187004	0.310364	0.402862	0.356947	0.397145	0.393032	0.360704	0.135685	0.312744	0.505976	0.509068	0.487798	0.301824
76	0.413423	-0.232062	0.357521	0.516685	0.52339	0.421251	0.53534	0.421395	-0.208189	0.35688	0.483911	0.526984	0.494258	0.522357	0.362467	0.237477	0.357649	0.516	0.486221	0.502763	0.498115
77	0.218358	0.269296	0.40975	0.245048	0.23971	0.260301	0.388177	0.219959	0.0268076	0.409366	0.406907	0.24733	0.410428	0.360817	0.17518	0.123483	0.413058	0.0992101	0.458426	0.388347	0.420195
78	0.0447235	0.453138	0.706032	0.720479	0.739926	0.727397	0.72692	0.0196433	-0.11239	0.719816	0.729942	0.73568	0.732146	0.235596	0.0538726	-0.202451	0.161021	0.693324	0.709726	0.163507	0.653642
79	0.306252	0.034592	0.123271	0.31998	0.336802	0.24935	0.360928	0.280876	-0.0417237	0.123724	0.307128	0.328433	0.215763	0.329656	0.170688	-0.110955	0.126223	0.332915	0.284293	0.298042	0.354668
80	0.34913	0.370423	0.37712	0.548805	0.269788	0.574866	0.575952	0.361943	-0.0434889	0.379074	0.454221	0.599525	0.532144	0.588192	0.248708	-0.410558	0.3789	0.537304	0.396103	0.517103	0.540904
81	0.208477	0.16494	0.473793	0.509445	0.422903	0.456669	0.440972	0.20121	0.169437	0.472712	0.516823	0.407763	0.509165	0.436336	0.135352	0.119155	0.472979	0.440718	0.409159	0.480806	0.431447
82	0.383732	-0.158189	0.492647	0.28311	0.436169	0.457316	0.0438683	0.371967	0.397057	0.37156	0.289546	0.516263	0.528757	0.544157	0.332439	0.28957	0.390471	0.519727	0.51931	0.399348	0.477909
83	0.405702	0.396779	0.211912	0.400958	0.440797	0.382185	0.437824	0.388653	0.36993	0.21268	0.39627	0.425368	0.374153	0.425672	0.226164	-0.183139	0.214228	0.212579	0.366778	0.154234	0.407823
84	0.372296	0.045983	0.454941	0.455672	0.570015	0.536261	0.306456	0.308854	0.286891	0.455764	0.214169	0.191232	0.0629699	0.244923	0.187249	-0.500696	0.456033	0.369214	0.448355	-0.0208438	-0.0943066
85	0.345552	0.0194451	0.411557	0.446695	0.431064	0.454545	0.457843	0.382462	-0.500531	0.427886	0.362275	0.389058	0.361062	0.386806	0.341972	0.0439928	0.381012	0.420595	0.454436	0.445445	0.463489
86	0.193664	0.0979041	0.294123	0.296235	0.272679	0.28983	0.251931	0.155342	0.0886999	0.294492	0.277294	0.273638	0.293067	0.258518	0.0811501	-0.0390251	0.292481	0.345878	0.17131	0.209524	0.205684
87	0.717947	-0.178105	0.450574	0.428986	0.425071	0.409834	0.406137	0.713099	-0.0564399	0.402992	0.397161	0.372669	0.390628	0.39095	0.554779	-0.452618	0.386888	0.389547	0.545007	0.583012	0.42126
88	0.00601996	0.205012	0.392948	0.334047	0.368452	0.379954	0.194217	-0.0271238	-0.267982	0.390369	0.282758	0.243995	0.249498	0.390965	-0.0958181	0.232555	0.392381	0.390826	0.21355	0.36786	0.269229
89	0.542266	0.0158114	0.380097	0.557925	0.575204	0.355923	0.585986	0.531746	0.520181	0.380256	0.52618	0.54875	0.355518	0.541702	0.529585	0.576486	0.380869	0.568773	0.65157	0.562165	0.653651
90	0.42907	-0.133019	0.543899	0.498122	0.399822	0.42886	0.540841	0.368771	-0.382662	0.460132	0.341226	0.396399	0.457344	0.442399	-0.0545399	-0.487862	0.144789	0.296411	0.30953	0.337752	0.141654
91	0.277263	0.340286	0.278168	0.315244	0.307247	0.348324	0.329965	0.304607	0.189325	0.278252	0.386787	0.379779	0.394825	0.399989	0.229969	0.0929627	0.278013	0.449813	0.445911	0.358748	0.420525
92	0.0616617	0.0871134	0.30329	0.264223	0.319487	0.266863	0.302372	0.0512969	-0.0289901	0.302322	0.272284	0.321194	0.284273	0.302553	0.0121569	0.291918	0.302413	0.297989	0.253873	0.242703	0.278794
93	0.477318	-0.0048625	0.613258	0.364149	0.614183	0.618074	0.582309	0.466717	-0.104717	0.581125	0.363723	0.547383	0.644164	0.590357	0.151479	-0.350382	0.370313	0.396184	0.367515	0.364987	0.363899
94	0.310597	0.0574668	0.359927	0.397097	0.360592	0.344336	0.343591	0.316178	-0.0594171	0.359313	0.399256	0.491045	0.357042	0.363784	-0.120023	-0.211789	0.358886	0.389507	0.359479	0.369028	0.364079
95	0.606858	0.593881	0.34303	0.685743	0.622187	0.707564	0.396994	0.590699	0.625914	0.343371	0.409188	0.646215	0.449462	0.341248	0.600922	0.0060315	0.342037	0.452059	0.554597	0.676851	0.304233
96	0.176124	0.193471	0.240377	0.450022	0.285706	0.259845	0.246868	0.174718	0.0716297	0.242323	0.409498	0.342672	0.113889	0.359201	0.174654	-0.19408	0.241693	0.449293	0.466096	0.208327	0.162602
97	0.398309	-0.165844	0.294314	0.29395	0.456903	0.292386	0.328984	0.419507	0.130506	0.294299	0.292949	0.346493	0.320797	0.301425	0.285408	-0.14521	0.292567	0.296344	0.296811	0.524953	0.469108
98	0.218293	0.214735	0.327106	0.362228	0.328735	0.368758	0.313951	0.139763	0.0459386	0.327184	0.344014	0.274599	0.331725	0.287095	-0.0306645	0.105725	0.326414	0.392553	0.328759	0.34759	0.383801
99	0.243249	-0.0808943	0.349913	0.33626	0.0772662	0.396169	-0.0404052	0.209234	-0.221946	0.350464	-0.0482207	0.135718	0.399709	0.253411	0.183911	-0.107503	0.351855	0.279022	0.154785	0.346266	0.192708
100	0.421334	0.409699	0.29689	0.332578	0.486642	0.372093	0.485748	0.356696	0.394703	0.29722	0.293474	0.299142	0.296986	0.297356	0.150628	0.223669	0.298672	0.297926	0.301741	0.294253	0.346894
101	0.122476	-0.0221278	0.401398	0.334289	0.297296	0.291501	0.289778	0.232221	0.0796193	0.401829	0.413588	0.413164	0.459087	0.482072	-0.0690246	-0.181909	0.399776	0.393703	0.0315405	0.401616	0.394496
102	0.365116	-0.147534	0.448697	0.306056	0.418054	0.137284	0.205031	0.322527	0.338147	0.288843	0.321459	0.392866	0.139584	0.273991	0.249953	-0.648897	0.289416	0.340098	0.369129	0.376842	0.363682
103	0.18397	-0.0267766	0.199964	0.55681	0.21156	0.212526	0.213615	0.176235	-0.0317176	0.212538	0.553114	0.194338	0.202367	0.203495	0.0906566	-0.201685	0.547343	0.55514	0.549508	0.150609	0.560847
104	0.515242	0.0353862	0.694444	0.419356	0.654399	0.682671	0.666758	0.530698	0.207409	0.651815	0.416158	0.603424	0.637737	0.629146	0.337538	-0.164667	0.418608	0.424675	0.522975	0.370697	0.47141
105	0.256964	0.00637236	-0.0410069	0.0725547	0.13088	-0.023002	0.101944	0.220464	0.3014	-0.0408298	-0.037636	0.0463041	0.0161942	-0.0413153	0.134521	0.274815	-0.0407465	-0.0287134	-0.041225	-0.0418813	-0.0411623
106	0.474855	-0.164861	0.28772	0.463834	0.401149	0.276579	0.360022	0.553197	0.506403	0.287165	0.627567	0.608768	0.191133	0.287331	0.396155	-0.217649	0.547293	0.531009	0.425578	0.61041	0.570631
107	0.301368	0.0552845	0.467939	0.448831	0.308037	0.439162	0.332669	0.29117	0.295875	0.40286	0.479164	0.302589	0.458129	0.356541	0.212868	0.419856	0.403044	0.441251	0.4093	0.377904	0.453029
108	0.212712	0.0896965	0.301878	0.330024	0.31432	0.295986	0.304622	0.218104	0.15449	0.301597	0.303515	0.329642	0.310819	0.298262	-0.0557127	0.115656	0.295598	0.300562	0.309636	0.300544	0.251754
109	0.542088	-0.236479	0.604664	0.520616	0.540746	0.584078	0.581325	0.602005	-0.0745663	0.667513	0.551061	0.655052	0.707795	0.689263	0.590684	-0.256767	0.564017	0.668557	0.611923	0.612958	0.607327
110	0.222377	-0.0992082	0.510243	0.500191	0.263453	0.300968	0.314146	0.257626	0.252942	0.510966	0.52365	0.361774	0.508497	0.41547	0.0940635	0.0579868	0.508739	0.543606	0.119225	0.0205368	0.255539
111	0.380855	0.0557409	0.375492	0.353544	0.0458282	0.311791	0.311273	0.343155	0.293022	0.348338	0.346438	0.235401	0.288795	0.402733	0.24397	0.00448087	0.0732797	0.0931104	0.155401	0.199385	0.294811
112	0.179004	0.135425	0.295246	0.334385	0.362745	0.245873	0.285091	0.103808	0.0736621	0.29353	0.286926	0.324916	0.248245	0.238349	-0.015521	0.194735	0.297439	0.219449	0.310361	0.233363	0.205796
113	0.276858	0.156883	0.32152	0.367135	0.405977	0.470658	0.282682	0.290225	0.322046	0.321699	0.477085	0.276507	0.339589	0.260661	0.239735	-0.168196	0.383941	-0.0170052	0.170779	0.148892	0.159931
114	0.607021	0.387791	0.739138	0.323655	0.324692	0.704138	0.714023	0.592786	-0.569841	0.53961	0.324712	0.646982	0.541076	0.542777	0.141358	0.11736	0.324417	0.331401	0.285729	0.326747	0.427312
115	0.477081	0.481021	0.160028	0.525019	0.492186	0.163715	0.533866	0.462947	0.491676	0.159839	0.494026	0.412671	0.182098	0.442948	0.413018	0.443155	0.159864	0.308716	0.417576	0.246254	0.41567
116	0.554383	-0.0244298	0.381473	0.656613	0.699554	0.689838	0.678031	0.555831	0.0707008	0.381378	0.568388	0.618416	0.618646	0.552311	0.466322	-0.0102339	0.381433	0.490589	0.630481	0.601536	0.619734
117	0.177349	0.35699	0.370639	0.283046	0.327274	0.379939	0.298361	0.176587	0.213459	0.368269	0.27917	0.281682	0.37305	0.27947	0.0802624	-0.134486	0.372086	0.33072	0.377112	0.371994	0.384464
118	0.307118	0.285441	0.240392	0.38561	0.431293	0.325251	0.40654	0.267837	0.225955	0.240539	0.386476	0.41323	0.324985	0.3909	0.219592	-0.308168	0.241261	0.311149	0.300956	0.243358	0.304629
119	0.570603	-0.431946	0.198996	0.237819	0.202882	0.454251	0.43993	0.545444	0.395281	0.196765	0.408479	0.432416	0.404893	0.435607	0.325131	0.0581569	0.199269	0.00158282	0.261419	0.249698	0.248208
120	0.189979	0.27418	0.54225	0.508043	0.481077	0.522834	0.558072	0.215804	0.23283	0.507	0.55348	0.556186	0.509828	0.5566	0.0832135	-0.1914	0.507094	0.567755	0.569713	0.558393	0.50195
121	0.184372	-0.216903	0.089369	0.225692	0.230009	0.0421506	0.220829	0.140152	0.135126	0.0886598	0.193952	0.208969	0.133146	0.142815	0.0804166	0.0833332	0.0961392	0.129002	0.150991	0.0483815	0.0998915
122	0.685029	0.173538	0.442763	0.599595	0.595202	0.585023	0.603753	0.696619	0.033008	0.432996	0.574703	0.569633	0.569111	0.55305	0.668186	0.691474	0.44221	0.452089	0.416314	0.409953	0.724552
123	0.461573	0.453527	0.483081	0.514291	0.398783	0.380056	0.407193	0.46497	0.458588	0.38209	0.478195	0.264311	0.199935	0.32261	0.268681	-0.272044	0.373612	0.548451	0.375794	0.379555	0.622978
124	0.356149	0.359902	0.493312	0.533447	0.179723	0.083345	0.367643	0.322117	0.28302	0.493626	0.494774	0.471229	0.533414	0.502924	0.24139	-0.541871	0.494248	0.45929	0.392066	0.394319	0.437391
125	0.232868	-0.238047	0.447965	0.377956	0.446794	0.45117	0.43296	0.201624	0.100135	0.449173	0.315083	0.413636	0.410682	0.398073	0.082048	-0.202095	0.448304	0.253048	0.331538	0.299981	0.359777
126	0.315888	0.272961	0.0448662	0.0427535	0.0468863	0.0454347	0.266684	0.450841	-0.0550297	0.0785889	0.0428971	0.0574151	0.130076	0.0437514	0.168555	-0.290938	0.0440942	0.0499879	0.214694	0.0445775	0.0475379
127	0.407143	-0.239353	0.249923	0.474851	0.480978	0.48901	0.433875	0.388938	-0.202653	0.249814	0.501131	0.456336	0.509662	0.48346	0.317667	-0.257477	0.251544	-0.154974	0.369126	0.262616	0.279348
128	0.139503	-0.237697	0.31148	0.302326	0.331986	0.330244	0.323286	0.193293	-0.036198	0.311008	0.326996	0.313649	0.296503	0.350709	-0.299364	-0.173537	0.310442	0.340151	0.315798	0.310979	0.323448
129	0.158916	0.217452	0.37095	0.369379	0.363026	0.370506	0.371112	0.130927	-0.382778	0.366841	0.366163	0.253462	0.370643	0.340029	0.0877076	0.0300379	0.37016	0.371038	0.366928	0.365253	0.183476
130	0.377821	0.237849	0.44343	0.391998	0.446888	0.440728	0.474034	0.320503	0.105489	0.38994	0.392665	0.396628	0.460875	0.415812	-0.161039	-0.103274	0.395739	0.39166	0.38654	0.315763	0.387162
131	0.699193	0.659606	0.694438	0.683282	0.684494	0.686403	0.402507	0.641538	0.0075807	0.633882	0.621724	0.625226	0.29446	0.292466	0.595195	0.314327	0.357257	0.645549	0.603306	0.66109	0.665432
132	0.183516	0.0504608	0.184643	0.112368	0.135804	0.161352	0.217522	0.137179	0.121996	0.185222	0.187788	0.135835	0.168624	0.270957	0.0571685	0.179307	0.18442	0.173078	0.250108	0.226604	0.296227
133	0.165987	0.152405	0.245937	0.0816008	0.0853598	0.146612	0.189095	0.171441	0.215696	0.249646	-0.0402655	0.0718819	0.0422116	0.162641	0.12344	0.568757	0.251907	0.288672	0.0484672	0.268126	0.258689
134	0.3597	-0.24588	0.240777	0.188131	0.191257	0.460193	0.337053	0.330551	-0.144569	0.239422	0.266908	0.156372	0.044549	0.408654	0.267348	-0.124536	0.240961	0.336467	0.406821	0.119348	0.264287
135	0.565925	0.15617	0.452907	0.320155	0.130937	0.238302	0.153223	0.53192	-0.131214	0.452842	0.240933	0.178689	0.197736	0.160769	0.29899	-0.35727	0.452387	0.459043	0.430235	0.284101	0.445423
136	0.219463	-0.016013	0.223729	0.255594	0.351555	0.30831	0.273905	0.201331	0.0848747	0.224185	0.264273	0.3225	0.183554	0.279529	0.0669901	-0.39894	0.239803	0.22336	0.29275	0.393425	0.407428
137	0.490412	-0.384342	0.456204	0.455922	0.600747	0.606979	0.601367	0.485589	0.0866038	0.456485	0.588309	0.597115	0.607252	0.434218	0.501655	-0.266662	0.455733	0.500285	0.583186	0.594129	0.282833
138	0.320902	0.328802	0.331143	0.3302	0.463075	0.396899	0.33437	0.352452	0.242867	0.328363	0.335262	0.413021	0.448294	0.335839	0.26393	0.196126	0.332126	0.329598	0.341723	0.365763	0.261651
139	0.139763	0.0792093	0.120401	0.127981	0.122377	0.194881	0.122422	0.17756	-0.39695	0.120444	0.222055	0.19925	0.239711	0.122241	-0.289349	0.161646	0.12119	0.12176	0.118963	0.0769036	0.127039
140	0.545263	-0.342528	0.423698	0.424232	0.544239	0.546527	0.54591	0.56916	-0.1783	0.641546	0.423501	0.453752	0.531983	0.637994	0.542072	-0.436391	0.423115	0.422435	0.447111	0.56644	0.424593
141	0.18592	0.0345744	0.462604	0.446585	0.493432	0.204628	0.465481	0.182366	-0.0663308	0.462762	0.222272	0.515661	0.492058	0.309295	0.16299	0.00514448	0.466912	0.263003	0.491494	0.376119	0.478304
142	0.370063	0.430431	0.328415	0.377841	0.375268	0.303553	0.297384	0.369944	0.125483	0.310793	0.3725	0.364607	0.281605	0.273291	0.31888	0.401535	0.290731	0.129975	-0.0536659	0.125057	0.344092
143	0.0364198	0.346073	0.210224	0.211164	0.206706	0.210626	0.213452	0.0267212	0.196484	0.213335	0.210312	0.38067	0.378687	0.359587	0.0222145	0.0427589	0.208975	0.208508	0.294663	0.428432	0.270109
144	0.460056	-0.298256	0.482349	0.482572	0.481802	0.482812	0.482669	0.505615	-0.413548	0.48144	0.481941	0.635154	0.563035	0.560602	0.239866	-0.252345	0.527199	0.36165	0.485372	0.470233	0.485402
145	0.383883	0.08883	0.426261	0.482042	0.333762	0.324412	0.337698	0.365013	0.177497	0.392384	0.482663	0.328735	0.302962	0.307117	0.231873	-0.0159701	0.238611	0.482213	0.3456	0.270852	0.236592
146	0.302638	0.216015	-0.113832	0.163576	0.0319048	-0.0715386	0.0659855	0.265849	-0.0720209	-0.11409	0.0839305	-0.00509711	-0.0849259	0.0157006	0.0838645	0.00288007	-0.118023	-0.109657	0.175868	-0.115415	0.341224
147	0.307647	0.267182	0.279395	0.308506	0.300675	0.400864	0.291695	0.279831	0.367173	0.383839	0.294148	0.318527	0.372208	0.278991	0.146174	0.188289	0.28117	0.302413	0.284958	0.328048	0.282035
148	0.112959	0.110776	0.400782	0.392097	0.259969	0.361245	0.365838	0.0566026	-0.368701	0.400657	0.243188	0.234675	0.295231	0.340821	-0.089013	0.155945	0.40165	0.189351	0.24376	0.177552	0.14874
149	0.157436	0.140625	0.137989	0.233023	0.255725	0.184933	0.265161	0.150375	-0.174679	0.133118	0.207762	0.281737	0.0761801	0.203811	0.0696246	-0.140688	0.140325	0.239412	0.262829	0.103363	0.118035
150	0.374047	-0.352106	0.482153	0.410602	0.544389	0.576189	0.492844	0.364597	0.0874391	0.482931	0.177219	0.569112	0.540942	0.477675	0.165608	-0.0529654	0.482858	0.302507	0.258206	0.0438651	0.516205
Mean	0.316592	0.0601252	0.35452	0.372815	0.37954	0.360467	0.380331	0.304797	0.0580716	0.345094	0.350458	0.376534	0.348429	0.362087	0.17093	-0.00186952	0.325807	0.342903	0.338127	0.315362	0.354684
