# Supplementary material for: Integrating molecular markers into metabolic models improves genomic selection for Arabidopsis growth
Source: Nat Commun. 2020 May 15;11:2410. doi: 10.1038/s41467-020-16279-5 (PMC7229213; doi:10.1038/s41467-020-16279-5)
Supplement: Supplementary file 17 — Supplementary Data 13 [file 41467_2020_16279_MOESM17_ESM.xlsx]

## Sheet: Supplementary Data 13
Supplementary Data 13. The prediction accuracies for growth including population structure from optimal N to low N condition. Four approaches: rrBLUP or BayesC of fresh weight, netGS without accession-specific biomass reaction, netGS with accession-specific biomass reaction, and robustness test by random sampling within a specified relative error are applied for comparison. rrBLUP-related models …
Cross-validations	rrBLUP														BayesC
	Genome-wide SNPs							Enzymatic SNPs							Enzymatic SNPs	Enzymatic SNPs
	GS	netGS						GS	netGS						GS	netGS
		without biomss	with biomass	0.05	0.1	0.15	0.2		without biomss	with biomass	0.05	0.1	0.15	0.2		without biomss	with biomass	0.05	0.1	0.15	0.2
1	0.0971389	0.0974523	0.0422098	0.0539608	0.0337715	0.0282894	0.0523967	-0.00685811	-0.00696394	-0.0522949	-0.052058	-0.0251654	-0.0303476	0.0711326	-0.152523	-0.201229	-0.135259	0.125285	-0.0900501	-0.237924	-0.167763
2	-0.0965782	-0.0980969	0.140122	0.137195	0.137959	0.140988	0.13911	-0.037285	-0.03784	0.227385	0.225771	0.227138	0.228233	0.229698	-0.0119414	-0.0216991	0.290333	0.215418	0.21216	0.204188	0.285285
3	0.462268	0.462633	0.279271	0.295518	0.276691	0.279626	0.267009	0.438073	0.432066	0.259948	0.13108	0.232441	0.25546	0.132128	0.110666	0.121166	0.230064	0.231476	0.265455	0.264774	0.214676
4	0.0534002	0.0522487	0.0788462	0.0635875	-0.00896626	0.0441373	0.00832581	0.0888774	0.0838568	0.164954	0.154757	0.0324813	0.0471741	0.032555	-0.222449	-0.252323	-0.0165884	0.017588	-0.0178186	-0.0138919	0.00230727
5	0.102419	0.0865395	0.405925	0.38136	0.382262	0.382428	0.37835	0.00514532	-0.0130071	0.332139	0.326426	0.329088	0.327258	0.324394	-0.0397304	-0.0967489	0.209227	0.402105	0.253945	0.229402	0.208325
6	0.051598	0.0517686	0.0627869	0.073834	0.0741041	0.102014	0.107484	0.0437827	0.0880898	0.0769148	0.0866458	0.087452	0.115129	0.11787	0.0239945	0.0705025	0.0978701	0.0713709	0.143064	0.0691418	0.0790503
7	0.177473	0.272124	-0.0371883	-0.114263	-0.0992	-0.0457399	-0.120935	0.140858	0.264654	-0.131348	-0.153139	-0.163466	-0.157565	-0.12733	0.156841	0.242778	-0.02826	-0.281514	-0.181445	-0.104138	-0.20818
8	0.137346	0.13748	0.404614	0.398852	0.402572	0.400458	0.39544	0.0905855	0.090399	0.389069	0.381389	0.385784	0.383296	0.377846	-0.0075179	-0.00180111	0.303008	0.280244	0.296014	0.292552	0.298147
9	0.651984	0.65279	0.585226	0.593997	0.592163	0.591947	0.593192	0.635349	0.635114	0.590481	0.533227	0.53284	0.53076	0.530798	0.621803	0.601925	0.598201	0.613214	0.569665	0.620452	0.53283
10	0.302783	0.423394	0.223258	0.180897	0.178003	0.23883	0.237291	0.269768	0.272118	0.0757871	0.0879266	0.0856162	0.142373	0.089717	0.173383	0.0974081	-0.0831696	0.0037909	-0.0304764	0.00823336	0.01088
11	0.214181	-0.178626	0.435536	0.436002	0.436594	0.437282	0.435606	0.180601	0.148542	0.501945	0.447788	0.434477	0.434839	0.503769	0.109267	0.140755	0.374831	0.414401	0.391453	0.406834	0.425108
12	0.140961	0.142373	0.263791	0.26695	0.27106	0.26616	0.26253	0.085209	0.0849896	0.247197	0.248874	0.254662	0.256002	0.240806	0.0308672	0.0685866	0.196208	0.164514	0.378516	0.374534	0.364409
13	0.0687279	0.0681556	0.0692673	0.0722902	0.0717069	0.0683418	0.068472	0.0037699	0.00308586	0.204655	0.202385	0.0128455	0.00441073	0.00361765	-0.382926	-0.0679514	-0.0299443	-0.286071	-0.00158129	-0.0317086	-0.32637
14	0.599756	0.59915	0.507345	0.506568	0.532118	0.506542	0.536678	0.56057	0.559973	0.42536	0.425875	0.482125	0.427538	0.386308	0.552028	0.579298	0.435191	0.415542	0.416179	0.351305	0.436261
15	0.134603	0.135458	0.512626	0.42899	0.446574	0.431086	0.491197	0.263736	0.263474	0.597612	0.533716	0.533511	0.533799	0.533513	0.267984	0.280879	0.537811	0.54305	0.546553	0.534058	0.611325
16	0.341075	0.341977	0.168156	0.127731	0.11878	0.124291	0.129921	0.335579	0.342059	0.0543699	0.0833883	0.0759188	0.0792563	0.0838943	0.267348	0.300587	0.159872	0.158375	0.12412	0.0908528	0.164096
17	0.159765	0.16015	0.44158	0.318233	0.430609	0.435804	0.419424	0.162012	0.16149	0.479253	0.469228	0.481913	0.475212	0.376086	0.245468	0.15494	0.445336	0.356733	0.472091	0.425837	0.467247
18	-0.151728	-0.152942	-0.13706	-0.133057	-0.133742	-0.1372	-0.135653	-0.125044	-0.125571	-0.14336	-0.140801	-0.138992	-0.143644	-0.143119	-0.223602	-0.21277	-0.0923106	-0.0790684	-0.0697638	-0.0784406	-0.0977388
19	-0.0252379	-0.0262531	-0.33187	-0.202869	-0.198059	-0.311857	-0.199895	-0.0277645	-0.0289626	-0.317198	-0.206299	-0.336457	-0.313126	-0.189363	-0.311919	-0.384086	-0.187234	-0.407193	-0.371537	-0.247869	-0.418047
20	0.122835	0.123457	0.544365	0.546358	0.545806	0.543372	0.543415	0.0959182	0.0971643	0.53868	0.541113	0.54006	0.538713	0.537026	0.104803	0.0940899	0.509397	0.512174	0.504246	0.507534	0.471645
21	-0.0201151	-0.0208945	0.0884694	0.0874647	0.0864919	0.0932465	0.0900377	-0.0326388	-0.0335619	0.120662	0.117978	0.115023	0.120323	0.117217	-0.072495	-0.0434587	0.0553735	0.108893	0.0746591	0.0883595	0.0915556
22	0.393305	0.388639	0.334109	0.345042	0.344671	0.339666	0.343704	0.398492	0.398098	0.331143	0.342143	0.344988	0.336538	0.34267	0.396043	0.387641	0.357196	0.354442	0.363796	0.371848	0.367692
23	0.218371	0.218448	0.446761	0.4478	0.448801	0.44837	0.447518	0.181942	0.179819	0.411549	0.410573	0.411212	0.411877	0.409714	0.174972	0.202627	0.439572	0.408108	0.423323	0.432627	0.429274
24	0.190903	0.191495	0.0450202	-0.00806991	-0.171251	0.0445539	0.0443585	0.16026	0.158029	-0.135564	0.0218452	0.0124897	0.0648194	0.0147347	0.0731025	0.09463	0.0112044	0.0239969	0.19061	0.116356	0.103143
25	0.182171	0.182406	0.213587	0.208829	0.191458	0.190868	0.18993	0.246291	0.245606	0.21155	0.162982	0.168127	0.167452	0.166105	0.0434115	0.115381	0.179822	0.108908	0.204293	0.224	0.389839
26	0.25136	0.251515	0.285782	0.291324	0.292567	0.230413	0.291566	0.261762	0.262309	0.307651	0.313473	0.31267	0.311672	0.31318	0.156969	0.195819	0.261255	0.275092	0.276586	0.21869	0.284423
27	0.245252	0.244683	0.490009	0.489117	0.546553	0.490244	0.489764	0.237799	0.23483	0.465	0.467388	0.463414	0.463356	0.521183	0.234927	0.282327	0.544148	0.507077	0.495056	0.481009	0.499791
28	0.37424	0.375618	0.411999	0.383147	0.384958	0.417742	0.385917	0.350975	0.35212	0.369433	0.350784	0.373369	0.350931	0.374055	0.327844	0.33525	0.395174	0.360173	0.361937	0.376931	0.394624
29	0.215011	0.215802	0.0863419	0.0915156	0.11355	0.0932857	0.0965776	0.203035	0.204561	0.155522	0.136381	0.0549153	0.0309068	0.025005	0.183761	0.170281	0.022819	0.124323	0.191793	0.0648799	0.10056
30	0.0854961	0.076543	0.57652	0.578795	0.574188	0.575817	0.577019	0.0677159	0.342761	0.568218	0.566543	0.560434	0.565575	0.556302	-0.0511739	-0.0315446	0.524549	0.542465	0.562526	0.547224	0.533479
31	0.371166	0.367869	0.177078	0.0855385	0.0846782	0.099539	0.0954262	0.398481	0.398039	0.130201	0.0721731	0.0868772	0.0928393	0.135513	0.176594	0.208181	0.408712	0.247006	0.31388	-0.00357126	0.332098
32	0.052066	0.0547293	0.266693	0.262758	0.247711	0.26407	0.259925	0.0566405	0.0583969	0.29661	0.293585	0.294653	0.292278	0.296442	0.0419782	0.0188696	0.264546	0.310091	0.291739	0.265151	0.321047
33	0.256526	0.256448	0.38822	0.386084	0.377473	0.391291	0.388182	0.21776	0.221628	0.367006	0.365567	0.300375	0.364505	0.364631	0.232723	0.206008	0.383387	0.37645	0.348768	0.370656	0.356657
34	0.42471	0.422825	0.249417	0.249051	0.248148	0.250034	0.440827	0.408844	0.40665	0.412809	0.226715	0.226074	0.227563	0.412561	0.264882	0.306949	0.0955863	0.104973	0.0960467	0.344051	0.0611084
35	0.320292	0.321034	0.26084	0.261602	0.213188	0.260151	0.261409	0.29013	0.29231	0.27359	0.238987	0.241571	0.241833	0.196571	0.120216	0.120041	0.155497	0.204583	0.209316	0.125198	0.152286
36	0.0427373	0.0430736	0.162347	0.165072	0.163319	0.161644	0.159103	0.0649185	0.0651577	0.21069	0.216541	0.214396	0.214155	0.213362	0.128957	0.151867	0.222551	0.237657	0.264541	0.202548	0.34866
37	0.202594	0.202836	0.393932	0.396369	0.395066	0.414295	0.394013	0.264439	0.265345	0.489654	0.484558	0.486647	0.450338	0.466704	0.284951	0.280039	0.484763	0.483074	0.452045	0.461296	0.463764
38	0.0514116	0.0509155	-0.143637	-0.137795	-0.135656	-0.13539	-0.135996	0.142193	0.143677	-0.0296154	-0.0161815	-0.0213321	-0.167117	-0.0184864	-0.0623366	-0.0153693	0.0212794	-0.187399	-0.199362	0.0376602	-0.220373
39	0.190766	0.191655	0.334246	0.347965	0.3388	0.405526	0.343433	0.160218	0.160836	0.392144	0.406627	0.326144	0.324955	0.330543	0.055265	0.089652	0.322251	0.284437	0.290502	0.263474	0.205007
40	0.437685	0.438715	0.596788	0.596884	0.595619	0.597269	0.595151	0.4304	0.430979	0.604526	0.602969	0.605323	0.603852	0.602948	0.321195	0.381931	0.577368	0.588999	0.570938	0.583669	0.586543
41	0.196563	0.198107	-0.0799453	-0.0706349	-0.0753665	-0.0733236	0.0125242	0.133394	0.135984	-0.136802	-0.129577	-0.131428	-0.123999	-0.0489339	0.110288	0.129196	-0.0647271	-0.0911188	-0.219328	-0.163062	-0.116497
42	0.077505	0.0764371	0.33469	0.272797	0.282502	0.326693	0.317542	0.0767012	0.0746516	0.318509	0.271457	0.27682	0.308533	0.26744	-0.139084	-0.155329	0.00435939	0.397774	0.0330511	0.0853302	0.0253013
43	0.395112	0.395403	0.472432	0.476259	0.481468	0.474578	0.474861	0.322089	0.323203	0.488736	0.380432	0.384343	0.298369	0.378673	-0.293348	-0.221467	0.222817	-0.0203203	0.284718	0.304402	0.469423
44	0.250458	0.248048	0.121596	0.185176	0.136109	0.0649744	0.0698483	0.240966	0.234448	0.172014	0.119662	0.0652264	0.0642999	0.133877	0.222097	0.0591746	0.0750387	0.0387641	-0.0032657	0.0319552	0.0342169
45	-0.0453248	-0.0440927	0.114029	0.114909	0.114651	0.117816	0.114391	0.0335051	0.0332671	0.210206	0.202503	0.202184	0.205642	0.202635	-0.11107	-0.123706	0.0270128	0.00151606	0.0219776	0.0152884	0.0457778
46	0.345345	0.345343	0.553358	0.553677	0.558894	0.551117	0.552099	0.298893	0.299095	0.52706	0.529951	0.531038	0.525433	0.525138	0.292252	0.352692	0.517729	0.515272	0.509602	0.502197	0.504799
47	0.0267667	0.0264489	0.209173	0.209521	0.209333	0.211359	0.213288	0.0630219	0.06279	0.279575	0.279905	0.277968	0.281902	0.280984	0.0669143	0.0717207	0.334196	0.254917	0.265864	0.338112	0.290323
48	0.196536	0.0385576	-0.164912	-0.331779	-0.335565	-0.318562	-0.329261	0.0951904	-0.0438409	-0.369132	-0.406867	-0.410057	-0.337041	-0.336132	-0.188893	-0.226384	-0.242896	-0.381791	-0.218128	-0.267558	-0.411087
49	-0.0341534	-0.0345853	-0.0325357	-0.0264283	-0.0303601	-0.0270892	-0.0256309	-0.0124458	-0.0119633	0.0108625	0.0163831	0.0125918	0.0151164	0.012686	-0.10879	-0.123535	-0.0573562	-0.0501125	-0.0432713	-0.0453815	-0.0123881
50	0.67089	0.671076	0.596548	0.678257	0.604609	0.670761	0.608525	0.640242	0.6401	0.583107	0.552213	0.537834	0.545851	0.598322	0.606077	0.604474	0.646798	0.616525	0.583806	0.415635	0.562671
51	0.0422471	0.0427313	0.168498	0.170603	0.169896	0.167937	0.165083	-0.0290066	-0.0301179	0.107019	0.0727492	0.122621	0.0895758	0.102297	-0.326979	-0.306871	-0.105519	-0.0565166	-0.10527	-0.166271	-0.130435
52	0.218677	0.218181	0.111262	0.160089	0.115234	0.117232	0.115687	0.220111	0.220623	0.164591	0.172408	0.130606	0.131274	0.170305	0.200691	0.223125	0.31001	0.0850647	0.100586	0.245622	0.037145
53	0.180429	0.178689	0.48637	0.548997	0.481524	0.478358	0.550481	0.128905	0.1277	0.462777	0.454575	0.519935	0.452608	0.454552	0.0372587	0.0727042	0.331583	0.334076	0.426525	0.331169	0.310425
54	-0.0490209	-0.192073	-0.0129099	-0.0122214	-0.00238881	-0.0142899	-0.0136529	-0.0538728	-0.0620809	-0.0166244	-0.0181746	-0.0176022	-0.0194156	-0.0182627	-0.0581277	-0.103477	0.000447265	0.026282	0.0303641	0.0226162	0.0240624
55	0.179355	0.193377	0.152165	0.246636	0.308166	0.307436	0.310105	0.135823	0.126158	0.237112	0.298594	0.297758	0.321496	0.078485	-0.187668	-0.223081	0.0796797	-0.0223364	-0.0199259	0.0396835	0.0546213
56	0.118082	0.120416	0.316774	0.320841	0.324184	0.321774	0.325523	0.0754428	0.078822	0.314017	0.318758	0.31851	0.318077	0.322068	-0.172997	-0.217041	0.0807143	0.134768	0.207859	-0.0345052	0.0376297
57	-0.0568877	-0.05835	-0.045828	-0.00802556	-0.0430291	-0.0128952	-0.0267746	-0.0780702	-0.0776735	-0.0545895	-0.0514712	-0.0511876	-0.0713893	-0.0716099	-0.0154986	0.108372	-0.00442904	0.0470192	0.0356424	0.0315977	0.0105659
58	0.335628	0.33647	0.440806	0.421679	0.426503	0.424313	0.421822	0.36071	0.35631	0.530578	0.405617	0.407938	0.4041	0.401978	0.322848	0.187145	0.299676	0.518068	0.420335	0.518536	0.511256
59	0.0425269	0.0437246	0.15373	0.270405	0.155636	0.156103	0.146774	0.0839053	0.0844411	0.188166	0.300176	0.183925	0.184258	0.179755	0.0205425	0.0183206	0.101733	0.217546	0.258881	0.114498	0.151171
60	0.337419	0.337894	0.123784	0.127762	0.207765	0.132622	0.130945	0.313496	0.314444	0.0864467	0.0926021	0.105605	0.0897945	0.0882718	0.262726	0.2582	0.0823728	0.0552912	0.0851809	0.0781809	0.0955215
61	0.189668	0.19089	0.111734	0.321605	0.13045	0.12242	0.12328	0.155797	0.15695	0.0884342	0.314695	0.317692	0.0916475	0.0919525	-0.174579	-0.050897	0.280962	0.134232	-0.0527344	-0.144623	0.211729
62	0.136822	0.137004	0.259727	0.218106	0.215852	0.21537	0.215635	0.143884	0.144754	0.276139	0.199761	0.215093	0.214954	0.215338	0.155119	0.131261	0.232722	0.159496	0.248806	0.129054	0.166282
63	0.430622	0.45308	0.376578	0.33042	0.366056	0.319911	0.324793	0.398252	0.392166	0.324064	0.281696	0.274301	0.270242	0.266643	0.274189	0.346186	0.335098	0.314429	0.300873	0.302448	0.333326
64	0.272793	0.0495661	0.356232	0.313823	0.344304	0.342728	0.348628	0.245763	0.0696984	0.323542	0.286506	0.297456	0.313713	0.317223	0.230164	0.208045	0.379604	0.384929	0.407204	0.355479	0.312211
65	0.467621	0.467883	0.0920435	0.0959843	-0.00332933	0.191959	0.0844509	0.447537	0.448069	0.0533117	0.167772	-0.0240063	-0.0566622	0.110593	0.0777916	0.19811	-0.00179427	-0.0160423	0.140013	-0.0106237	-0.0428999
66	-0.0410401	-0.0416825	0.119175	0.124497	0.122641	0.121785	0.124462	-0.0163081	-0.0158008	0.149444	0.155719	0.164673	0.152329	0.167509	-0.0587148	-0.0697401	0.110927	0.0835596	0.110908	0.105202	0.1589
67	0.25531	0.197388	0.264704	0.267227	0.248036	0.148724	0.202245	0.24814	0.22518	0.313602	0.253367	0.155918	0.112745	0.240704	0.0549792	0.115272	0.129772	0.182996	0.205036	0.112627	0.186422
68	0.130657	0.132213	0.175172	0.27617	0.182875	0.178391	0.177697	0.0881333	0.0717293	0.261005	0.139425	0.263334	0.135545	0.260006	-0.0829266	-0.128077	0.0488822	-0.0265007	0.232887	0.0802035	0.310594
69	0.301474	0.302083	0.478089	0.479676	0.478288	0.477518	0.479238	0.290877	0.290931	0.465302	0.465426	0.463156	0.463557	0.463996	0.0493997	-0.018975	0.298544	0.209823	0.250447	0.248766	0.317293
70	0.293284	0.293645	0.337217	0.337882	0.343196	0.338698	0.335718	0.254448	0.253668	0.267222	0.264659	0.190398	0.181657	0.259906	-0.116099	-0.16274	0.330914	0.224143	-0.122444	-0.0720907	0.379977
71	0.368312	0.368646	0.388546	0.389563	0.389325	0.391657	0.38871	0.38135	0.381669	0.397862	0.402574	0.400968	0.403285	0.399277	0.376706	0.407684	0.381925	0.40894	0.434974	0.398022	0.37938
72	0.146456	0.148376	0.207622	0.183977	0.183402	0.217383	0.22301	0.106006	0.105457	0.179382	0.160682	0.159919	0.196933	0.161547	0.0980262	0.0595241	-0.109671	0.184477	0.164811	0.147902	0.157579
73	-0.0167394	-0.0165054	-0.170415	-0.0593281	-0.0558488	-0.0590691	-0.0381858	-0.0395682	-0.0388239	-0.167498	-0.0361682	-0.168445	-0.0582966	-0.163482	-0.114727	-0.103049	-0.116232	-0.117817	-0.0849331	-0.075852	-0.107909
74	0.284335	0.285223	0.266382	0.34106	0.345405	0.339206	0.333633	0.223416	0.223313	0.528141	0.282523	0.285815	0.279471	0.528422	-0.0273053	0.196278	0.388666	0.305814	0.466469	0.202739	0.218341
75	0.435935	0.438323	0.18421	0.221376	0.203041	0.291892	0.292273	0.397555	-0.050305	0.130148	0.125261	0.129165	0.203516	0.202359	0.383487	0.335422	0.291933	0.371617	0.23693	0.258635	0.217869
76	0.285556	0.285372	0.323889	0.285812	0.288754	0.287828	0.285939	0.280299	0.280086	0.329168	0.310545	0.289928	0.293909	0.289888	0.345958	0.141723	0.310721	0.296533	0.287893	0.250298	0.290491
77	0.195894	0.196593	0.156313	0.155164	0.160333	0.155222	0.158287	0.211521	0.208001	0.180179	0.185411	0.182988	0.182355	0.184564	0.254765	0.314252	0.338932	0.29312	0.348821	0.308886	0.274757
78	-0.486289	-0.486243	-0.024118	0.00385236	-0.0859285	-0.0901746	0.000228134	-0.485199	-0.484992	0.0917744	0.127736	0.134664	-0.0602041	0.129294	-0.236435	-0.467778	-0.0847894	-0.0051134	0.0180296	-0.0040847	-0.196028
79	0.0350006	0.0353032	-0.175814	-0.168198	-0.171576	-0.164544	-0.162152	-0.00834725	-0.00833957	-0.209973	-0.200945	-0.204855	-0.200165	-0.198426	-0.0723399	-0.00408705	-0.198034	-0.32366	-0.190985	-0.174905	-0.192662
80	0.119176	0.119002	0.278767	0.272049	0.279728	0.276271	0.271167	0.115611	-0.300916	0.407924	0.40931	0.440382	0.409067	0.402625	0.205563	0.173169	0.425251	0.408687	0.459035	0.378099	0.407434
81	0.453189	0.451066	0.607795	0.645159	0.602552	0.606987	0.60626	0.46051	0.460079	0.625923	0.627155	0.623435	0.625427	0.624866	0.38496	0.396368	0.55651	0.556474	0.579385	0.577066	0.579425
82	0.00406831	0.00462671	-0.0963923	-0.0777992	-0.0190989	-0.0954568	-0.149413	0.0251125	0.0265124	-0.0437507	-0.00378566	-0.0355297	-0.12296	-0.0347159	-0.0148694	0.0664131	-0.115116	-0.0897476	-0.0472471	-0.0429774	-0.0512336
83	0.581324	0.581979	0.526747	0.533066	0.57294	0.53463	0.533787	0.546808	0.544881	0.497609	0.500484	0.500157	0.503838	0.50534	0.46699	0.527943	0.395893	0.391033	0.441607	0.388968	0.399967
84	0.19834	0.199987	0.482823	0.490249	0.517293	0.513535	0.532486	0.180908	0.182088	0.486177	0.49213	0.518356	0.483671	0.546583	0.157965	0.178855	0.321517	0.468929	0.478751	0.5111	0.612618
85	0.119979	0.120572	0.041577	0.0503925	0.0510358	0.0529834	0.0498835	0.168186	0.168339	0.102733	0.106688	0.107157	0.107763	0.10671	0.152149	0.0756155	0.156024	0.0736497	0.0982887	0.154246	0.115413
86	0.432835	0.431417	0.368583	0.375393	0.395017	0.374295	0.417596	0.426073	0.425461	0.331746	0.341702	0.36854	0.339983	0.399603	0.31633	0.364642	0.206313	0.320607	0.343238	0.275404	0.405932
87	0.435822	0.203484	0.355752	0.344361	0.345857	0.345191	0.345275	0.388134	0.0447994	0.41523	0.405386	0.345852	0.345951	0.345404	0.320307	0.34427	0.511174	0.499493	0.544898	0.45833	0.569697
88	0.272835	0.273647	0.385797	0.361277	0.362533	0.360238	0.360864	0.25868	0.456738	0.35384	0.358047	0.36034	0.356811	0.382738	0.187502	0.390559	0.305982	0.304197	0.318808	0.284063	0.274174
89	0.0497207	0.0533081	0.271908	0.270854	0.279171	0.276404	0.274356	0.0410133	0.0403075	0.268175	0.269304	0.279934	0.269773	0.270037	-0.0260165	-0.060837	0.276948	0.272302	0.290843	0.287616	0.273472
90	-0.0789171	-0.0868701	-0.103216	-0.113079	-0.115038	-0.113593	-0.195228	-0.140086	-0.141704	-0.140941	-0.141927	-0.0644321	-0.147372	-0.156116	-0.418895	-0.303056	-0.212098	-0.27511	-0.239953	-0.266294	-0.25345
91	0.100562	0.101645	0.154529	0.155892	0.173116	0.155078	0.156143	0.139921	0.141049	0.191492	0.193027	0.214394	0.191726	0.193069	0.175394	-0.0440917	0.213912	0.263367	0.187688	0.208401	0.223389
92	0.183751	0.184813	0.36769	0.370671	0.375153	0.371893	0.370749	0.156409	0.156638	0.372304	0.376244	0.37865	0.3761	0.373749	0.0604419	0.0244826	0.254236	0.301213	0.280109	0.289963	0.263528
93	0.196737	0.195135	0.00506763	0.0861295	-0.000100578	0.0584157	0.0523835	0.185022	0.18348	0.033893	0.0657859	0.110575	0.0347823	-0.0276481	-0.275585	-0.162791	-0.209302	-0.0190715	-0.207043	0.0387853	-0.171533
94	0.190486	0.191004	0.414446	0.419824	0.422041	0.416563	0.413698	0.186402	0.187916	0.425892	0.426963	0.431547	0.423198	0.417868	-0.17368	-0.122127	0.517994	0.517392	0.247528	0.507292	0.509746
95	-0.0612472	-0.060757	-0.0164354	-0.0205728	-0.0153644	-0.0213937	-0.0886198	-0.0625864	-0.0621473	0.0354348	-0.0855944	-0.0089085	-0.0323707	-0.0853079	-0.0171876	-0.000163846	0.0218818	-0.0216385	-0.0682066	-0.022959	-0.0666769
96	0.450694	0.449294	0.348565	0.356336	0.353685	0.354807	0.355548	0.440462	0.439278	0.363115	0.368712	0.364896	0.272823	0.375725	0.422086	0.337524	0.363383	0.349435	0.368872	0.40592	0.375196
97	0.297971	0.298868	0.25242	0.232286	0.307452	0.308273	0.38131	0.28648	0.283377	0.115509	0.196867	0.275034	0.271743	0.195574	0.262839	0.238621	0.313029	0.388979	0.311995	0.243092	0.25862
98	0.0276324	0.0280053	0.198015	0.209811	0.224339	0.210525	0.223199	-0.0492226	-0.0523044	0.153006	0.165631	0.182529	0.164434	0.179095	-0.354211	-0.368028	-0.18014	0.265251	0.157981	0.211558	0.171202
99	0.241106	0.240393	0.285639	0.286266	0.238123	0.287343	0.239785	0.249277	0.249682	0.306115	0.171905	0.260965	0.305086	0.262896	0.21549	0.22161	0.286953	0.298166	0.222928	0.284247	0.297873
100	0.0685589	0.0678397	0.136032	0.132767	0.134313	0.133423	0.129131	0.0318069	0.0306674	0.100995	0.0965489	0.0984402	0.0975301	0.0933716	-0.204531	-0.14957	0.134398	-0.0651045	-0.0313377	-0.0338361	-0.0580342
101	-0.0951904	-0.0962244	0.09393	0.0783045	0.0756911	0.0798085	0.0826161	-0.0416422	-0.0434678	0.229959	0.188676	0.187449	0.190172	0.195828	-0.181761	-0.171733	0.14364	0.0663475	0.0945246	0.0479554	0.107377
102	0.450735	0.451857	0.449092	0.458468	0.455547	0.311248	0.37612	0.422407	0.423192	0.4482	0.453398	0.451482	0.305427	0.368813	0.308901	0.298736	0.398314	0.411154	0.401904	0.430211	0.40905
103	0.229951	0.230459	0.427494	0.402573	0.371742	0.372917	0.370669	0.229213	0.230515	0.417634	0.361959	0.41712	0.367787	0.415529	0.122454	0.205256	0.191564	0.288013	0.294923	0.287225	0.28503
104	0.36023	0.0735822	0.421415	0.460665	0.451003	0.415654	0.416188	0.351262	0.378454	0.418169	0.476351	0.42274	0.427397	0.422749	0.385604	0.400284	0.546351	0.555822	0.556502	0.54351	0.544745
105	0.239831	0.240695	0.153395	0.160252	0.273163	0.15946	0.161069	0.239628	0.237508	0.237904	0.1204	0.245212	0.119681	0.118735	0.171611	0.209758	0.16569	0.215734	0.186504	0.0181976	0.179072
106	0.0319617	0.0283244	-0.000913513	0.0311907	-0.0277087	0.00468227	-0.0200356	0.0790788	0.0792648	-0.00915554	0.0590235	-0.0401417	0.0260547	-0.00881566	0.0773744	0.071569	0.148611	0.177599	0.114595	0.189995	0.177333
107	0.39637	0.397124	0.276879	0.345383	0.279749	0.343189	0.282181	0.375587	0.375902	0.326893	0.331113	0.346415	0.326858	0.329415	0.270973	0.417144	0.278233	0.245373	0.309401	0.264783	0.262449
108	-0.123696	-0.147212	0.189189	0.190741	0.195706	0.193933	0.189191	-0.0782691	-0.0792414	0.275807	0.270031	0.272863	0.272746	0.265589	-0.358541	-0.346567	-0.0113859	0.0218533	0.0436478	0.291533	0.0294123
109	-0.136475	-0.138165	-0.0228597	0.0425155	0.0433751	0.00188891	0.0425959	-0.106497	-0.108969	0.0273304	0.0919764	0.0243708	0.0224551	0.0268669	-0.0990954	-0.0888726	0.0929606	0.0103342	0.1774	0.132719	0.0812408
110	0.347043	0.352419	0.52416	0.531249	0.515834	0.529107	0.534208	0.350147	0.339155	0.54806	0.553794	0.545998	0.550738	0.555881	0.300842	0.309193	0.510037	0.428894	0.546259	0.484021	0.503152
111	0.42183	0.423466	0.28523	0.293239	0.384873	0.280461	0.289666	0.392261	0.393311	0.218621	0.322355	0.325627	0.326707	0.323418	0.349059	0.330241	0.367808	0.3983	0.283583	0.452556	0.334849
112	0.217678	0.227441	0.374959	0.376542	0.392086	0.377867	0.377038	0.199942	0.2001	0.390159	0.392076	0.395003	0.392667	0.391196	0.138292	0.190655	0.312146	0.333611	0.322935	0.328325	0.235253
113	0.208614	0.207803	0.339119	0.281064	0.282688	0.283042	0.272747	0.178843	0.166457	0.266796	0.263241	0.311532	0.265902	0.259191	0.148187	0.169889	0.285173	0.0294539	0.0531627	0.206165	0.0447598
114	0.425064	0.420628	0.245294	0.301321	0.244196	0.270348	0.286503	0.376654	0.390225	0.00421162	-0.0406981	0.0107782	0.113644	-0.000965408	0.0438831	0.160562	0.0425947	-0.0113597	0.0375047	0.212697	0.00113367
115	0.108322	0.108338	0.148807	0.155153	0.153234	0.152888	0.152543	0.123648	0.124022	0.125497	0.129064	0.125965	0.127376	0.124031	0.0657931	0.0589065	0.100591	0.0919049	0.0834504	0.105689	0.0924157
116	0.212144	0.213622	0.19129	0.199051	0.145251	0.198656	0.147203	0.195166	0.202538	0.107998	0.162978	0.107392	0.109565	0.15683	0.219528	0.216797	0.212658	0.0435487	0.165743	0.17081	0.162533
117	0.286317	0.286875	0.455549	0.456541	0.459157	0.455372	0.455894	0.309471	0.309059	0.460073	0.498004	0.465425	0.462321	0.467338	0.0442801	0.210736	0.401875	0.293751	0.330111	0.411558	0.383304
118	0.288769	0.270403	0.275269	0.279353	0.277299	0.277833	0.278566	0.260173	0.258475	0.251106	0.255792	0.254237	0.254941	0.255138	0.206335	0.241262	0.184698	0.204707	0.191486	0.219802	0.187562
119	0.504999	0.511414	0.201677	0.220688	0.213414	0.216301	0.222013	0.450542	0.455141	0.141397	0.127983	0.149473	0.121974	0.125201	0.368889	0.277902	-0.021286	0.263005	0.298071	0.237893	0.247004
120	-0.220244	-0.220797	0.0755287	0.0738285	0.0760341	0.0791063	0.074227	-0.151146	-0.152647	0.169786	0.164078	0.16735	0.165715	0.180954	-0.312238	-0.298075	0.0620494	0.0345969	0.0791669	0.0751731	0.0257912
121	0.31994	0.556291	0.329121	0.337622	0.342832	0.336945	0.338393	0.293154	0.403583	0.3298	0.338518	0.341679	0.33678	0.339258	0.256215	0.352716	0.301066	0.309007	0.302877	0.301294	0.278705
122	0.108904	0.309933	0.0798108	0.143165	0.0932369	0.0946679	0.0950942	0.105737	-0.083954	0.0746475	0.0932073	0.0918924	0.138814	0.0933302	-0.0279339	0.00488271	0.0517617	0.0896045	0.0947954	0.115402	0.124917
123	0.437334	0.437653	0.336877	0.336963	0.337501	0.337332	0.335458	0.454692	0.45415	0.319935	0.316926	0.320293	0.31737	0.316962	0.0256228	0.205206	0.273762	0.189204	0.275853	0.273947	0.161919
124	0.36984	0.38569	0.546711	0.429444	0.427378	0.428697	0.431311	0.332487	0.332995	0.494399	0.495656	0.546484	0.490686	0.496892	0.208445	0.267239	0.485291	0.419301	0.392911	0.403845	0.570346
125	0.183463	0.18364	0.31965	0.316606	0.338241	0.320391	0.347985	0.170437	0.171523	0.329424	0.32818	0.328905	0.330092	0.329362	0.119973	0.164578	0.355043	0.281513	0.273966	0.263832	0.259272
126	0.0576528	0.0567413	-0.0773692	-0.0742816	-0.0732241	-0.0707318	-0.0808132	0.15303	0.149028	-0.102231	-0.0979095	0.024966	-0.0965438	0.0264906	-0.0446369	-0.0178967	0.0448383	0.115382	0.0448976	0.0746514	-0.105244
127	0.292361	0.292678	0.191897	0.199398	0.196155	0.198097	0.198587	0.283185	0.28518	0.177962	0.0729568	0.182826	0.0718315	0.183305	0.198913	0.204873	0.144932	0.122098	0.100086	0.140429	0.133271
128	0.00768239	0.114398	0.10803	0.113035	0.116272	0.11454	0.119927	0.00589645	0.00632722	0.151193	0.151959	0.160083	0.154561	0.155548	-0.242541	-0.169407	0.222946	0.269091	0.236574	-0.100967	0.17556
129	0.165578	0.164102	0.335324	0.331412	0.332724	0.331848	0.328554	0.137107	0.138663	0.317059	0.315682	0.317943	0.311598	0.309479	0.167978	0.187959	0.392675	0.428188	0.386864	0.305318	0.289587
130	0.209144	0.210006	0.132838	0.205323	0.136889	0.135323	0.201093	0.191168	0.192598	0.178216	0.180372	0.183319	0.179878	0.17632	-0.208601	-0.00522956	-0.0146138	0.15528	0.019649	0.0613001	0.0355207
131	0.0794953	0.080462	0.467431	0.47081	0.46592	0.467396	0.366601	0.0388766	0.040705	0.435277	0.45073	0.446535	0.352657	0.42008	-0.046011	0.0196663	0.440473	0.509534	0.383782	0.401546	0.189721
132	0.310962	0.3112	0.287121	0.293158	0.332122	0.292971	0.295528	0.287904	0.286911	0.258056	0.261989	0.323287	0.263796	0.264671	0.23651	0.257337	0.206328	0.218895	0.199974	0.233547	0.230431
133	0.233053	0.234122	0.344835	0.347415	0.353117	0.344464	0.339314	0.172329	0.171957	0.293141	0.207222	0.208109	0.113222	0.286733	0.0859966	0.0502499	0.389516	0.0333684	0.0141196	0.0902512	0.348999
134	0.411469	0.41261	0.328753	0.267414	0.293393	0.290862	0.289412	0.377165	0.376439	0.301509	0.306232	0.255327	0.289277	0.267792	0.284229	0.30832	0.232396	0.264235	0.231427	0.272146	0.264646
135	-0.0102362	-0.0108651	0.242514	0.206003	0.179288	0.161463	0.179216	-0.0263351	-0.0234499	0.249604	0.172134	0.168824	0.184801	0.16877	-0.206549	-0.218025	0.13026	0.108768	0.112439	0.12692	0.107546
136	0.300504	0.299108	0.220002	0.224935	0.22699	0.219848	0.221587	0.27699	0.277089	0.179257	0.186705	0.186624	0.0955132	0.0916466	0.105076	0.23721	-0.0389549	-0.00358654	0.250387	-0.00302908	0.196441
137	0.332586	0.33433	0.406359	0.406235	0.40701	0.403178	0.408912	0.334403	0.334115	0.404134	0.416904	0.404312	0.41482	0.336244	0.357936	0.313318	0.425369	0.421496	0.42388	0.431211	0.337482
138	0.124138	0.13065	0.417828	0.382694	0.3817	0.382122	0.408108	0.0684389	0.0689519	0.392119	0.356945	0.388474	0.35478	0.354609	0.166076	0.0651101	0.382234	0.307979	0.358696	0.286539	0.436023
139	0.0987571	0.100226	0.03291	0.0206494	0.0372104	0.0244402	0.0246053	0.169842	0.173265	0.0380949	0.0319781	0.0378637	0.0295411	0.0334475	-0.353944	-0.341447	-0.326897	-0.261364	-0.285158	-0.138589	-0.370511
140	0.266899	0.268885	0.538753	0.540635	0.578005	0.57054	0.566101	0.261661	0.26444	0.47601	0.484183	0.453389	0.451534	0.497604	0.251271	0.265595	0.539619	0.531492	0.504906	0.296029	0.543079
141	0.209324	0.210423	0.368688	0.36639	0.367411	0.373881	0.360851	0.229545	0.229673	0.40162	0.393836	0.400337	0.397467	0.396513	0.272023	0.258988	0.407461	0.406517	0.383235	0.374224	0.410756
142	0.40275	0.403536	0.145989	0.144432	0.0936454	0.154161	0.151493	0.374251	0.374948	0.0748764	0.0290701	0.078219	0.0813729	0.0782568	0.2804	0.293458	0.00205672	0.188469	0.24156	0.0731776	-0.00915818
143	-0.0603617	-0.0576401	0.0112992	0.0162209	0.00316853	0.0127165	0.011002	-0.0160547	-0.0171571	0.0070798	0.0112127	-0.083313	-0.0868931	-0.0868612	0.0272736	0.00907527	0.0258905	0.279485	-0.0690462	-0.129172	-0.119587
144	0.185302	0.182595	0.353137	0.350956	0.352669	0.353315	0.352194	0.217208	0.215357	0.409856	0.408936	0.425155	0.428102	0.427225	0.153355	0.140847	0.336328	0.336138	0.365042	0.392745	0.344487
145	0.36377	0.362358	0.4805	0.551007	0.375541	0.588019	0.478859	0.343352	0.345315	0.474811	0.605099	0.474608	0.474216	0.521855	0.275442	0.306262	0.337751	0.367264	0.477998	0.503816	0.433546
146	0.263321	0.265121	0.109106	0.115223	0.0603242	0.0807393	0.110097	0.257569	0.25929	0.078971	0.0809574	-0.0365916	0.034616	0.055849	0.233152	0.208255	0.0334027	0.0246734	0.0959902	0.113486	-0.0825579
147	0.230651	0.229191	0.141212	0.149088	0.15553	0.148122	0.146402	0.199605	0.197553	0.109478	0.112367	0.118047	0.111777	0.109808	-0.109931	-0.0330318	-0.0111931	-0.0579609	-0.0562215	0.249889	0.295403
148	0.199705	0.200332	0.3572	0.360874	0.382657	0.358936	0.345433	0.157712	0.158885	0.344751	0.349189	0.347571	0.347205	0.352364	0.0629107	0.061624	0.319584	0.175369	0.317423	0.311766	0.318958
149	-0.0144808	-0.0132779	-0.00638441	0.000180343	-0.000963189	-0.00410846	-0.00148543	-0.00093916	0.000374929	-0.0147902	-0.00968366	-0.00885506	-0.0141901	-0.0145876	0.0381007	0.0349181	0.152112	0.099958	0.085495	-0.00481332	-0.0379351
150	0.235814	0.0699645	0.310003	0.38184	0.359954	0.385876	0.311929	0.189115	0.0932416	0.24991	0.118653	0.223803	0.247563	0.289138	0.14691	0.142403	0.272928	0.299627	0.241463	0.190165	0.173565
Mean	0.199325	0.193463	0.242003	0.246947	0.24004	0.242063	0.242351	0.188773	0.181089	0.243015	0.236999	0.234554	0.222945	0.234831	0.087516	0.102481	0.206676	0.203737	0.209113	0.201425	0.202602
