# Supplementary material for: Integrating molecular markers into metabolic models improves genomic selection for Arabidopsis growth
Source: Nat Commun. 2020 May 15;11:2410. doi: 10.1038/s41467-020-16279-5 (PMC7229213; doi:10.1038/s41467-020-16279-5)
Supplement: Supplementary file 18 — Supplementary Data 14 [file 41467_2020_16279_MOESM18_ESM.xlsx]

## Sheet: Supplementary Data 14
Supplementary Data 14. The prediction accuracies for growth using pFBA within optimal N condition. Four approaches: rrBLUP of fresh weight, netGS using pFBA without accession-specific biomass reaction, netGS using pFBA with accession-specific biomass reaction, and robustness test using pFBA by random sampling within a specified relative error are applied, for comparison, using enzymatic and genom…
Cross-validations	Enzymatic SNPs							Genome-wide SNPs
	rrBLUP	netGS						rrBLUP	netGS
		without biomss	with biomass	0.05	0.1	0.15	0.2		without biomss	with biomass	0.05	0.1	0.15	0.2
1	0.260846	0.248749	0.43902	0.437003	0.436939	0.436028	0.43787	0.325616	0.0283598	0.438207	0.322163	0.42968	0.436787	0.417408
2	0.0961578	0.374449	0.562567	0.56321	0.565212	0.564011	0.560339	0.134994	-0.343661	0.556866	0.557988	0.560123	0.558175	0.555786
3	0.214654	0.0047717	0.182277	0.181839	0.181536	0.181156	0.180107	0.562378	-0.293602	0.181399	0.179884	0.183771	0.182448	0.176864
4	0.141691	0.37077	0.415128	0.409468	0.414541	0.338999	0.412351	0.401329	-0.172487	0.549257	0.553393	0.546994	0.543912	0.569524
5	0.171785	-0.182097	0.393504	0.365045	0.393651	0.361454	0.391168	0.31312	-0.205926	0.390424	0.392347	0.388952	0.390328	0.391373
6	-0.0499172	-0.350376	0.197554	0.21201	0.198872	0.19905	0.20461	-0.120587	0.144846	0.194266	0.195774	0.182137	0.195669	0.190924
7	0.0450377	0.2415	-0.147919	-0.0740918	-0.16678	-0.127678	-0.13712	0.325893	-0.00837416	-0.0732052	-0.0636909	-0.0602778	-0.0575046	-0.0577669
8	0.221547	-0.11377	0.565671	0.56921	0.579919	0.578679	0.571906	0.358617	-0.0229921	0.570959	0.573295	0.568597	0.571369	0.570073
9	0.402506	0.184122	0.432855	0.46519	0.474678	0.441531	0.429246	0.600268	0.401223	0.699236	0.691504	0.693345	0.691328	0.726539
10	0.407165	0.244243	-0.0953189	-0.0969244	-0.0977204	-0.0925713	-0.0941618	0.358102	-0.135584	-0.0945331	-0.0796163	-0.0885885	-0.0934691	-0.092082
11	0.634495	-0.194978	0.725636	0.707385	0.681548	0.599936	0.575689	0.639322	0.139291	0.796662	0.764737	0.802795	0.689371	0.803084
12	0.213593	-0.160317	0.504778	0.50414	0.502751	0.503527	0.501526	0.200571	0.0159655	0.503927	0.505002	0.505355	0.503728	0.503522
13	0.322148	-0.381816	0.296521	0.26464	0.265386	0.265403	0.262829	0.263552	0.0167651	0.26362	0.266583	0.262919	0.263915	0.262958
14	0.299552	0.0922648	0.375509	0.300801	0.300108	0.300524	0.302977	0.420291	-0.274245	0.515936	0.534086	0.534357	0.535684	0.536531
15	0.393985	-0.0939358	0.485974	0.462612	0.462206	0.456606	0.46453	0.482088	-0.219114	0.538742	0.471395	0.463627	0.463076	0.463225
16	0.204648	0.328145	-0.0668044	-0.0711658	-0.0668555	-0.0667581	-0.0692745	0.476699	-0.159809	-0.0667363	-0.0652536	-0.0715716	-0.075592	-0.0448214
17	0.235921	0.0112551	0.671547	0.671023	0.671676	0.671702	0.670834	0.38624	-0.303155	0.676324	0.689324	0.672102	0.689829	0.688266
18	0.0510382	-0.0519493	0.295522	0.290249	0.285409	0.29182	0.299257	0.1309	0.171323	0.299354	0.297501	0.296768	0.302263	0.297294
19	0.385971	0.209355	0.0921232	0.0994091	0.185384	0.0935296	0.0910891	0.387084	-0.0699863	0.0751765	0.225216	0.161067	0.0913798	0.339056
20	0.00899083	-0.0512254	0.297162	0.304216	0.302168	0.297967	0.305112	0.41977	0.273262	0.302598	0.324272	0.302452	0.301357	0.301162
21	0.234083	-0.145366	0.508779	0.509778	0.508369	0.51127	0.510555	0.240139	0.10873	0.509268	0.51086	0.507863	0.49765	0.505913
22	0.342283	-0.157642	0.355998	0.359448	0.35661	0.35547	0.354898	0.422764	0.22817	0.35555	0.544491	0.4549	0.402329	0.557973
23	0.256917	0.455979	0.402803	0.365736	0.37479	0.366693	0.367214	0.312023	0.30364	0.366363	0.363136	0.366002	0.369704	0.366237
24	0.0349451	0.302737	0.340083	0.349309	0.3524	0.345736	0.347204	0.290174	-0.0338127	0.351427	0.354137	0.351228	0.352462	0.353668
25	0.12777	0.171754	0.279522	0.340462	0.328724	0.324528	0.334648	0.230402	0.0967313	0.286724	0.329475	0.28431	0.284514	0.285624
26	0.315139	0.191659	0.359752	0.458432	0.465013	0.458851	0.472484	0.237433	-0.364632	0.359178	0.367399	0.358105	0.360578	0.360115
27	0.412489	-0.426683	0.404255	0.43331	0.40288	0.403778	0.399735	0.536292	-0.18749	0.401636	0.504016	0.403906	0.430069	0.530897
28	-0.069709	0.0571117	0.270036	0.270192	0.268321	0.268117	0.267412	0.074541	0.197096	0.272729	0.141966	0.272138	0.269312	0.275067
29	-0.0529989	0.0748733	0.373248	0.372956	0.364791	0.375544	0.372705	0.292599	0.211182	0.375735	0.375491	0.376302	0.374303	0.374688
30	0.387695	-0.428196	0.445589	0.454411	0.415852	0.445301	0.443819	0.590464	-0.205099	0.439703	0.445478	0.439173	0.438704	0.429813
31	0.523359	-0.0723484	0.40137	0.201327	0.195063	0.137256	0.415815	0.482641	-0.173193	0.393521	0.465584	0.470386	0.470034	0.46852
32	0.329024	0.0547869	0.416548	0.45188	0.434321	0.451022	0.488788	0.490067	0.537189	0.394866	0.606717	0.280657	0.60755	0.494152
33	0.268747	-0.126602	0.396534	0.376012	0.36273	0.383665	0.38247	0.409214	-0.31963	0.33603	0.383215	0.360383	0.360866	0.357901
34	0.374227	0.104819	0.536577	0.533009	0.538102	0.344707	0.142706	0.502135	0.0796927	0.504706	0.49897	0.14347	0.50302	0.50144
35	0.16076	0.0741404	0.400225	0.179002	0.402299	-0.172109	0.39782	0.428955	0.634773	0.495462	0.493797	0.400994	0.501721	0.492377
36	0.390627	0.0662289	0.506771	0.503607	0.498964	0.490892	0.490441	0.422246	0.138277	0.488698	0.208381	0.167224	0.184247	0.480128
37	0.170808	-0.00841712	0.475424	0.606186	0.606181	0.606927	0.607082	0.316712	0.175434	0.580316	0.608381	0.604337	0.607335	0.608238
38	0.402252	-0.398703	0.589022	0.569896	0.129098	0.63089	0.129477	0.243341	0.021272	0.127332	0.129776	0.128742	0.128414	0.124963
39	0.296382	0.251844	0.388262	0.38683	0.396708	0.390303	0.388656	0.31529	0.114608	0.391395	0.383542	0.398294	0.391964	0.391612
40	0.285759	0.114899	0.623588	0.624175	0.624419	0.623896	0.624199	0.326962	0.389155	0.628088	0.62427	0.620071	0.621137	0.622648
41	0.209527	0.099561	-0.0259058	-0.0251911	-0.0255459	-0.0279909	-0.028079	0.355604	-0.294573	-0.0255683	-0.0259733	-0.0265543	-0.0279315	-0.0224914
42	0.146135	0.150607	0.401261	0.434348	0.469905	0.405217	0.459248	0.323999	0.316907	0.402022	0.404335	0.40098	0.399986	0.40204
43	0.264808	-0.379141	0.430677	0.433813	0.432523	0.432431	0.432472	0.263117	0.0507995	0.437226	0.434638	0.434974	0.433505	0.437525
44	0.282334	0.0552225	0.280974	0.22789	0.229376	0.230282	0.227745	0.29375	-0.43099	0.168836	-0.00532548	0.391864	0.240228	0.226712
45	0.188341	0.245386	0.280944	0.343965	0.347423	0.340712	0.375607	0.211905	0.287975	0.324475	0.320945	0.322129	0.324247	0.323746
46	0.223086	-0.00957966	0.431437	0.430661	0.430525	0.428443	0.431562	0.126647	-0.091567	0.428711	0.424398	0.428148	0.426063	0.430482
47	0.252149	-0.135498	0.311836	0.312669	0.312844	0.309147	0.311131	0.240415	-0.0545389	0.312502	0.313756	0.309974	0.31266	0.3049
48	0.320109	0.019054	0.541953	0.354126	0.371841	0.590502	0.353994	0.470478	-0.0442796	0.6271	0.5149	0.352535	0.621971	0.492711
49	0.109543	-0.302527	0.201617	0.207604	0.205601	0.201947	0.20219	0.246488	0.344944	0.202028	0.000735842	0.200642	0.192782	0.0541665
50	0.490004	0.16825	0.13053	0.127704	0.137524	0.127953	0.131849	0.628014	-0.00883485	0.132279	0.204711	0.258447	0.11842	0.187111
51	0.232741	-0.2298	0.612794	0.619911	0.609607	0.610805	0.612186	0.337727	0.201482	0.611684	0.670208	0.612219	0.626494	0.672954
52	0.113046	0.0364251	0.311714	0.311093	0.30875	0.308367	0.307734	0.131897	-0.253469	0.314672	0.161611	0.173855	0.178782	0.160841
53	0.199477	0.452619	0.405795	0.404042	0.404028	0.405613	0.407004	0.224566	-0.0681636	0.405168	0.4057	0.40084	0.404398	0.404268
54	0.0895936	0.0457809	0.297584	0.3006	0.300436	0.299179	0.301528	0.540065	0.541008	0.3213	0.367784	0.372077	0.346619	0.382946
55	0.335895	-0.384044	0.279347	0.290493	0.293771	0.289878	0.292367	0.54421	-0.0840936	0.420187	0.424183	0.419352	0.420946	0.419807
56	0.176627	0.143698	0.309329	0.310931	0.313772	0.310309	0.313529	0.14483	-0.0545852	0.217826	0.328425	0.307367	0.330016	0.315347
57	0.0612204	-0.0583458	0.482744	0.482586	0.484721	0.483422	0.483833	0.0505457	0.250693	0.48403	0.485359	0.48336	0.484199	0.484584
58	0.0950212	-0.16152	0.406829	0.545123	0.5444	0.545203	0.546283	0.465315	0.126857	0.544738	0.515533	0.541403	0.516104	0.516366
59	0.256205	-0.108195	0.365178	0.40804	0.40958	0.393411	0.407731	0.521085	0.344985	0.452357	0.473199	0.488549	0.424111	0.449139
60	0.123515	-0.0282611	0.0742032	0.160384	0.188731	0.0736229	0.0682439	0.263112	-0.0519228	0.0704465	0.0742758	0.0720042	0.0689049	0.0722898
61	0.0432884	0.0881629	0.359489	0.239348	0.182007	0.251416	0.177027	0.273415	-0.0848475	0.361816	0.4484	0.442385	0.448758	0.438206
62	0.363286	-0.234147	0.196557	0.196004	0.195171	0.195681	0.193567	0.41695	0.130351	0.196437	0.310559	0.32398	0.300333	0.326328
63	0.229342	0.157899	0.50946	0.529583	0.533865	0.519728	0.520821	0.505234	-0.46912	0.524085	0.629642	0.592039	0.522664	0.540762
64	0.195586	0.251616	0.411039	0.410797	0.411627	0.409714	0.406354	0.352955	-0.506926	0.410649	0.411902	0.420539	0.428854	0.433075
65	-0.0655958	-0.244105	0.119803	0.143784	0.0175346	0.130967	-0.0164021	0.399286	0.205266	0.337674	0.444176	0.362966	0.462669	0.285141
66	0.242109	0.178925	0.250092	0.176403	0.525351	0.242032	0.250851	0.0461917	0.372176	0.523683	0.520798	0.523424	0.521673	0.521209
67	0.0885578	-0.363162	0.280267	0.244779	0.241527	0.244709	0.241892	0.416892	-0.392375	0.245575	0.367468	0.244288	0.423766	0.456096
68	0.292799	-0.365247	0.440157	0.454146	0.456555	0.455834	0.455653	0.467124	-0.28161	0.480696	0.47567	0.481844	0.476149	0.48378
69	0.410822	0.376953	0.380141	0.379974	0.379817	0.380436	0.378604	0.424466	0.255107	0.377995	0.378927	0.380765	0.376241	0.378003
70	0.401277	-0.305333	0.294365	0.286269	0.285528	0.286229	0.286703	0.281302	0.012472	0.383922	0.443666	0.427	0.453801	0.418256
71	0.296081	0.178247	0.368452	0.384804	0.29366	0.062852	0.425412	0.487683	0.164787	0.426301	0.523906	0.492846	0.521969	0.504164
72	0.0783802	0.323511	0.378591	0.377859	0.381298	0.379648	0.376803	0.463166	0.0138701	0.326414	0.320649	0.303514	0.326303	0.379074
73	0.198189	-0.231098	-0.289121	-0.268731	0.139024	-0.331519	-0.254257	0.138536	-0.151464	0.321265	0.0840068	0.170276	0.0837062	0.101764
74	0.228043	-0.233174	0.363985	0.364949	0.364587	0.365336	0.36588	0.353954	0.153451	0.365486	0.481477	0.422924	0.504128	0.443357
75	0.473755	-0.153437	0.330135	0.350404	0.352183	0.363987	0.351797	0.540168	-0.105989	0.352172	0.352267	0.351665	0.349525	0.360452
76	0.156171	-0.168524	0.3828	0.384911	0.383562	0.388654	0.384547	0.41679	-0.166298	0.3188	0.384543	0.395966	0.396299	0.383196
77	0.144807	-0.0162182	0.413098	0.411975	0.4127	0.418977	0.410952	0.209052	0.105575	0.409469	0.411204	0.40696	0.413026	0.410425
78	-0.171269	-0.290638	0.261918	0.270506	0.263441	0.263316	0.265422	0.111136	-0.125197	0.735732	0.790896	0.700172	0.26371	0.785008
79	0.046867	0.291296	-0.145434	-0.149946	-0.148773	-0.134828	-0.149747	0.325878	0.234744	0.144855	0.138281	0.139899	0.147195	0.133243
80	0.271592	0.0422421	0.427208	0.438278	0.440321	0.434635	0.437226	0.341632	0.192369	0.396169	0.501526	0.435936	0.446372	0.440885
81	0.110045	0.137649	0.464004	0.459543	0.454314	0.456296	0.468036	0.206456	0.0363889	0.46695	0.468723	0.514397	0.466712	0.546616
82	0.369533	0.0846233	0.46478	0.459851	0.469055	0.462767	0.456044	0.372958	-0.0793224	0.399059	0.36753	0.348825	0.36534	0.397724
83	0.561123	-0.14857	-0.0335056	0.440374	0.118681	0.43391	0.0941891	0.450821	0.309079	0.253991	0.245391	0.262803	0.27304	0.27254
84	0.519697	-0.508957	0.458296	0.488798	0.460851	0.486703	0.48974	0.595221	0.341203	0.617923	0.612525	0.616572	0.618315	0.632366
85	0.486175	0.0717336	0.389684	0.500748	0.503305	0.499818	0.395682	0.367201	-0.114143	0.409948	0.45286	0.449323	0.449846	0.399099
86	0.24044	0.000747659	0.282107	0.286142	0.282564	0.287031	0.283476	0.213852	0.0642664	0.276772	0.284255	0.283039	0.276718	0.282411
87	0.388506	0.082951	0.477277	0.476562	0.47644	0.483986	0.472367	0.553531	-0.181476	0.487186	0.478762	0.477274	0.479283	0.478233
88	0.173147	0.322519	0.455484	0.42328	0.413816	0.421593	0.41938	0.0029089	0.0308739	0.412894	0.412305	0.406428	0.413382	0.413488
89	0.214733	-0.145173	0.399173	0.399967	0.398898	0.401682	0.399455	0.491303	0.557214	0.399355	0.421981	0.400758	0.400246	0.408709
90	0.5568	0.203422	0.452826	0.451712	0.452033	0.435647	0.442056	0.527596	0.0180587	0.314221	0.38342	0.387031	0.357269	0.376523
91	0.0183071	-0.0228646	0.254255	0.258186	0.262315	0.258288	0.259562	0.175645	0.343095	0.258356	0.258918	0.256645	0.256102	0.257027
92	0.145556	0.262989	0.387069	0.38676	0.380899	0.387558	0.389102	0.1473	0.278714	0.385897	0.387092	0.383578	0.387161	0.38629
93	0.431199	0.485479	0.645477	0.362709	0.36435	0.364366	0.364703	0.458008	0.0860215	0.572162	0.563292	0.363853	0.362923	0.522385
94	0.477801	-0.0186509	0.660333	0.6733	0.450667	0.68259	0.449652	0.549306	-0.342217	0.473926	0.48866	0.448664	0.457292	0.470049
95	0.56297	0.0569568	0.304704	0.301122	0.306319	0.302529	0.301308	0.631497	0.606773	0.354816	0.385467	0.390901	0.427668	0.458317
96	0.264219	-0.277747	0.24128	0.232771	0.244244	0.307183	0.240302	0.178187	-0.19466	0.239527	0.242778	0.242337	0.144876	0.20456
97	0.341006	-0.106399	0.354393	0.353527	0.353059	0.396747	0.351846	0.341711	0.20021	0.410711	0.356148	0.354193	0.363713	0.448456
98	0.174199	0.149409	0.367635	0.369214	0.368967	0.369839	0.369348	0.298006	0.0686218	0.368873	0.370512	0.366709	0.370436	0.372408
99	0.280659	-0.0929105	0.283631	0.28424	0.283055	0.282943	0.278759	0.296514	0.0381209	0.28307	0.286257	0.280408	0.281887	0.285647
100	0.100491	0.192151	0.274536	0.275943	0.273382	0.271823	0.274495	0.538783	-0.432459	0.406084	0.425438	0.435055	0.429589	0.426658
101	0.0894477	-0.336734	0.50575	0.385156	0.503801	0.506363	0.504593	0.290627	-0.269521	0.488917	0.494645	0.489835	0.495385	0.501068
102	0.363441	0.153319	0.457491	0.329586	0.317213	0.300738	0.3148	0.406916	-0.219005	0.465128	0.471259	0.471835	0.472021	0.468873
103	0.211071	0.404811	0.269573	0.267458	0.276651	0.283304	0.284602	0.165364	-0.337617	0.531815	0.537875	0.535993	0.535102	0.536237
104	0.449618	-0.449497	0.477879	0.493736	0.266381	0.464987	0.499095	0.443115	0.118786	0.656374	0.540827	0.605031	0.508957	0.680002
105	0.402374	0.290837	0.0609559	-0.0760659	0.00267793	0.109435	0.100854	0.339017	-0.156345	-0.0751208	-0.0733047	-0.0738101	-0.0671657	-0.0666994
106	0.273117	0.00801671	0.337232	0.341326	0.338846	0.339459	0.335768	0.271501	0.363252	0.342203	0.2293	0.303442	0.169014	0.272415
107	0.346682	-0.109343	0.492773	0.487709	0.51449	0.498203	0.383894	0.276719	0.196759	0.360644	0.341849	0.358493	0.363783	0.363162
108	0.0448037	-0.299416	0.354788	0.351652	0.354624	0.354517	0.352694	0.301006	-0.0484412	0.0943435	0.359683	0.358115	0.360134	0.359637
109	0.132536	0.0666432	0.352515	0.350919	0.350528	0.349672	0.352296	0.369314	-0.0168495	0.396848	0.468203	0.456215	0.459582	0.459071
110	0.277723	-0.288633	0.534816	0.522991	0.524411	0.521566	0.521768	0.21456	0.13572	0.519665	0.517976	0.521961	0.514288	0.520732
111	0.255246	-0.0500645	0.138867	0.140717	0.142207	0.143562	0.138775	0.414706	0.0760323	0.114351	0.146626	-0.0219558	-0.0423603	0.11123
112	0.21226	0.0139717	0.309439	0.244358	0.291437	0.262521	0.293928	0.218614	0.00236702	0.292348	0.291119	0.293071	0.294386	0.295273
113	0.233604	-0.218699	0.355861	0.300512	0.300266	0.300322	0.301016	0.278023	0.161308	0.294321	0.299144	0.296371	0.295671	0.294248
114	0.316439	-0.161684	0.590246	0.451165	0.451266	0.450507	0.51123	0.483921	-0.292877	0.695895	0.686598	0.451783	0.601475	0.700423
115	0.355413	-0.280426	0.237092	0.197539	0.207678	0.220493	0.196709	0.463639	-0.185624	0.200116	0.208185	0.210968	0.202664	0.205445
116	0.470185	-0.0828069	0.416629	0.423661	0.419835	0.420063	0.417198	0.520318	-0.00213827	0.420061	0.41768	0.442027	0.435009	0.647928
117	-0.272318	-0.311273	0.396346	0.397588	0.395907	0.396848	0.396376	0.203685	0.0964913	0.396228	0.390015	0.396871	0.395922	0.400264
118	0.252024	0.105509	0.228672	0.230228	0.22885	0.230247	0.227257	0.360716	-0.319168	0.228517	0.231543	0.229688	0.228398	0.23459
119	0.224614	0.126038	0.285522	0.287932	0.28553	0.382575	0.285543	0.557754	-0.243721	0.481135	0.285658	0.285652	0.286409	0.282265
120	0.216602	-0.00634063	0.499723	0.504426	0.504211	0.505799	0.504535	0.179343	-0.15283	0.502444	0.501268	0.5005	0.496564	0.502547
121	0.199798	0.218498	0.0764919	0.347717	0.252039	0.359314	0.3081	0.212016	0.286326	0.0866819	0.0827915	0.0865584	0.0873402	0.0869314
122	0.495262	-0.129561	0.442852	0.409459	0.38813	0.441754	0.434862	0.574595	-0.495752	0.564031	0.448853	0.46391	0.440782	0.43891
123	0.163709	0.0128359	0.421578	0.424693	0.425181	0.424259	0.422498	0.420805	-0.192719	0.696874	0.687396	0.441211	0.694539	0.689315
124	0.314942	-0.023727	0.457467	0.449215	0.459005	0.458881	0.459596	0.403748	0.192155	0.456408	0.548882	0.450259	0.547156	0.560028
125	-0.0275687	-0.114938	0.503032	-0.0952364	0.497332	0.499332	0.500671	0.309358	-0.0193457	0.499136	0.588412	0.561759	0.595182	0.608858
126	0.399456	-0.34014	0.157597	0.155122	0.173635	0.157253	0.157049	0.449874	0.300417	0.4	0.507713	0.505218	0.430797	0.505749
127	0.119617	0.443327	0.283393	0.28078	0.285773	0.283816	0.285285	0.409843	0.211769	0.289512	0.208187	0.289163	0.298859	0.200331
128	-0.00373453	0.255468	0.340911	0.34226	0.340223	0.346047	0.34105	0.263351	-0.101092	0.342385	0.344377	0.339766	0.341121	0.341797
129	0.127197	0.120958	0.417757	0.418467	0.418478	0.41923	0.418586	0.207626	0.043041	0.416151	0.416513	0.421488	0.419121	0.415686
130	0.284144	0.27697	0.256253	0.40719	0.406978	0.403985	0.405066	0.522762	-0.203624	0.515216	0.515299	0.509977	0.224001	0.516846
131	0.574136	0.0413435	0.163921	0.105071	0.363441	0.38553	0.388489	0.76382	-0.0383561	0.761848	0.756832	0.757712	0.757618	0.758664
132	0.140186	-0.0822935	0.203362	0.206707	0.202217	0.206617	0.199281	0.171155	0.0920012	0.203962	0.208404	0.206364	0.209071	0.208144
133	0.123808	0.0421765	0.319922	0.31901	0.324415	0.323114	0.319037	0.161199	0.0544278	0.314091	0.321874	0.311862	0.31701	0.318837
134	0.211336	-0.0924344	0.21165	0.342657	0.216506	0.216544	0.215258	0.387899	-0.050001	0.496856	0.504454	0.505569	0.214713	0.505409
135	0.627765	0.325581	0.315305	0.315626	0.316521	0.312502	0.509366	0.601811	-0.084277	0.680587	0.671612	0.510777	0.514195	0.514243
136	0.215148	0.0167295	0.287372	0.288838	0.28673	0.288019	0.28901	0.338615	0.268892	0.287785	0.29267	0.284449	0.289206	0.288206
137	0.623737	0.47579	0.514989	0.394329	0.396621	0.386618	0.400896	0.479105	-0.00899163	0.394544	0.395987	0.390981	0.395038	0.432507
138	0.0414541	0.289539	0.421889	0.356835	0.427415	0.421999	0.425743	0.3494	0.23324	0.428299	0.425874	0.428713	0.426529	0.423985
139	0.281045	-0.275775	0.145584	0.145275	0.144093	0.142394	0.143818	0.282732	-0.237792	0.205583	0.141651	0.144395	0.143488	0.144965
140	0.384972	-0.024517	0.325058	0.497004	0.494704	0.498548	0.495509	0.464354	-0.337695	0.46954	0.462709	0.46366	0.461634	0.465821
141	0.107265	0.102001	0.478467	0.478714	0.478998	0.478917	0.478409	0.188201	-0.0549691	0.478787	0.480731	0.479599	0.480025	0.479333
142	0.287633	0.13861	0.0780465	0.108431	0.112112	0.112147	0.109209	0.338694	-0.203411	0.106023	0.110875	0.111253	0.107321	0.108871
143	-0.0239905	0.0088226	0.254862	0.256511	0.25582	0.254342	0.255786	0.173705	0.202084	0.256238	0.255958	0.283411	0.257116	0.254355
144	0.178354	-0.212728	0.163825	0.129649	0.21429	0.176794	0.479979	0.398406	0.136941	0.547469	0.546874	0.54682	0.547255	0.546579
145	0.306025	0.00101115	0.356301	0.550825	0.551372	0.531299	0.549718	0.431538	-0.317188	0.543592	0.551046	0.551601	0.551272	0.551267
146	0.257248	-0.162021	-0.109692	-0.0918684	-0.108118	-0.0936104	-0.113436	0.336656	0.0314702	0.194295	0.201129	0.193496	0.0833211	0.0439421
147	0.335552	0.320513	0.311645	0.318966	0.30889	0.310564	0.311043	0.347966	0.405022	0.499149	0.314798	0.316278	0.451331	0.322201
148	-0.0500585	0.357058	0.452903	0.454428	0.453736	0.451527	0.456402	0.220029	0.241157	0.456045	0.346854	0.514964	0.59873	0.393227
149	0.346975	-0.033327	0.174636	0.380773	0.190205	0.174093	0.313078	0.188702	-0.343671	0.159019	0.172277	0.169567	0.175198	0.168956
150	0.372511	0.272332	0.385308	0.492296	0.49227	0.488185	0.496671	0.320564	-0.159227	0.496395	0.498284	0.497659	0.495127	0.497624
Mean	0.244208	0.00880788	0.340399	0.339501	0.341601	0.340123	0.340165	0.349736	0.0127396	0.382086	0.385574	0.374706	0.374605	0.391457
