# Supplementary material for: Integrating molecular markers into metabolic models improves genomic selection for Arabidopsis growth
Source: Nat Commun. 2020 May 15;11:2410. doi: 10.1038/s41467-020-16279-5 (PMC7229213; doi:10.1038/s41467-020-16279-5)
Supplement: Supplementary file 19 — Supplementary Data 15 [file 41467_2020_16279_MOESM19_ESM.xlsx]

## Sheet: Supplementary Data 15
Supplementary Data 15. The prediction accuracies for growth using pFBA from optimal N to low N condition. Four approaches: rrBLUP of fresh weight, netGS using pFBA without accession-specific biomass reaction, netGS using pFBA with accession-specific biomass reaction, and robustness test using pFBA by random sampling within a specified relative error are applied, for comparison, using enzymatic an…
Cross-validations	Enzymatic SNPs							Genome-wide SNPs
	rrBLUP	netGS						rrBLUP	netGS
		without biomss	with biomass	0.05	0.1	0.15	0.2		without biomss	with biomass	0.05	0.1	0.15	0.2
1	0.239914	0.150017	0.386171	0.299712	0.167739	0.352801	0.250256	0.289284	0.390275	0.272543	0.237974	0.174393	0.39881	0.147059
2	0.0141237	0.331792	0.282965	0.217113	0.407657	0.594778	0.580726	-0.167253	NA	0.538781	0.0860608	0.485001	0.352432	0.415129
3	-0.0972375	-0.0366119	0.0498312	-0.0058342	0.00711445	0.0153509	-0.0286896	0.447076	0.101119	0.429891	0.38186	0.382788	0.340448	0.424781
4	-0.211585	0.323699	-0.0761758	0.0685467	-0.1348	-0.143899	-0.114387	0.127213	0.480903	0.156278	0.115273	0.374132	0.352935	0.132725
5	0.236873	0.516389	0.292002	0.263775	0.304968	0.314904	0.0374172	0.299841	0.063052	0.200953	0.649708	0.376039	0.476473	0.483808
6	-0.106244	0.104217	-0.451566	-0.253146	-0.673713	-0.727013	-0.551524	-0.0212713	0.279816	-0.144924	-0.31831	-0.493089	-0.350088	-0.498003
7	0.338932	0.820591	-0.637084	-0.269153	-0.269847	-0.0896646	-0.422877	0.235198	0.152118	-0.415587	-0.394007	-0.334987	-0.705635	-0.573488
8	0.222232	0.792304	0.404734	0.464625	0.461172	0.475929	0.422381	0.220888	0.259458	0.461759	0.488306	0.491715	0.491236	0.493853
9	0.333967	0.0376979	0.554094	0.402111	0.359473	0.467572	0.45023	0.653716	0.398566	0.582866	0.602994	0.592332	0.581044	0.672505
10	0.323324	0.492944	-0.280141	-0.0966206	-0.118393	-0.101988	-0.242513	0.316272	-0.0399192	-0.0966335	0.0124636	0.0920157	0.163108	-0.0682572
11	0.151817	NA	0.28312	0.269299	0.286367	0.270512	0.21499	0.266469	0.108226	0.46836	0.256393	0.467374	0.505117	0.4216
12	0.0893707	0.616869	0.540562	0.0619539	0.491708	0.503409	0.505475	0.204375	0.548409	0.526498	0.220271	0.44555	0.440046	0.435734
13	0.280563	0.316665	0.0636859	0.505102	0.232637	0.261819	0.281291	0.208702	0.387767	-0.0202142	0.445464	0.523503	0.331261	0.213855
14	0.513567	0.71162	0.463646	0.253031	0.499548	0.310459	0.415933	0.644224	NA	0.347044	0.307983	0.347704	0.3087	0.353736
15	0.0862668	0.567139	-0.0252696	-0.0610619	-0.40843	0.119663	0.00796307	0.0621352	0.285052	0.377354	0.40893	0.237425	0.422036	0.298986
16	-0.148623	-0.478716	-0.43407	-0.329338	-0.456851	-0.343386	-0.462379	0.334438	0.508016	0.095792	-0.422821	-0.424844	-0.366268	0.0950689
17	0.312248	0.351985	0.583328	0.539414	0.527537	0.622416	0.555361	0.168214	NA	0.53191	0.513156	0.696144	0.425845	0.710045
18	-0.273342	0.0383742	-0.134928	-0.142912	-0.119367	-0.181598	-0.0868121	-0.0571397	-0.0207103	0.22146	0.106236	0.101833	0.215745	0.0889732
19	-0.0488803	0.995788	-0.193866	-0.295367	-0.192378	-0.0929917	-0.144405	0.00439834	0.173422	-0.160635	-0.21346	-0.121574	0.219997	-0.21035
20	-0.103871	0.0929178	0.266245	0.172497	0.300378	0.0814142	0.170476	0.22953	0.362479	0.575459	0.628878	0.630759	0.518281	0.709691
21	0.167865	NA	0.514326	0.294195	0.313052	0.430092	0.103905	0.014283	0.504085	0.179428	0.132758	0.1387	-0.169125	0.13416
22	0.0939762	0.309485	0.0440792	0.105145	0.143948	0.0442514	0.142471	0.339607	0.938364	0.522967	0.47464	0.419662	0.250868	0.263205
23	0.178434	-0.0523522	0.435486	0.302361	0.448473	0.448565	0.433748	0.278309	0.00194987	0.45847	0.509948	0.489302	0.528717	0.484399
24	0.311469	-0.669021	-0.139954	-0.297404	-0.348334	-0.177449	-0.36453	0.316412	0.812333	-0.0528004	0.078567	-0.0442017	0.0811325	-0.0561053
25	0.0408516	0.246581	0.113184	0.141365	0.0671802	0.171267	0.137287	0.312924	0.695517	0.360394	0.305161	0.359055	0.279025	0.355452
26	0.231608	0.177268	0.113863	0.0150685	0.172183	0.0830478	0.0848687	0.161407	NA	0.221224	-0.152395	-0.26524	-0.114575	-0.142554
27	0.372532	0.0692448	0.533139	0.406735	0.536013	0.654111	0.53608	0.24237	0.378543	0.495034	0.541305	0.600386	0.484549	0.524229
28	0.218145	0.272972	0.153368	0.157316	0.0982312	0.0793505	0.0776374	0.377584	0.403161	0.211024	0.374876	0.338332	0.338842	0.292375
29	0.280688	-0.319843	-0.269157	0.0675383	-0.268185	-0.0216654	-0.269351	0.226752	0.268277	0.204322	0.205605	0.208224	0.205409	0.170635
30	0.207145	0.20838	0.537898	0.65602	0.489687	0.529352	0.56468	0.156719	-0.130266	0.603724	0.558625	0.591918	0.52141	0.533554
31	0.306769	-0.105149	-0.0342605	0.0977996	0.126852	0.0660462	-0.108184	0.389704	0.379129	0.356031	0.433656	0.352895	0.136039	0.160015
32	0.190207	0.386312	0.298019	0.270652	0.277021	0.266187	-0.0319834	0.0394237	0.57195	0.249648	0.389951	0.375925	0.295318	0.239391
33	0.191253	-0.257832	0.238421	0.254642	0.25241	0.242809	0.282883	0.304488	0.326076	0.344113	0.405025	0.402131	0.463234	0.460586
34	0.190001	0.173692	0.432161	0.224982	0.209926	0.189172	0.394076	0.43981	0.516515	0.282255	0.296153	0.607537	0.297162	0.289129
35	-0.0887653	NA	0.0802624	0.0816751	0.122853	0.0409775	0.11325	0.363185	0.363186	0.364064	0.322216	0.517662	0.382229	0.263671
36	0.143315	NA	0.065175	0.399705	0.271386	0.270128	0.0202289	0.0111556	NA	0.0866536	0.233256	0.0911229	0.339253	0.000427162
37	0.128585	0.127196	0.290276	0.469906	0.409127	0.448295	0.280133	0.208067	0.326157	0.465366	0.569604	0.554485	0.597758	0.584536
38	0.153529	0.285023	-0.199984	-0.389783	-0.199854	-0.403579	-0.236062	0.224952	-0.206969	-0.165197	0.137559	-0.0176223	0.0816789	0.0828868
39	0.261319	0.489228	0.445244	0.0654471	0.448632	0.351053	0.382211	0.215032	0.992277	0.438425	0.321807	0.326084	0.359643	0.352606
40	0.379579	0.423391	0.576802	0.603877	0.607753	0.59633	0.529944	0.447879	-0.114649	0.646966	0.683478	0.697113	0.695066	0.714045
41	0.293428	-0.266213	-0.4748	-0.108157	-0.357333	-0.269387	-0.367316	0.309337	0.320576	-0.0701601	-0.0499786	-0.293317	-0.129562	-0.133132
42	-0.14966	0.0670811	-0.150276	-0.173946	-0.0857118	0.1964	0.0332992	0.0933848	-0.193611	0.43078	0.326818	0.56618	0.566881	0.201408
43	0.492961	0.321466	0.6836	0.531662	0.635802	0.531098	0.477605	0.564619	0.956501	0.668508	0.68326	0.678207	0.708198	0.543578
44	0.203143	0.524247	0.146231	0.135031	0.0392157	0.185024	0.345946	0.200593	0.463785	0.27706	0.0702232	0.12233	0.279977	0.279312
45	0.00608241	0.482866	0.290496	0.22604	0.222467	0.224165	0.269473	0.0258388	0.498697	0.250653	0.26265	0.26428	0.264402	0.269015
46	0.292261	0.518587	0.505475	0.509316	0.4505	0.503588	0.502038	0.425604	0.0911149	0.587397	0.576622	0.562788	0.586618	0.592941
47	-0.0236526	-0.0174721	0.242001	0.241845	0.155256	0.246986	0.237237	-0.0303165	0.249044	0.325109	0.290884	0.429951	0.248738	0.180745
48	0.0349601	-0.159347	-0.329184	-0.235249	-0.263603	-0.189805	-0.249233	0.536312	NA	-0.0943887	-0.166059	-0.0061724	-0.295927	-0.248358
49	-0.15968	-0.314459	-0.16457	-0.253064	-0.276339	-0.297606	-0.154339	-0.0886729	0.145594	-0.133626	-0.145784	-0.00550433	-0.135226	-0.141446
50	0.415423	-0.369449	-0.521908	-0.422349	0.160094	-0.036656	0.0416463	0.695984	0.693611	0.530403	0.526468	0.128617	0.514435	0.544033
51	0.168301	0.441744	0.25229	0.185387	0.130183	0.335509	0.309272	0.23768	0.784536	0.354283	0.439272	0.440527	0.340519	0.353067
52	-0.173188	-0.975956	-0.175516	-0.120978	-0.18623	-0.246098	-0.219794	0.201253	NA	-0.0848238	0.096084	0.0988743	0.0307689	0.198763
53	0.219045	0.415831	0.717856	0.627568	0.628983	0.715298	0.628255	0.287792	-0.94037	0.720551	0.519269	0.606992	0.561919	0.543203
54	0.159257	0.364043	0.075208	0.0836159	0.102313	0.245809	0.0623925	-0.092961	0.252542	-0.0420782	-0.0558841	0.0447607	0.130495	-0.0413318
55	0.270288	-0.855134	0.293093	0.228597	0.210786	0.226553	0.407318	0.240918	-0.102617	0.265437	0.129474	0.114222	0.0598575	0.146368
56	0.00349859	0.00103264	0.191857	0.194081	0.183263	0.274773	0.1886	0.184228	-0.308007	0.517559	0.428719	0.52193	0.538558	0.432896
57	0.286956	0.707711	0.35566	0.368203	0.312175	0.309629	0.365593	0.00160642	-0.987226	0.000455049	-0.211924	-0.196357	-0.30081	-0.0298689
58	0.377617	-0.181115	0.527167	0.45482	0.319749	0.216434	0.0484246	0.497363	0.285023	0.546922	0.559999	0.527197	0.572687	0.536461
59	-0.0305144	NA	0.365835	0.170412	0.203743	0.168589	0.144675	-0.0415892	-0.0192369	0.20297	0.285403	0.381004	0.282747	0.190655
60	0.0293181	-0.209583	-0.385242	-0.252031	-0.237841	-0.169286	-0.365728	0.363935	0.836082	0.01452	-0.0137895	0.140777	0.0129352	0.0204139
61	-0.199097	0.00478087	-0.0287389	-0.293642	-0.303999	-0.204001	-0.325682	0.321287	0.394376	0.109329	0.143806	0.113389	0.371075	0.108051
62	0.356662	0.86897	0.395906	0.283529	0.262644	0.277667	0.271986	0.160452	0.234242	0.324257	0.320568	0.288482	0.339696	0.403636
63	0.185369	0.331826	-0.0199553	0.0144624	0.166562	-0.0715961	-0.0598665	0.56858	0.4296	0.512307	0.476027	0.58573	0.439496	0.534358
64	0.27967	-0.404416	0.529333	0.43115	0.662103	0.690769	0.691386	0.333168	-0.331033	0.499577	0.541216	0.542969	0.46174	0.547421
65	-0.0192005	0.417338	-0.288443	-0.00578482	-0.184001	-0.174142	-0.0135439	0.485883	0.600975	-0.121149	-0.104619	-0.299725	-0.197942	0.243437
66	0.201143	0.286115	0.341277	0.273884	0.443583	0.31497	0.316586	-0.0759388	-0.403631	0.180042	0.162489	0.370674	0.459271	0.473533
67	-0.153543	0.0797503	-0.37652	-0.308894	-0.166203	-0.445094	-0.431053	0.224747	0.272305	0.314586	0.155383	0.23179	0.231454	0.390448
68	0.261374	-0.998712	0.349816	0.350476	0.375188	0.317996	0.312675	0.214906	0.263825	0.371446	0.398674	0.289228	0.552779	0.567317
69	0.328278	0.67147	0.355567	0.473979	0.386998	0.425615	0.387917	0.352712	0.319063	0.490714	0.470134	0.486725	0.532412	0.512694
70	0.279884	0.00342582	0.610802	0.533606	0.476555	0.452872	0.551808	0.422199	0.312221	0.530334	0.283194	0.365448	0.348457	0.460745
71	0.359811	-0.169327	0.373684	0.391782	0.35923	0.264016	0.317852	0.301402	0.810705	0.573206	0.433722	0.581259	0.342283	0.402379
72	0.264202	NA	-0.0243521	0.136947	0.109818	0.237289	0.229659	0.200299	0.288305	0.260993	0.149393	0.16973	0.148551	0.313396
73	-0.0217997	0.553817	-0.0590811	0.0810123	-0.178421	0.00785693	-0.0634838	-0.0667373	0.140278	-0.183655	-0.119236	0.0669526	0.0542909	0.0316824
74	-0.0541266	NA	0.127693	0.200496	0.207161	0.161474	0.0763223	0.38166	NA	0.45411	0.45715	0.483959	0.435354	0.453814
75	0.323993	0.355194	0.0936398	-0.0509843	0.138325	0.117253	-0.0515306	0.500461	0.573787	0.423739	0.417463	0.423494	0.503473	0.414567
76	-0.123457	-0.557159	0.141622	0.214877	-0.0154804	0.0342257	-0.10301	0.268544	0.872166	-0.0122823	0.509053	0.0652492	0.210146	-0.0248023
77	-0.0195798	-0.388562	0.00755658	0.00678952	0.00212135	0.00556631	0.0047657	0.135986	0.183187	0.321636	0.262647	0.325262	0.324237	0.190847
78	-0.114767	0.263306	-0.0800174	-0.0277339	-0.0965657	-0.207759	-0.0900272	-0.375594	-0.900523	-0.166186	-0.220091	-0.0549293	-0.0979949	-0.28025
79	-0.351967	0.673334	-0.230735	-0.367529	-0.458136	-0.206844	-0.440857	0.0765392	0.252806	-0.170866	-0.114122	-0.45463	-0.279968	-0.217058
80	0.401014	-0.748824	0.345943	0.412292	0.379644	0.385921	0.659131	0.121405	-0.190575	0.640654	0.262522	0.510459	0.604973	0.625369
81	0.416949	0.159987	0.738088	0.677075	0.704302	0.67478	0.751618	0.424811	0.221967	0.66482	0.628731	0.674383	0.762931	0.732552
82	6.81408e-05	-0.329302	-0.0699555	-0.0979243	-0.210705	-0.215409	-0.206683	0.00991542	0.227357	0.0632483	-0.0128625	0.00625355	0.202827	0.28424
83	0.606472	0.512674	0.20979	0.213455	0.231016	0.205121	0.217676	0.631248	0.297589	0.555896	0.425928	0.506711	0.331486	0.478919
84	0.274533	0.342602	0.509806	0.550381	0.455044	0.533221	0.605504	0.259557	0.58462	0.670021	0.661945	0.576913	0.67278	0.710958
85	0.228742	0.444329	0.20977	0.118868	0.129157	0.123002	0.202347	0.0902823	0.553514	0.0390065	0.184313	0.100387	0.186847	0.136666
86	0.0560008	0.463239	0.057562	0.00845688	0.050388	0.00963981	0.0572367	0.415166	0.753563	0.0668897	0.335168	-0.0921067	-0.109513	-0.092819
87	0.459277	-0.0530209	0.188416	0.229784	0.0882855	0.342397	0.460267	0.506493	-0.592138	0.633603	0.574648	0.504636	0.528123	0.59706
88	0.370885	0.890254	0.376508	0.32789	0.387932	0.486209	0.421401	0.295987	0.829026	0.349521	0.368029	0.447972	0.371501	0.360178
89	-0.356977	-0.799812	-0.184982	-0.0183722	-0.0835263	-0.0264988	-0.023271	0.00846825	0.178961	-0.00251899	0.099009	-0.0114004	0.130393	0.128543
90	0.0846336	-0.0437062	0.122699	0.095556	0.0122548	0.35985	0.368255	0.0592887	-0.227877	0.150174	0.13299	0.317098	0.329153	0.118134
91	-0.103688	-0.00257649	-0.135479	-0.290641	-0.0509207	-0.280875	-0.253297	-0.0627209	0.247743	-0.216753	-0.123786	-0.308934	-0.308518	-0.296834
92	0.465792	0.959444	0.638787	0.60452	0.739636	0.591526	0.711617	0.265394	0.418953	0.472573	0.447784	0.608317	0.404109	0.582303
93	-0.0464376	-0.115019	0.0821936	0.0768393	0.290913	0.290144	0.317912	0.210634	0.560267	0.124208	0.393675	0.128981	0.27384	0.393213
94	0.322513	-0.305577	0.532026	0.405176	0.462577	0.506097	0.2185	0.420151	0.774846	0.498621	0.660169	0.686803	0.497512	0.59082
95	0.0588442	0.134342	0.00202558	0.0403838	-0.004875	0.103013	0.0727187	-0.043012	0.442869	0.00369523	0.101319	0.148905	0.0593434	0.0218365
96	0.239197	NA	-0.0678751	-0.0760086	0.0952841	0.155924	0.0429748	0.424824	-0.0045721	-0.1783	-0.0631389	-0.167703	0.170913	0.0529064
97	0.24379	0.257126	0.312575	0.317791	0.31711	0.282676	0.311228	0.28256	0.219587	0.339591	0.332811	0.251297	0.350381	0.289611
98	-0.0123773	NA	0.435801	0.324934	0.537188	0.51771	0.408052	0.14375	0.608719	0.282876	0.432517	0.436518	0.439575	0.499053
99	0.129967	0.258669	0.21092	0.139156	0.189901	0.19228	0.132338	0.204479	0.195397	0.126809	0.225193	0.0368843	0.134249	0.0486763
100	-0.291288	0.984653	0.0778526	0.0479842	-0.0634097	0.0940439	0.0759724	0.142447	NA	0.336164	0.14865	0.205559	0.27238	0.238102
101	0.115009	0.126219	0.176364	0.0293663	0.0383979	0.199988	0.079625	0.0187133	0.249937	0.545607	0.32794	0.666402	0.662779	0.279533
102	0.251759	0.859667	0.348421	0.245317	0.271254	0.176344	0.219048	0.467909	0.438293	0.361791	0.300736	0.373335	0.412421	0.361804
103	-0.0226496	-0.0251163	0.0315059	0.246848	0.18099	0.136177	0.10592	0.218974	-0.0730906	0.598797	0.426778	0.575726	0.646176	0.542589
104	0.305834	0.0248359	0.468819	0.451041	0.588091	0.59263	0.462562	0.372749	-0.0351935	0.439584	0.530261	0.59784	0.632099	0.494942
105	0.221748	0.0264832	0.195943	0.0783267	0.0367989	-0.0331046	0.168842	0.288115	0.0911534	0.237684	0.249286	0.276441	0.113801	0.146854
106	0.0593953	-0.239904	-0.139025	0.0430815	-0.0689457	0.00733845	-0.112955	-0.0862292	-0.32687	0.0849148	-0.00729532	-0.0266663	0.0167127	-0.1093
107	0.207485	0.266868	0.0377623	0.153799	0.178606	-0.0875778	0.158797	0.414099	-0.155261	0.0413241	0.325481	-0.0121425	0.155863	0.249258
108	0.0377045	0.144719	0.317307	-0.152188	0.0354028	0.0411525	0.11857	-0.0293112	0.431801	0.285497	0.374654	0.331048	0.118627	0.375867
109	-0.109117	0.1105	0.114912	0.291622	0.0226555	0.286685	0.0840675	-0.184079	0.166305	0.159102	0.0635968	0.102506	0.0616371	0.114605
110	0.248847	0.149984	0.342878	0.00386262	0.333825	0.0409835	0.179397	0.352293	0.161688	0.356408	0.531979	0.563708	0.475549	0.33857
111	0.156985	0.346086	-0.071743	0.241671	0.122727	0.280119	0.131011	0.48207	0.738187	0.323039	0.476488	0.458009	0.398144	0.510899
112	0.270062	0.339074	0.371589	0.434114	0.368828	0.448685	0.476914	0.211589	0.260172	0.499965	0.636718	0.402266	0.474367	0.383167
113	-0.00619268	0.561946	0.118002	0.142283	0.195699	0.14675	0.0682177	0.251088	0.0263087	0.576485	0.137181	0.401677	0.280646	0.440362
114	0.0195069	-0.243231	-0.0636184	0.0601095	-0.0130469	-0.106241	-0.0936614	0.484082	0.688211	0.281879	0.203367	0.375	0.284994	0.142583
115	0.102287	0.148761	0.0282326	0.197497	0.0747156	0.00647591	0.0621751	0.069184	0.572584	0.118082	-0.0576003	-0.0724804	0.0196825	0.0518302
116	0.320125	NA	0.159923	-0.0878544	0.166337	-0.0872452	0.176778	0.276274	NA	0.302419	0.30339	0.477664	0.12869	0.371997
117	-0.1522	0.0875735	-0.248024	-0.0163539	-0.254043	-0.251607	-0.246685	0.343617	0.87465	0.591	0.412979	0.476189	0.599608	0.57894
118	0.141858	0.487577	-0.250539	0.0699126	-0.0899857	-0.0489355	0.15102	0.289617	0.289866	0.152713	0.2314	-0.497035	-0.155614	0.332199
119	-0.00482427	-0.317751	0.0836636	0.0538031	0.105013	0.023991	0.11074	0.645108	0.588064	0.351137	0.573895	0.502891	0.585117	0.587624
120	-0.0244514	0.26715	0.450315	0.379034	0.380203	0.363604	0.410122	-0.182015	-0.538	0.259298	0.290783	0.334978	0.286334	0.288127
121	0.300101	0.575356	0.249567	0.155112	0.116379	0.0827108	-0.0282356	0.305174	0.313602	0.415522	0.436073	0.492857	0.235971	0.307741
122	-0.0690187	-0.0627756	0.0344895	0.156094	-0.123461	-0.243746	-0.153817	0.0843776	NA	0.199191	0.0606996	0.058935	0.106936	0.122913
123	0.076801	0.0510206	0.0463462	0.298672	-0.0718743	0.265848	-0.0788546	0.393994	-0.253385	0.509373	0.553163	0.610573	0.458263	0.514752
124	0.202149	0.473114	0.21461	0.240796	0.183927	0.268165	0.208207	0.435012	0.4972	0.278033	0.407622	0.420642	0.362925	0.400442
125	-0.033907	0.0539348	0.238471	0.132016	0.133092	-0.0272372	0.0840089	0.226579	0.426863	0.452992	0.444559	0.515707	0.374318	0.310825
126	-0.0283271	-0.00497685	-0.288019	-0.0113491	-0.329281	-0.141124	-0.0998644	0.200854	0.174304	-0.0691242	-0.0521246	-0.0306832	-0.0466323	-0.108614
127	0.0753896	0.446796	-0.0764037	-0.14694	0.177995	0.317006	0.213192	0.263673	0.521827	0.400086	0.250995	0.59131	0.277601	0.0687943
128	-0.0266046	-0.671322	0.0120758	0.016767	0.0780723	0.0145514	0.0201889	-0.019507	-0.0576034	0.288205	0.359585	0.294435	0.305862	0.248232
129	0.0224488	-0.3027	0.17626	-0.170428	0.175639	0.0607846	0.117155	0.21706	0.667827	0.445932	0.406826	0.447163	0.445818	0.448926
130	0.138859	-0.00504449	0.28593	0.34534	0.03125	0.111007	0.0245417	0.322208	0.15032	0.355261	0.517844	0.220216	0.23908	0.262116
131	0.167975	0.295521	0.643385	0.426441	0.371836	0.440962	0.343196	0.159156	-0.448643	0.491423	0.465835	0.520788	0.495839	0.474036
132	0.160297	0.392151	-0.252879	-0.054065	0.09038	-0.0637654	-0.255085	0.288491	0.147678	0.282605	0.263688	0.304932	0.141591	0.145772
133	0.204727	NA	0.355972	0.142377	0.211329	0.388319	0.014201	0.309738	NA	0.334675	0.412611	0.452027	0.425587	0.329287
134	0.263597	0.455369	0.115129	0.304915	0.277372	0.28648	0.056766	0.409296	0.477603	0.22676	0.225898	0.287806	0.352464	0.174953
135	0.12844	0.30566	0.398276	0.379512	0.275026	0.259595	0.2298	-0.0453258	-0.0358481	0.269722	0.207535	0.496086	0.492762	0.534757
136	-0.0141123	0.230643	0.0498203	0.0847883	-0.0743869	0.0383371	0.171429	0.456431	0.812971	0.292074	0.369003	0.186925	0.104587	0.137683
137	0.416462	0.0450908	0.255125	0.274309	0.273522	0.291656	0.275428	0.312723	0.448156	0.424523	0.490888	0.399676	0.537987	0.477904
138	0.134902	0.377018	0.465073	0.470705	0.427453	0.305055	0.417583	0.168961	0.299593	0.467685	0.337875	0.304893	0.304654	0.313384
139	-0.172394	-0.45406	-0.0686721	0.075043	-0.0976454	-0.110796	-0.0552509	0.323301	0.630355	0.223755	0.313297	0.115062	0.176579	0.118938
140	0.425096	0.56346	0.581306	0.578643	0.666563	0.506831	0.717367	0.285637	0.0120325	0.539021	0.488641	0.446021	0.496055	0.440052
141	0.106096	NA	0.332589	0.265469	0.304552	0.384461	0.207188	0.163276	0.79839	0.339872	0.424438	0.431702	0.42628	0.440679
142	0.161804	0.736011	0.0411241	0.128816	0.159271	0.0740491	0.257479	0.421229	0.38875	0.121291	0.190031	0.186707	0.306691	0.302302
143	-0.52744	-0.949399	-0.349816	-0.276392	-0.36236	-0.332836	-0.358539	0.0131001	0.092241	0.028368	0.0789909	0.0515668	0.0535818	0.049553
144	0.0407677	-0.474852	-0.0665742	0.194855	0.15519	-0.0831449	-0.0938144	0.152838	0.992727	0.191036	0.3571	0.317546	0.337884	0.0493345
145	0.294184	NA	0.168258	0.0668946	0.23281	0.450937	0.0440374	0.402411	0.385108	0.654385	0.788857	0.584303	0.624675	0.631855
146	0.356593	0.153949	0.04932	0.0594927	0.0442633	0.0450432	0.0410446	0.257558	0.873533	0.159261	0.0652142	0.0754686	0.113743	-0.108875
147	0.284191	-0.0094741	0.190504	0.200141	0.193462	0.18205	0.234095	0.362316	-0.416146	0.207809	0.196804	0.306388	0.310316	0.200369
148	-0.00139976	-0.32032	0.272644	0.200578	0.284469	0.267539	0.278395	0.265167	0.131211	0.649406	0.500308	0.584161	0.523818	0.579638
149	0.151979	0.188422	0.084154	0.0294999	0.027382	0.0263517	0.0665295	0.0759675	0.525349	0.103206	0.137289	-0.0201412	0.021735	0.0533628
150	0.149045	0.997575	-0.31022	-0.199122	-0.261969	0.00195555	-0.223154	0.402443	0.516617	0.0485423	0.218291	0.310228	0.0260321	-0.0456735
Mean	0.131243	0.216068	0.144953	0.147081	0.141912	0.158147	0.134245	0.23806	0.282722	0.284794	0.283835	0.288897	0.284854	0.275176
