# Supplementary material for: Integrating molecular markers into metabolic models improves genomic selection for Arabidopsis growth
Source: Nat Commun. 2020 May 15;11:2410. doi: 10.1038/s41467-020-16279-5 (PMC7229213; doi:10.1038/s41467-020-16279-5)
Supplement: Supplementary file 20 — Supplementary Data 16 [file 41467_2020_16279_MOESM20_ESM.xlsx]

## Sheet: Supplementary Data 16
Supplementary Data 16. The prediction accuracies for growth from optimal N to low C condition using rrBLUP and netGS. Four approaches: rrBLUP of fresh weight, netGS without accession-specific biomass reaction, netGS with accession-specific biomass reaction, and robustness test by random sampling within a specified relative error are applied, for comparison, using enzymatic and genome-wide SNPs. T…
Cross-validations	Enzymatic SNPs							Genome-wide SNPs
	rrBLUP	netGS						rrBLUP	netGS
		without biomss	with biomass	0.05	0.1	0.15	0.2		without biomss	with biomass	0.05	0.1	0.15	0.2
1	0.149249	0.138736	0.203473	0.127246	0.125146	0.123651	0.127492	0.102816	0.102054	0.122282	0.125535	0.127455	0.155451	0.162546
2	-0.184805	-0.188741	-0.092394	-0.0904051	-0.0889013	-0.102285	-0.0880776	-0.235476	-0.235648	-0.0804628	-0.078462	-0.0777514	-0.0770556	-0.0772667
3	0.469602	0.46961	0.437898	0.448984	0.442694	0.443425	0.452175	0.411552	0.409197	0.273183	0.27293	0.391322	0.32377	0.320557
4	0.0692114	0.0688483	0.199343	0.205868	0.207201	0.208776	0.210212	0.107926	0.107217	0.23257	0.236208	0.235706	0.218848	0.21754
5	-0.0677269	-0.0493823	-0.211575	-0.210234	-0.214689	-0.218416	-0.213693	0.0831839	0.105002	-0.103078	-0.102968	-0.0971917	-0.10171	-0.101561
6	-0.0960596	-0.0482961	0.00125758	0.00970608	0.0118886	0.00900353	0.0154339	-0.287513	-0.287663	-0.0494865	-0.0440566	-0.0421449	-0.0454432	-0.0403014
7	-0.27213	-0.254602	-0.449568	-0.454524	-0.456107	-0.446296	-0.429526	-0.26077	-0.259424	-0.46102	-0.463386	-0.425915	-0.445258	-0.448065
8	0.288198	0.28809	0.429935	0.440502	0.441901	0.440679	0.439422	0.34572	0.336406	0.478035	0.482061	0.480716	0.482491	0.499152
9	0.354806	0.353872	0.3848	0.398805	0.404629	0.422902	0.404413	0.298841	0.297978	0.367018	0.355179	0.3788	0.397348	0.396707
10	-0.205637	-0.255537	-0.113384	-0.107879	-0.108321	-0.111309	-0.108301	-0.31487	-0.315437	-0.235735	-0.256679	-0.222382	-0.229292	-0.226292
11	0.494069	0.130072	0.551983	0.397191	0.443475	0.430982	0.53859	0.394521	0.0849476	0.3544	0.317498	0.359439	0.361773	0.299895
12	0.18113	0.154415	0.16044	0.155623	0.148984	0.19517	0.170788	0.306945	0.30467	0.189033	0.162719	0.181748	0.240469	0.184979
13	-0.178714	-0.145483	-0.30585	-0.30402	-0.304192	-0.304208	-0.302955	-0.344307	-0.341986	-0.413739	-0.408432	-0.385373	-0.413114	-0.350704
14	0.583001	0.55619	0.397405	0.401588	0.398099	0.40317	0.40261	0.481887	0.481051	0.363188	0.366087	-0.0959123	0.227733	-0.145359
15	0.312669	0.3141	0.427985	0.437247	0.527622	0.43719	0.439762	0.282481	0.293	0.533233	0.53998	0.538001	0.537898	0.542403
16	0.0353353	0.0258686	0.0237216	0.0149207	-0.00272565	-0.00170659	0.0221974	-0.105595	-0.105134	-0.135994	-0.133897	-0.129697	-0.157436	-0.100999
17	0.268988	0.190063	0.352222	0.353086	0.351278	0.351992	0.359197	0.282342	0.282162	0.33297	0.333135	0.336588	0.345302	0.343084
18	0.220764	0.209685	0.226698	0.232072	0.230746	0.229001	0.23675	0.20313	0.202552	0.244044	0.22781	0.244526	0.239905	0.250323
19	0.185883	0.167687	-0.0352877	-0.0343902	-0.0270048	-0.0321095	-0.0320021	0.0369229	0.0361131	-0.083936	-0.236497	-0.21952	-0.219968	-0.272099
20	-0.00887849	0.0121614	0.135888	0.140487	0.140701	0.140543	0.142491	0.0103075	0.0114053	0.152983	0.154742	0.177124	0.13137	0.148256
21	0.0551887	0.0362689	0.201712	0.204251	0.186349	0.203768	0.194031	-0.0287286	-0.0291566	0.0924539	0.0947056	0.0939981	0.0946157	0.0964282
22	0.102011	-0.00142963	0.287698	0.287626	0.293797	0.293975	0.301418	0.0729162	0.0699884	0.238137	0.239383	0.0281189	0.241233	0.224128
23	0.138063	0.147156	0.0439759	0.0693863	0.0727032	0.0646569	0.0741972	-0.0560194	-0.056702	-0.0174138	-0.00547357	-0.00630166	-0.00921067	-0.00196735
24	0.07088	0.0344112	0.0160591	0.0173526	0.0114791	0.0131053	0.0180132	0.295261	0.295462	0.0891009	0.162722	0.0920341	0.0914686	0.0931229
25	0.0963965	0.118353	0.0653581	0.0662559	0.185878	0.065499	0.069851	0.0422109	0.04253	0.222724	0.0723398	0.299634	0.127641	0.308774
26	0.185042	0.15354	0.195873	0.202138	0.208584	0.148046	0.202178	-0.0187686	-0.0199329	0.0587694	-0.0147962	-0.00109797	-0.0603024	-0.0577927
27	0.270284	0.274833	0.122667	0.136459	0.11594	0.134177	0.13155	0.192431	0.19151	0.221893	0.22462	0.2273	0.228239	0.227648
28	0.00137573	0.0143408	0.128223	0.132312	0.130712	0.134301	0.135648	0.0599806	0.0601633	0.188823	0.188809	0.187555	0.18932	0.190838
29	-0.0235901	-0.025079	-0.0551434	-0.0567107	-0.0570941	-0.0560242	-0.0579829	0.047041	0.0466635	-0.0343433	-0.027349	0.0572911	-0.0323979	0.013539
30	0.173594	0.0593064	0.337813	0.34393	0.332362	0.337661	0.338069	0.274424	0.27402	0.428495	0.442961	0.442974	0.444075	0.454371
31	0.02972	0.178132	-0.157076	-0.149757	-0.149532	-0.148447	-0.145868	0.133038	0.133584	0.139288	0.163118	0.149758	0.175403	0.18213
32	0.430241	0.431506	0.430349	0.427651	0.42648	0.379664	0.378009	0.132103	0.130739	0.276695	-0.265629	0.0484445	-0.0856984	-0.0732562
33	0.121661	0.230314	0.245087	0.263803	0.26317	0.256188	0.26181	0.234693	0.237695	0.305701	0.313953	0.302447	0.308456	0.335013
34	0.384844	0.3467	0.235243	0.245266	0.23965	0.239778	0.24296	0.297979	0.297825	0.307344	0.304785	0.305923	0.348217	0.349728
35	-0.0314844	-0.168962	0.00305076	0.00417179	0.0280154	0.0233095	0.0073231	-0.109599	-0.108309	-0.12963	-0.16851	-0.123445	-0.136741	-0.138797
36	0.0759008	0.0773136	0.208506	0.209109	0.212789	0.215278	0.211312	0.163706	0.163656	0.377739	0.302681	0.451438	0.402903	0.398689
37	-0.238646	-0.242525	-0.0589746	-0.0545968	-0.052806	-0.0568143	-0.0537332	-0.152664	-0.164844	0.00107003	-0.000801702	0.00552591	0.0095894	0.00659718
38	0.281748	0.272793	0.159019	0.161735	0.164463	0.169139	0.169135	0.175997	0.174498	0.0450466	0.0335088	0.0477364	0.0509022	0.0549325
39	0.352635	0.291953	0.32415	0.33594	0.335331	0.335718	0.337385	0.193273	0.19535	0.287993	0.293302	0.29937	0.293838	0.300431
40	-0.0929783	-0.110479	0.0776003	0.082962	0.0826651	0.0819065	0.0800295	-0.024473	-0.0237943	0.153288	0.158202	0.124726	0.164817	0.156805
41	0.0490192	0.0623358	0.0340879	0.0316455	0.0603015	0.0302085	0.0375912	0.010559	0.011377	-0.0308152	0.000918154	0.0675206	-0.0268425	-0.00699096
42	-0.0304979	-0.0356382	-0.00253769	-0.00916693	-0.0297629	-0.0176223	-0.00933413	-0.0257421	-0.0269101	0.0497023	-0.0237016	-0.0142237	0.048051	0.0329353
43	0.165359	0.122297	0.230996	0.233937	0.226808	0.228518	0.233526	0.128653	0.127518	0.239848	0.242543	0.258558	0.234716	0.244645
44	0.384242	0.317527	0.386693	0.386038	0.383619	0.385825	0.387994	0.265456	0.263521	0.322803	0.240055	0.202216	0.180134	0.159638
45	-0.131707	-0.150719	-0.128142	-0.117469	-0.116438	-0.116645	-0.11647	-0.047717	-0.0459395	-0.0866575	-0.079585	-0.0815802	-0.080529	-0.078289
46	0.181725	0.090255	0.218791	0.22492	0.226127	0.227629	0.231153	0.052801	0.0545839	0.0523363	0.044392	0.0594744	0.0535506	0.0569616
47	-0.25211	-0.255654	-0.236995	-0.229188	-0.042706	-0.232063	-0.226849	-0.356946	-0.355466	-0.294319	-0.290714	-0.271348	-0.288043	-0.2852
48	0.25672	0.255487	0.233767	0.234224	0.229504	0.230181	0.232981	0.225202	0.22325	0.380673	0.330757	0.414252	0.315926	0.33397
49	0.075062	0.0671491	0.2442	0.260095	0.222466	0.252247	0.265707	0.0699111	0.068496	0.263721	0.267014	0.259043	0.270032	0.277743
50	-0.0162892	0.0224389	-0.285109	-0.284471	-0.301658	-0.302882	-0.286826	0.0585678	0.0584057	-0.1375	-0.0609586	-0.0586032	-0.0597965	-0.0546163
51	0.176765	0.175539	0.166179	0.160223	0.157418	0.163889	0.159085	0.157184	0.145399	0.132781	0.147667	0.14172	0.132506	0.133335
52	-0.158883	-0.157986	-0.127426	-0.127393	-0.130814	-0.127245	-0.128764	-0.141865	-0.141414	-0.0896208	-0.0397933	-0.0137333	-0.016636	-0.0275799
53	0.406023	0.401915	0.23632	0.254818	0.251822	0.29641	0.258594	0.116669	0.113769	0.149737	0.146848	0.147697	0.139441	0.151351
54	0.242886	0.14519	0.240227	0.247799	0.223463	0.247525	0.240656	0.127701	0.128391	0.26232	0.268163	0.247487	0.26517	0.265534
55	-0.07281	0.0723315	0.0476392	0.0208581	0.0222325	0.034139	0.0364864	-0.0871299	-0.0431691	0.2266	0.220751	0.194149	0.0468395	0.0452614
56	0.192585	0.185366	0.381225	0.385829	0.385284	0.385071	0.388907	0.0548683	0.0577987	0.270419	0.274719	0.269307	0.276352	0.282738
57	0.096307	0.096766	0.0269234	0.028586	0.0260507	0.0224421	0.0264589	-0.0446867	-0.0442434	-0.0328341	-0.0259237	0.0663854	0.0778178	-0.0294363
58	0.0665793	0.0747331	0.196868	0.189525	0.179874	0.184089	0.190397	0.213239	0.211451	0.288257	0.291818	0.288549	0.289996	0.291064
59	0.0485945	0.0499313	0.255965	0.258694	0.258965	0.257426	0.260085	0.0516446	0.0528653	0.218855	0.267414	0.271056	0.265657	0.211706
60	0.0329917	0.0665488	-0.142154	-0.133747	-0.1347	-0.130526	-0.12904	0.19106	0.190701	0.021503	0.0252826	0.0691373	0.0580746	0.0865453
61	0.0632224	0.059035	0.0565442	0.0546359	0.0549965	0.0562499	0.056256	-0.0863505	-0.0866498	-0.0503212	-0.0674297	-0.0485661	-0.0418923	-0.0470606
62	0.711793	0.710051	0.541866	0.55057	0.541156	0.546025	0.544973	0.48278	0.482674	0.456385	-0.0508591	0.151446	-0.186769	-0.0687524
63	-0.166658	-0.199652	-0.0571391	-0.0534622	-0.0493583	-0.0448795	-0.0511303	-0.073493	-0.176513	0.06312	0.0685365	-0.036148	0.0352444	-0.00152478
64	0.251573	0.249459	0.375659	0.376604	0.374164	0.359433	0.376873	0.2175	0.216773	0.350452	0.352375	0.349637	0.35286	0.357983
65	0.0244148	0.0390879	0.148485	0.150429	0.150044	0.151999	0.150774	0.258469	0.167697	0.242248	0.285935	0.239705	0.226478	0.271853
66	-0.0780921	-0.0755879	-0.104867	-0.106347	-0.101003	-0.106926	-0.104106	-0.239326	-0.238731	-0.235434	-0.237221	-0.381568	-0.229047	-0.240554
67	0.182359	0.18493	0.198027	0.202572	0.211166	0.203421	0.221275	0.230243	0.233848	0.240446	0.201054	0.241335	0.273897	0.247639
68	0.0261412	0.0199943	0.0544121	0.0560872	0.033208	0.0526049	0.05585	0.122348	0.122264	0.117417	0.119403	0.141158	0.115534	0.121174
69	0.168123	0.1704	0.204163	0.21312	0.213181	0.210756	0.217474	0.103549	0.103597	0.183994	0.199389	0.203828	0.190557	0.196306
70	0.488514	0.467125	0.463357	0.467999	0.469842	0.468939	0.471189	0.242441	0.242863	0.321251	0.322255	0.326195	0.0237979	0.161045
71	0.258651	0.259051	0.266728	0.276676	0.296174	0.276059	0.277508	0.149776	0.150312	0.114467	0.115326	0.125161	0.116632	0.114276
72	-0.20496	-0.208023	-0.167655	-0.164501	-0.166141	-0.167794	-0.164641	-0.107461	-0.108171	-0.0716213	-0.0562228	-0.0576634	-0.0552238	-0.0495161
73	0.060888	0.0256902	0.113082	0.1128	0.114437	0.111863	0.115587	-0.0521582	-0.0525474	0.0569766	0.0592394	0.0256642	0.0612769	0.0630475
74	-0.114755	-0.11206	-0.0588388	-0.0646103	-0.0670252	-0.0657853	-0.0639553	0.154999	0.155101	0.0990961	0.313938	0.163422	0.316116	0.303341
75	0.275823	0.258385	0.0352686	0.0348945	0.0552084	0.0419523	0.0348859	0.109172	0.10885	0.0969707	0.10141	0.0947862	0.0970042	0.100079
76	0.184603	0.185781	0.293221	0.295508	0.29261	0.294483	0.298196	0.222761	0.230972	0.302249	0.291101	0.298713	0.30709	0.305876
77	-0.179464	-0.239231	-0.0922009	-0.100951	-0.142864	-0.110004	-0.101694	-0.0479723	-0.047524	-0.0956125	-0.0910444	-0.0784996	-0.0769279	-0.0945992
78	-0.14518	-0.144132	-0.0975409	-0.125545	-0.124202	-0.12079	-0.116873	-0.0226955	-0.0225778	0.035148	0.564528	0.0492716	0.558387	0.554909
79	-0.194216	-0.211524	-0.102746	-0.102664	-0.120382	-0.104418	-0.102285	-0.0804893	-0.110925	-0.0524147	-0.0504387	-0.0563171	-0.0498624	-0.0488333
80	0.356586	0.375087	0.283646	0.2925	0.263403	0.291539	0.291443	0.112902	0.107636	0.114691	0.119959	0.19362	0.123741	0.122074
81	0.422828	0.417809	0.485325	0.485316	0.479783	0.487366	0.484421	0.294067	0.247644	0.352188	0.347006	0.370026	0.363795	0.373138
82	0.23495	0.23214	0.275585	0.177654	0.175316	0.199278	0.181354	0.184346	0.183325	0.228657	0.233188	0.279885	0.228621	0.178374
83	0.463188	0.0986038	0.466329	0.17651	0.200348	0.175725	0.180647	0.399517	0.400869	0.286112	0.284557	0.337551	0.290354	0.295321
84	0.0941115	0.0975193	0.0984983	0.106925	0.121084	0.140098	0.104043	-0.0718296	-0.0722325	-0.0561235	-0.0025807	-0.0378102	-0.00287772	-0.0404154
85	-0.0161999	-0.072264	-0.0412563	-0.0351663	-0.0226131	-0.0355646	-0.0356284	-0.134668	-0.134512	-0.162118	-0.0385517	-0.0330178	-0.0423877	-0.153165
86	0.494799	0.460449	0.575127	0.580462	0.590865	0.582132	0.579835	0.358287	0.357281	0.478586	0.474998	0.39395	0.426437	0.386602
87	0.270972	0.262171	0.121766	0.126884	0.126784	0.122605	0.118792	0.155034	0.155621	0.19053	0.192691	0.192296	0.193048	0.193615
88	0.0258203	0.0253745	-0.0361927	-0.0266764	-0.0263339	-0.0373367	-0.0119516	-0.0301576	-0.0303767	-0.0737937	-0.076255	-0.0724731	-0.0718763	-0.0728366
89	0.240405	0.18946	0.443805	0.449054	0.442365	0.444861	0.447751	0.0732056	0.0728449	0.35464	0.358445	0.246419	0.356799	0.345326
90	0.123394	0.265061	-0.0647384	-0.0662707	-0.0635621	-0.050996	-0.0637883	-0.0606508	-0.166283	0.028111	0.0247855	-0.00767274	0.00695848	0.0181943
91	0.232242	0.227184	0.32903	0.337492	0.335404	0.334373	0.335005	-0.116024	-0.115256	0.117006	0.116092	-0.0492418	0.116224	0.0101035
92	0.105405	0.107148	0.145051	0.147309	0.14811	0.14627	0.152489	-0.0229908	-0.0216769	0.0520456	0.0533192	0.050808	0.0559611	0.0581378
93	0.0140157	0.0119349	-0.0169749	-0.0370206	-0.036929	-0.0315212	-0.0340275	0.0825391	0.0799874	0.0297877	0.0164298	0.0193433	0.0285149	0.337562
94	0.278763	0.281472	0.275511	0.359555	0.348866	0.352734	0.351685	0.198994	0.132027	0.187276	0.307936	0.0892721	0.0793183	0.286715
95	0.219708	0.228221	0.129017	0.12541	0.125042	0.129569	0.101779	-0.116402	-0.109519	-0.0668628	-0.0753721	-0.0739691	-0.0812704	-0.000854654
96	0.16504	0.15809	0.155737	0.160668	0.158564	0.158635	0.160008	0.294032	0.292968	0.31478	0.294882	0.308584	0.188236	0.322735
97	0.0504608	0.0123529	0.123505	0.124325	0.122899	0.126224	0.130892	-0.0548015	-0.0563469	0.0609793	0.060608	0.0470304	0.0659837	0.0124781
98	0.349183	0.343428	0.184013	0.196658	0.205461	0.200187	0.194088	0.210871	0.202286	0.0941424	0.0933737	0.158118	0.165951	0.171462
99	0.0680402	0.0294013	0.14591	0.150785	0.149653	0.151714	0.148077	-0.0504486	-0.0517181	0.0777356	-0.307761	-0.189204	0.083794	-0.128769
100	0.012406	0.006268	0.136386	0.14176	0.13425	0.139277	0.119427	0.308475	0.276554	0.302849	0.215988	0.305798	0.34486	0.339897
101	-0.1129	-0.10483	0.012816	0.013413	0.0154102	0.0169046	0.020347	-0.146874	-0.147708	0.00192285	0.00170988	-0.0199489	0.149423	0.105722
102	0.202613	0.1995	0.0256714	0.100378	0.101489	0.101898	0.101778	0.1963	0.196234	0.130632	-0.00168243	-0.226729	-0.350927	-0.287813
103	-0.00389938	-0.000810775	-0.0500919	-0.0503319	-0.0868937	-0.102308	-0.197836	-0.143472	-0.142418	-0.163839	-0.10909	-0.241192	-0.246486	-0.230616
104	0.29053	0.251329	0.372562	0.372376	0.375606	0.384207	0.375742	0.237466	0.264323	0.408879	0.328431	0.441172	0.437028	0.443525
105	0.336439	0.336195	0.284423	0.286912	0.287087	0.286463	0.29363	0.159465	0.160222	0.167837	0.176007	0.175205	0.171079	0.178726
106	0.175899	0.140205	0.190345	0.199416	0.194644	0.195167	0.196526	-0.0896421	-0.135957	-0.0362889	-0.0300834	-0.0298734	-0.00385152	-0.00653723
107	0.190688	0.190251	0.204031	0.269839	0.284986	0.202228	0.178949	0.155125	0.153358	0.160385	0.286976	0.288944	0.286342	0.142314
108	-0.167932	-0.165173	-0.24806	-0.246254	-0.24148	-0.246891	-0.242781	-0.118874	-0.178079	-0.108951	-0.109752	-0.107708	-0.10659	-0.107595
109	0.0820792	0.00779375	0.191676	0.195702	0.184039	0.194974	0.198775	-0.0488838	-0.0514036	0.140392	0.11968	0.142226	0.117886	0.111352
110	0.269274	0.270297	0.379867	0.38812	0.38485	0.384996	0.387674	0.22162	0.210952	0.38356	0.378815	0.322018	0.366741	0.367978
111	0.226537	0.228891	0.0493207	0.0541872	0.0541593	0.0620913	0.0611628	0.0270988	0.0292866	-0.0738358	-0.0455574	-0.0683847	-0.064981	-0.00301903
112	0.0600212	0.0391561	0.118154	0.117179	0.116561	0.099766	0.0966739	0.0197371	0.0196672	0.0862779	0.0896264	0.115463	0.0916827	0.0934648
113	0.130002	0.131003	0.0421582	0.0495802	0.0476362	0.0481623	0.0495541	0.0638317	0.0884594	0.0356217	0.0423749	0.0351182	0.0352611	0.0349376
114	-0.0309484	-0.0105541	0.0755004	0.0802404	0.0791594	0.0777973	0.0813345	0.116625	0.0637276	0.225289	0.200093	0.485834	0.532886	0.527141
115	0.17126	0.172759	0.32435	0.324571	0.301921	0.309318	0.314461	0.0513214	0.0515656	0.281769	0.297184	0.298817	0.292578	0.296619
116	0.404223	0.405697	0.117905	0.119749	0.110438	0.117875	0.118358	0.188136	0.188875	0.224541	0.226816	0.301946	0.271865	0.239202
117	-0.239308	-0.237936	-0.170709	-0.166787	-0.16934	-0.170799	-0.168228	0.033859	0.033644	-0.0203098	-0.0550687	-0.0224915	-0.0208143	-0.0279984
118	-0.0963529	-0.148479	0.131461	0.136245	0.10852	0.134364	0.137183	-0.0979949	-0.139751	0.152799	0.156094	0.149974	0.157149	0.156241
119	0.335857	0.286514	0.31958	0.337294	0.319071	0.331845	0.326518	0.550053	0.551309	0.395818	0.282771	0.281241	0.27072	0.176659
120	0.0266433	0.0257556	-0.089771	-0.0839335	-0.0455372	-0.0875723	-0.0821098	0.0264512	0.0261829	-0.0283163	-0.017065	-0.0264193	-0.0270609	-0.0263596
121	-0.197869	-0.206949	-0.166861	-0.163373	-0.171283	-0.164496	-0.165003	-0.137739	-0.137379	-0.120837	-0.115588	-0.0780944	-0.116695	-0.116706
122	0.394999	0.427067	0.183196	0.183805	0.249925	0.185151	0.188854	0.188856	0.187145	0.132097	0.138851	0.16499	0.136047	0.152245
123	0.0963822	0.0968311	0.197756	0.209685	0.204995	0.204331	0.208867	0.353759	0.355452	0.317638	0.209041	0.322955	0.207025	0.194661
124	0.166231	0.192945	0.168136	0.178294	0.295853	0.296434	0.213357	0.165658	0.199032	0.139527	0.143096	0.140632	0.141563	0.141913
125	-0.0674817	-0.0660219	-0.0706378	-0.0764232	-0.0735634	-0.078904	-0.0729097	0.0782102	0.0777179	0.014431	0.0105867	0.0546594	0.0156603	-0.0529504
126	0.16314	0.164485	0.110367	0.11283	0.111964	0.111884	0.108602	0.14	0.140055	0.240448	0.342149	0.348324	0.346471	0.347111
127	0.0752433	0.0657912	0.327698	0.32971	0.301991	0.328717	0.333399	0.321899	0.322721	0.421505	0.381839	0.423652	0.426939	0.430586
128	-0.132027	-0.140966	-0.059818	-0.0651609	-0.0640925	-0.0755432	-0.0616442	-0.115776	-0.116381	0.0083693	0.00643828	0.00599779	0.00903446	0.0118014
129	0.0197361	0.0689751	-0.0399972	-0.0341449	-0.0336425	-0.0388485	-0.0332755	0.0417212	0.0413669	-0.0492592	-0.0476259	-0.0472589	-0.0483263	-0.0473147
130	-0.0147038	0.0112038	-0.100382	-0.106089	-0.106943	-0.105347	-0.103727	0.210035	0.219551	0.212181	-0.010554	0.206261	0.246983	-0.00900378
131	0.501127	0.380436	0.383215	0.331967	0.333254	0.333538	0.335779	0.381238	0.379326	0.379697	0.384328	0.387891	0.385157	0.388206
132	0.127842	0.131462	0.232383	0.245995	0.239875	0.235023	0.245092	-0.0216958	-0.0228917	0.208318	0.186566	0.193106	0.185344	0.216009
133	0.12727	0.130991	-0.0151181	-0.00335758	-0.00581918	-0.00565406	-0.00479961	0.0160441	0.0175625	-0.00452777	-0.0720153	-0.138467	-0.000430176	0.0044322
134	-0.224629	-0.305538	-0.138126	-0.14017	-0.140169	-0.145108	-0.140865	-0.0589708	-0.0600131	-0.0321675	-0.0300708	-0.0286592	-0.0280424	-0.0286576
135	0.494928	0.284169	0.302497	0.280444	0.564147	0.583486	0.616304	0.233499	0.232617	0.368976	0.375345	0.383542	0.527883	0.414827
136	0.0512807	0.0489748	0.0471746	0.0553354	0.0314304	0.0539274	0.0529368	-0.0657379	-0.0662496	-0.00585272	-0.00158172	0.00228287	-0.00810922	-0.00683309
137	0.24853	0.316671	0.161442	0.390925	0.162452	0.311408	0.32031	0.178097	0.178232	0.222552	0.231094	0.223695	0.253638	0.233344
138	0.406431	0.40718	0.404111	0.404783	0.410752	0.405844	0.406874	0.230747	0.232405	0.253842	0.25176	0.314998	0.255022	0.255017
139	0.062777	0.0637896	0.0897246	0.0908251	0.0911121	0.0842711	0.09267	-0.0414472	-0.0415263	0.0653599	0.0572222	0.0638382	0.063585	0.0259518
140	0.341585	0.291937	0.136512	0.145179	0.140858	0.142265	0.146743	0.400844	0.402107	0.391403	0.20505	0.201948	0.393083	0.206224
141	0.246215	0.278236	0.410345	0.411592	0.409828	0.410212	0.407728	0.0589088	0.0583663	0.257269	0.247194	0.233454	0.0761332	0.260381
142	0.206915	0.22212	0.130882	0.139354	0.136962	0.137168	0.139823	0.290533	0.291118	0.277625	0.194302	0.204431	0.167992	0.175667
143	-0.222915	-0.223645	-0.319603	-0.00857199	-0.00196978	-0.320083	0.0568982	-0.0607701	-0.0611736	-0.166537	-0.129072	-0.218175	-0.254301	-0.238181
144	0.21012	0.198818	0.431862	0.442456	0.439123	0.439896	0.441089	-0.0751346	-0.0490502	0.32843	0.334109	0.330106	0.332727	0.334204
145	0.154423	0.075422	0.172853	0.218851	0.222536	0.218563	0.220437	0.0392807	0.0183993	0.0773481	0.129177	0.168931	0.148971	0.152072
146	0.292392	0.295441	0.198313	0.204344	0.201342	0.201968	0.203483	0.193842	0.19354	0.205382	0.197965	-0.0486575	-0.0882791	-0.0441757
147	0.359414	0.360018	0.217553	0.22134	0.247062	0.231121	0.230124	0.22115	0.222377	0.10866	0.112309	0.113577	0.132425	0.118488
148	-0.214483	-0.238337	-0.139338	-0.130816	-0.13376	-0.133832	-0.133525	0.000249815	0.000329321	0.0662146	0.0692423	0.148834	0.0576448	0.00105185
149	-0.0487107	-0.0345523	-0.0631354	0.0830308	0.0155593	0.0143015	-0.0562824	-0.292745	-0.292249	-0.208761	-0.207188	-0.263393	-0.277217	-0.238191
150	0.443216	0.413937	0.565745	0.603514	0.180675	0.324215	0.480805	0.333763	0.286828	0.384136	0.355252	0.385157	0.270406	0.298725
Mean	0.125543	0.111905	0.132257	0.137393	0.136653	0.133869	0.138087	0.0863489	0.0802937	0.129894	0.119415	0.120551	0.121836	0.119218
