# Supplementary material for: Integrating molecular markers into metabolic models improves genomic selection for Arabidopsis growth
Source: Nat Commun. 2020 May 15;11:2410. doi: 10.1038/s41467-020-16279-5 (PMC7229213; doi:10.1038/s41467-020-16279-5)
Supplement: Supplementary file 21 — Supplementary Software 1 [file 41467_2020_16279_MOESM21_ESM.zip]

Archive with 29 entries (26 files):
- netGS/
- netGS/1_FluxDist.m
- netGS/1_FluxDist_pFBA.m
- netGS/2_BayesC.R
- netGS/2_BayesC_pop.R
- netGS/2_rrBLUP.R
- netGS/2_rrBLUP_pop.R
- netGS/3_Biomass.m
- netGS/4_Correlation.R
- netGS/biomass_optN.csv
- netGS/biomreaction.csv
- netGS/foldid.csv
- netGS/model.xml
- netGS/pop_pca.csv
- netGS/snp.csv
- netGS_env/
- netGS_env/1_FluxDist.m
- netGS_env/3_Biomass.m
- netGS_env/4_Correlation.R
- netGS_env/biomass_optNlowN.csv
- netGS_env/biomreaction.csv
- netGS_env/foldid.csv
- netGS_env/model.xml
- netGS_env/snp.csv
- netGS_robust/
- netGS_robust/1_FluxDist.m
- netGS_robust/model.xml
- Readme.docx
- Readme.txt
