# Supplementary material for: Integrating molecular markers into metabolic models improves genomic selection for Arabidopsis growth
Source: Nat Commun. 2020 May 15;11:2410. doi: 10.1038/s41467-020-16279-5 (PMC7229213; doi:10.1038/s41467-020-16279-5)
Supplement: Supplementary file 21 — Supplementary Software 1 [file 41467_2020_16279_MOESM21_ESM.zip › netGS/biomreaction.csv]

0	0	0	0	0	0	0	0	0	0	0	0	0	0	0	0	0	0	0	0	0	0	0	0	0	0	0	0	0	0	0	0	0	0	0	0	0	0	0	0	0	0	0	0	0	0	0	0	0	0
0	0	0	0	0	0	0	0	0	0	0	0	0	0	0	0	0	0	0	0	0	0	0	0	0	0	0	0	0	0	0	0	0	0	0	0	0	0	0	0	0	0	0	0	0	0	0	0	0	0
0	0	0	0	0	0	0	0	0	0	0	0	0	0	0	0	0	0	0	0	0	0	0	0	0	0	0	0	0	0	0	0	0	0	0	0	0	0	0	0	0	0	0	0	0	0	0	0	0	0
3125.54	3125.54	3125.54	3125.54	3125.54	3125.54	3125.54	3125.54	3125.54	3125.54	3125.54	3125.54	3125.54	3125.54	3125.54	3125.54	3125.54	3125.54	3125.54	3125.54	3125.54	3125.54	3125.54	3125.54	3125.54	3125.54	3125.54	3125.54	3125.54	3125.54	3125.54	3125.54	3125.54	3125.54	3125.54	3125.54	3125.54	3125.54	3125.54	3125.54	3125.54	3125.54	3125.54	3125.54	3125.54	3125.54	3125.54	3125.54	3125.54	3125.54
0	0	0	0	0	0	0	0	0	0	0	0	0	0	0	0	0	0	0	0	0	0	0	0	0	0	0	0	0	0	0	0	0	0	0	0	0	0	0	0	0	0	0	0	0	0	0	0	0	0
0	0	0	0	0	0	0	0	0	0	0	0	0	0	0	0	0	0	0	0	0	0	0	0	0	0	0	0	0	0	0	0	0	0	0	0	0	0	0	0	0	0	0	0	0	0	0	0	0	0
0	0	0	0	0	0	0	0	0	0	0	0	0	0	0	0	0	0	0	0	0	0	0	0	0	0	0	0	0	0	0	0	0	0	0	0	0	0	0	0	0	0	0	0	0	0	0	0	0	0
0	0	0	0	0	0	0	0	0	0	0	0	0	0	0	0	0	0	0	0	0	0	0	0	0	0	0	0	0	0	0	0	0	0	0	0	0	0	0	0	0	0	0	0	0	0	0	0	0	0
0	0	0	0	0	0	0	0	0	0	0	0	0	0	0	0	0	0	0	0	0	0	0	0	0	0	0	0	0	0	0	0	0	0	0	0	0	0	0	0	0	0	0	0	0	0	0	0	0	0
0	0	0	0	0	0	0	0	0	0	0	0	0	0	0	0	0	0	0	0	0	0	0	0	0	0	0	0	0	0	0	0	0	0	0	0	0	0	0	0	0	0	0	0	0	0	0	0	0	0
0	0	0	0	0	0	0	0	0	0	0	0	0	0	0	0	0	0	0	0	0	0	0	0	0	0	0	0	0	0	0	0	0	0	0	0	0	0	0	0	0	0	0	0	0	0	0	0	0	0
0	0	0	0	0	0	0	0	0	0	0	0	0	0	0	0	0	0	0	0	0	0	0	0	0	0	0	0	0	0	0	0	0	0	0	0	0	0	0	0	0	0	0	0	0	0	0	0	0	0
0	0	0	0	0	0	0	0	0	0	0	0	0	0	0	0	0	0	0	0	0	0	0	0	0	0	0	0	0	0	0	0	0	0	0	0	0	0	0	0	0	0	0	0	0	0	0	0	0	0
0	0	0	0	0	0	0	0	0	0	0	0	0	0	0	0	0	0	0	0	0	0	0	0	0	0	0	0	0	0	0	0	0	0	0	0	0	0	0	0	0	0	0	0	0	0	0	0	0	0
0	0	0	0	0	0	0	0	0	0	0	0	0	0	0	0	0	0	0	0	0	0	0	0	0	0	0	0	0	0	0	0	0	0	0	0	0	0	0	0	0	0	0	0	0	0	0	0	0	0
0	0	0	0	0	0	0	0	0	0	0	0	0	0	0	0	0	0	0	0	0	0	0	0	0	0	0	0	0	0	0	0	0	0	0	0	0	0	0	0	0	0	0	0	0	0	0	0	0	0
0	0	0	0	0	0	0	0	0	0	0	0	0	0	0	0	0	0	0	0	0	0	0	0	0	0	0	0	0	0	0	0	0	0	0	0	0	0	0	0	0	0	0	0	0	0	0	0	0	0
0	0	0	0	0	0	0	0	0	0	0	0	0	0	0	0	0	0	0	0	0	0	0	0	0	0	0	0	0	0	0	0	0	0	0	0	0	0	0	0	0	0	0	0	0	0	0	0	0	0
0	0	0	0	0	0	0	0	0	0	0	0	0	0	0	0	0	0	0	0	0	0	0	0	0	0	0	0	0	0	0	0	0	0	0	0	0	0	0	0	0	0	0	0	0	0	0	0	0	0
0	0	0	0	0	0	0	0	0	0	0	0	0	0	0	0	0	0	0	0	0	0	0	0	0	0	0	0	0	0	0	0	0	0	0	0	0	0	0	0	0	0	0	0	0	0	0	0	0	0
0	0	0	0	0	0	0	0	0	0	0	0	0	0	0	0	0	0	0	0	0	0	0	0	0	0	0	0	0	0	0	0	0	0	0	0	0	0	0	0	0	0	0	0	0	0	0	0	0	0
0	0	0	0	0	0	0	0	0	0	0	0	0	0	0	0	0	0	0	0	0	0	0	0	0	0	0	0	0	0	0	0	0	0	0	0	0	0	0	0	0	0	0	0	0	0	0	0	0	0
0	0	0	0	0	0	0	0	0	0	0	0	0	0	0	0	0	0	0	0	0	0	0	0	0	0	0	0	0	0	0	0	0	0	0	0	0	0	0	0	0	0	0	0	0	0	0	0	0	0
0	0	0	0	0	0	0	0	0	0	0	0	0	0	0	0	0	0	0	0	0	0	0	0	0	0	0	0	0	0	0	0	0	0	0	0	0	0	0	0	0	0	0	0	0	0	0	0	0	0
0	0	0	0	0	0	0	0	0	0	0	0	0	0	0	0	0	0	0	0	0	0	0	0	0	0	0	0	0	0	0	0	0	0	0	0	0	0	0	0	0	0	0	0	0	0	0	0	0	0
0	0	0	0	0	0	0	0	0	0	0	0	0	0	0	0	0	0	0	0	0	0	0	0	0	0	0	0	0	0	0	0	0	0	0	0	0	0	0	0	0	0	0	0	0	0	0	0	0	0
0	0	0	0	0	0	0	0	0	0	0	0	0	0	0	0	0	0	0	0	0	0	0	0	0	0	0	0	0	0	0	0	0	0	0	0	0	0	0	0	0	0	0	0	0	0	0	0	0	0
0	0	0	0	0	0	0	0	0	0	0	0	0	0	0	0	0	0	0	0	0	0	0	0	0	0	0	0	0	0	0	0	0	0	0	0	0	0	0	0	0	0	0	0	0	0	0	0	0	0
0	0	0	0	0	0	0	0	0	0	0	0	0	0	0	0	0	0	0	0	0	0	0	0	0	0	0	0	0	0	0	0	0	0	0	0	0	0	0	0	0	0	0	0	0	0	0	0	0	0
0	0	0	0	0	0	0	0	0	0	0	0	0	0	0	0	0	0	0	0	0	0	0	0	0	0	0	0	0	0	0	0	0	0	0	0	0	0	0	0	0	0	0	0	0	0	0	0	0	0
0	0	0	0	0	0	0	0	0	0	0	0	0	0	0	0	0	0	0	0	0	0	0	0	0	0	0	0	0	0	0	0	0	0	0	0	0	0	0	0	0	0	0	0	0	0	0	0	0	0
0	0	0	0	0	0	0	0	0	0	0	0	0	0	0	0	0	0	0	0	0	0	0	0	0	0	0	0	0	0	0	0	0	0	0	0	0	0	0	0	0	0	0	0	0	0	0	0	0	0
0	0	0	0	0	0	0	0	0	0	0	0	0	0	0	0	0	0	0	0	0	0	0	0	0	0	0	0	0	0	0	0	0	0	0	0	0	0	0	0	0	0	0	0	0	0	0	0	0	0
0	0	0	0	0	0	0	0	0	0	0	0	0	0	0	0	0	0	0	0	0	0	0	0	0	0	0	0	0	0	0	0	0	0	0	0	0	0	0	0	0	0	0	0	0	0	0	0	0	0
0	0	0	0	0	0	0	0	0	0	0	0	0	0	0	0	0	0	0	0	0	0	0	0	0	0	0	0	0	0	0	0	0	0	0	0	0	0	0	0	0	0	0	0	0	0	0	0	0	0
-262.510122028409	-290.49902651875	-213.277778716477	-254.434162564205	-312.416341273295	-323.550942130682	-255.268772126705	-304.033160219318	-252.305202739773	-304.872528147727	-263.350981980682	-349.970128190341	-274.19726701875	-297.659908404545	-294.861554951705	-340.156665164773	-284.030249845455	-317.194686259659	-252.553704857386	-279.216876592614	-311.685547450568	-251.846372376136	-281.588751792614	-258.456539371591	-264.437035034091	-335.724753836364	-323.445260173295	-267.871208092614	-321.496965438636	-327.29586215	-291.088290843182	-229.306481125	-295.325311386364	-319.782717375568	-246.904348003409	-261.983009615909	-367.482705526136	-314.290949559091	-279.413939481818	-307.530284769886	-276.355714544886	-260.984955788636	-241.844972255114	-218.710303654545	-307.145931917614	-275.471802226136	-301.508684278409	-298.781290789205	-238.868587209659	-254.251686811364
0	0	0	0	0	0	0	0	0	0	0	0	0	0	0	0	0	0	0	0	0	0	0	0	0	0	0	0	0	0	0	0	0	0	0	0	0	0	0	0	0	0	0	0	0	0	0	0	0	0
0	0	0	0	0	0	0	0	0	0	0	0	0	0	0	0	0	0	0	0	0	0	0	0	0	0	0	0	0	0	0	0	0	0	0	0	0	0	0	0	0	0	0	0	0	0	0	0	0	0
0	0	0	0	0	0	0	0	0	0	0	0	0	0	0	0	0	0	0	0	0	0	0	0	0	0	0	0	0	0	0	0	0	0	0	0	0	0	0	0	0	0	0	0	0	0	0	0	0	0
0	0	0	0	0	0	0	0	0	0	0	0	0	0	0	0	0	0	0	0	0	0	0	0	0	0	0	0	0	0	0	0	0	0	0	0	0	0	0	0	0	0	0	0	0	0	0	0	0	0
0	0	0	0	0	0	0	0	0	0	0	0	0	0	0	0	0	0	0	0	0	0	0	0	0	0	0	0	0	0	0	0	0	0	0	0	0	0	0	0	0	0	0	0	0	0	0	0	0	0
-3.08666255748086	-2.58244425056586	-0.512461531387432	-1.51377845863214	-2.20297317297181	-3.19490072775001	-4.64387080988585	-2.42620901660628	-1.23675077295259	-3.65518147130855	-2.40332294169654	-4.28837236101173	-2.88264717508963	-0.915066101534401	-2.60958156330206	-2.93571513831777	-2.23081264713111	-1.67628045860489	-3.38615188744075	-2.33304851131415	-2.99175371613328	-4.06082462313412	-1.71669003524381	-2.23579790239392	-1.82977780078012	-5.11971261472369	-1.37340714933848	-2.53704172120637	-0.800742646359677	-3.77041611197869	-1.62065904299594	-2.77530754850569	-0.584603333784331	-0.857561175319867	-2.25741908092593	-2.02237720694395	-2.95270487787388	-2.62339961651514	-0.665648668936387	-0.648488865007192	-2.54404262826469	-0.84246066496242	-3.34578990828476	-2.31247491273429	-0.829816709364744	-1.7085896808526	-2.67152697265718	-0.678060414145761	-2.09536852954695	-3.0384149045699
0	0	0	0	0	0	0	0	0	0	0	0	0	0	0	0	0	0	0	0	0	0	0	0	0	0	0	0	0	0	0	0	0	0	0	0	0	0	0	0	0	0	0	0	0	0	0	0	0	0
-9.09170292159091	-16.5976142375	-13.9607563181818	-20.9571890840909	-19.6870280795455	-20.9523091340909	-18.1915089022727	-14.2635480193182	-20.0524713431818	-17.1513853102273	-11.4373614136364	-19.5423321625	-20.0266958306818	-13.5009122795455	-18.4786798681818	-22.7688701977273	-14.9476859011364	-21.0827804318182	-17.6914627772727	-14.1208070261364	-18.2905123534091	-9.978902125	-14.4672376727273	-15.752809975	-14.8017524306818	-22.2517655102273	-12.4582057909091	-17.4035487113636	-20.6925183954545	-17.1590803863636	-13.5906681556818	-18.4519466931818	-14.4481627454545	-31.8848798204546	-13.7686905181818	-21.3054269363636	-20.0622960159091	-18.7375346329545	-18.9292784306818	-21.6510646431818	-13.7789185090909	-14.0291535977273	-21.5289749204545	-27.0190184602273	-18.8627459227273	-12.0091065261364	-19.0918837068182	-16.225747825	-15.0092497522727	-13.9365854397727
-0.58559	-0.58559	-0.58559	-0.58559	-0.58559	-0.58559	-0.58559	-0.58559	-0.58559	-0.58559	-0.58559	-0.58559	-0.58559	-0.58559	-0.58559	-0.58559	-0.58559	-0.58559	-0.58559	-0.58559	-0.58559	-0.58559	-0.58559	-0.58559	-0.58559	-0.58559	-0.58559	-0.58559	-0.58559	-0.58559	-0.58559	-0.58559	-0.58559	-0.58559	-0.58559	-0.58559	-0.58559	-0.58559	-0.58559	-0.58559	-0.58559	-0.58559	-0.58559	-0.58559	-0.58559	-0.58559	-0.58559	-0.58559	-0.58559	-0.58559
0	0	0	0	0	0	0	0	0	0	0	0	0	0	0	0	0	0	0	0	0	0	0	0	0	0	0	0	0	0	0	0	0	0	0	0	0	0	0	0	0	0	0	0	0	0	0	0	0	0
0	0	0	0	0	0	0	0	0	0	0	0	0	0	0	0	0	0	0	0	0	0	0	0	0	0	0	0	0	0	0	0	0	0	0	0	0	0	0	0	0	0	0	0	0	0	0	0	0	0
0	0	0	0	0	0	0	0	0	0	0	0	0	0	0	0	0	0	0	0	0	0	0	0	0	0	0	0	0	0	0	0	0	0	0	0	0	0	0	0	0	0	0	0	0	0	0	0	0	0
0	0	0	0	0	0	0	0	0	0	0	0	0	0	0	0	0	0	0	0	0	0	0	0	0	0	0	0	0	0	0	0	0	0	0	0	0	0	0	0	0	0	0	0	0	0	0	0	0	0
0	0	0	0	0	0	0	0	0	0	0	0	0	0	0	0	0	0	0	0	0	0	0	0	0	0	0	0	0	0	0	0	0	0	0	0	0	0	0	0	0	0	0	0	0	0	0	0	0	0
0	0	0	0	0	0	0	0	0	0	0	0	0	0	0	0	0	0	0	0	0	0	0	0	0	0	0	0	0	0	0	0	0	0	0	0	0	0	0	0	0	0	0	0	0	0	0	0	0	0
0	0	0	0	0	0	0	0	0	0	0	0	0	0	0	0	0	0	0	0	0	0	0	0	0	0	0	0	0	0	0	0	0	0	0	0	0	0	0	0	0	0	0	0	0	0	0	0	0	0
0	0	0	0	0	0	0	0	0	0	0	0	0	0	0	0	0	0	0	0	0	0	0	0	0	0	0	0	0	0	0	0	0	0	0	0	0	0	0	0	0	0	0	0	0	0	0	0	0	0
0	0	0	0	0	0	0	0	0	0	0	0	0	0	0	0	0	0	0	0	0	0	0	0	0	0	0	0	0	0	0	0	0	0	0	0	0	0	0	0	0	0	0	0	0	0	0	0	0	0
0	0	0	0	0	0	0	0	0	0	0	0	0	0	0	0	0	0	0	0	0	0	0	0	0	0	0	0	0	0	0	0	0	0	0	0	0	0	0	0	0	0	0	0	0	0	0	0	0	0
0	0	0	0	0	0	0	0	0	0	0	0	0	0	0	0	0	0	0	0	0	0	0	0	0	0	0	0	0	0	0	0	0	0	0	0	0	0	0	0	0	0	0	0	0	0	0	0	0	0
-0.61307	-0.61307	-0.61307	-0.61307	-0.61307	-0.61307	-0.61307	-0.61307	-0.61307	-0.61307	-0.61307	-0.61307	-0.61307	-0.61307	-0.61307	-0.61307	-0.61307	-0.61307	-0.61307	-0.61307	-0.61307	-0.61307	-0.61307	-0.61307	-0.61307	-0.61307	-0.61307	-0.61307	-0.61307	-0.61307	-0.61307	-0.61307	-0.61307	-0.61307	-0.61307	-0.61307	-0.61307	-0.61307	-0.61307	-0.61307	-0.61307	-0.61307	-0.61307	-0.61307	-0.61307	-0.61307	-0.61307	-0.61307	-0.61307	-0.61307
0	0	0	0	0	0	0	0	0	0	0	0	0	0	0	0	0	0	0	0	0	0	0	0	0	0	0	0	0	0	0	0	0	0	0	0	0	0	0	0	0	0	0	0	0	0	0	0	0	0
0	0	0	0	0	0	0	0	0	0	0	0	0	0	0	0	0	0	0	0	0	0	0	0	0	0	0	0	0	0	0	0	0	0	0	0	0	0	0	0	0	0	0	0	0	0	0	0	0	0
0	0	0	0	0	0	0	0	0	0	0	0	0	0	0	0	0	0	0	0	0	0	0	0	0	0	0	0	0	0	0	0	0	0	0	0	0	0	0	0	0	0	0	0	0	0	0	0	0	0
0	0	0	0	0	0	0	0	0	0	0	0	0	0	0	0	0	0	0	0	0	0	0	0	0	0	0	0	0	0	0	0	0	0	0	0	0	0	0	0	0	0	0	0	0	0	0	0	0	0
-33.3822567272727	-29.1829069772727	-30.7454912147727	-27.2963503034091	-32.1623890659091	-35.5323096897727	-29.0360985670455	-34.8602153977273	-29.9252680579545	-32.0914868579545	-31.0758749965909	-42.3473766079545	-29.9969827965909	-28.0396148465909	-30.6683718863636	-35.3789356579545	-30.2746491215909	-30.5162730477273	-30.2388640670455	-28.4338631943182	-30.3970493704545	-28.1978245477273	-27.1204681181818	-29.4881147681818	-27.0675153829546	-38.3136168806818	-34.1726441090909	-25.5734573965909	-26.8120105318182	-30.8356430238636	-26.1631486068182	-28.3127806715909	-28.8207724431818	-31.5823318647727	-28.4358573431818	-28.6438771215909	-32.8579390022727	-27.2821444318182	-31.6623636329545	-30.7491406488636	-26.8025318318182	-29.4453317227273	-32.1389766011364	-27.8067857238636	-30.0878194113636	-27.6419196102273	-30.4861981965909	-34.0371614113636	-27.9980436386364	-27.5144532238636
-9.06485040454545	-11.4726459590909	-9.58983902840909	-10.3634827795455	-11.9725817556818	-12.4818401204545	-11.6770095727273	-7.19687920227273	-12.7275065829545	-11.4943068772727	-7.05269307613636	-13.6545364193182	-9.91756081136364	-8.65082377954545	-12.0348966363636	-13.6200465590909	-8.45148961136364	-14.5977190102273	-12.7568738295455	-9.89242299431818	-14.7468232988636	-10.4349023181818	-8.34742364318182	-8.16084329431818	-9.92763952272727	-15.9062830340909	-12.4722571840909	-8.70872736136364	-13.7563182977273	-9.58581862840909	-7.92147075568182	-10.7163088193182	-4.68235239772727	-21.8937241636364	-12.2877649636364	-14.5940490056818	-14.2199298579545	-13.6068469147727	-10.6848912852273	-12.3821663375	-8.66926534204546	-8.43871050227273	-13.6296811318182	-10.2134882511364	-11.0222364556818	-5.97438001022727	-8.03991105681818	-15.1123209329545	-11.5168172829545	-15.0157539272727
0	0	0	0	0	0	0	0	0	0	0	0	0	0	0	0	0	0	0	0	0	0	0	0	0	0	0	0	0	0	0	0	0	0	0	0	0	0	0	0	0	0	0	0	0	0	0	0	0	0
-0.323437617391684	-0.565660330379197	-1.64719953446186	-0.710250335203295	-0.957409124396317	-0.581531052754509	-0.593581742920844	-1.04801717707375	-0.611783911446105	-1.31737296419223	-0.680212551426342	-0.769104535656882	-1.3917582771938	-2.77376279370633	-0.57735505501716	-1.65274284743695	-0.478957884737386	-0.436050396883893	-0.777733557978935	-0.944040844802535	-1.3985700221524	-0.895054095245969	-1.93482188837812	-0.760095070132354	-0.980608019929129	-3.61788437196868	-0.586286725508358	-0.949767877740652	-0.509839401007464	-0.390249244384446	-0.327001890540499	-0.706799841503841	-0.606603673709293	-0.831903009457213	-0.529608591710211	-0.426073998766849	-1.00490404454739	-1.06950449978585	-0.975029402659288	-1.5478565024115	-0.386267435213507	-0.957191704189735	-0.347099752695002	-0.58084620207934	-0.666145643626808	-0.923748379183105	-0.579730119715849	-0.894948311515603	-0.365496699344082	-0.444829887952689
0	0	0	0	0	0	0	0	0	0	0	0	0	0	0	0	0	0	0	0	0	0	0	0	0	0	0	0	0	0	0	0	0	0	0	0	0	0	0	0	0	0	0	0	0	0	0	0	0	0
-363.88306	-363.88306	-363.88306	-363.88306	-363.88306	-363.88306	-363.88306	-363.88306	-363.88306	-363.88306	-363.88306	-363.88306	-363.88306	-363.88306	-363.88306	-363.88306	-363.88306	-363.88306	-363.88306	-363.88306	-363.88306	-363.88306	-363.88306	-363.88306	-363.88306	-363.88306	-363.88306	-363.88306	-363.88306	-363.88306	-363.88306	-363.88306	-363.88306	-363.88306	-363.88306	-363.88306	-363.88306	-363.88306	-363.88306	-363.88306	-363.88306	-363.88306	-363.88306	-363.88306	-363.88306	-363.88306	-363.88306	-363.88306	-363.88306	-363.88306
0	0	0	0	0	0	0	0	0	0	0	0	0	0	0	0	0	0	0	0	0	0	0	0	0	0	0	0	0	0	0	0	0	0	0	0	0	0	0	0	0	0	0	0	0	0	0	0	0	0
0	0	0	0	0	0	0	0	0	0	0	0	0	0	0	0	0	0	0	0	0	0	0	0	0	0	0	0	0	0	0	0	0	0	0	0	0	0	0	0	0	0	0	0	0	0	0	0	0	0
0	0	0	0	0	0	0	0	0	0	0	0	0	0	0	0	0	0	0	0	0	0	0	0	0	0	0	0	0	0	0	0	0	0	0	0	0	0	0	0	0	0	0	0	0	0	0	0	0	0
0	0	0	0	0	0	0	0	0	0	0	0	0	0	0	0	0	0	0	0	0	0	0	0	0	0	0	0	0	0	0	0	0	0	0	0	0	0	0	0	0	0	0	0	0	0	0	0	0	0
0	0	0	0	0	0	0	0	0	0	0	0	0	0	0	0	0	0	0	0	0	0	0	0	0	0	0	0	0	0	0	0	0	0	0	0	0	0	0	0	0	0	0	0	0	0	0	0	0	0
0	0	0	0	0	0	0	0	0	0	0	0	0	0	0	0	0	0	0	0	0	0	0	0	0	0	0	0	0	0	0	0	0	0	0	0	0	0	0	0	0	0	0	0	0	0	0	0	0	0
0	0	0	0	0	0	0	0	0	0	0	0	0	0	0	0	0	0	0	0	0	0	0	0	0	0	0	0	0	0	0	0	0	0	0	0	0	0	0	0	0	0	0	0	0	0	0	0	0	0
0	0	0	0	0	0	0	0	0	0	0	0	0	0	0	0	0	0	0	0	0	0	0	0	0	0	0	0	0	0	0	0	0	0	0	0	0	0	0	0	0	0	0	0	0	0	0	0	0	0
0	0	0	0	0	0	0	0	0	0	0	0	0	0	0	0	0	0	0	0	0	0	0	0	0	0	0	0	0	0	0	0	0	0	0	0	0	0	0	0	0	0	0	0	0	0	0	0	0	0
0	0	0	0	0	0	0	0	0	0	0	0	0	0	0	0	0	0	0	0	0	0	0	0	0	0	0	0	0	0	0	0	0	0	0	0	0	0	0	0	0	0	0	0	0	0	0	0	0	0
0	0	0	0	0	0	0	0	0	0	0	0	0	0	0	0	0	0	0	0	0	0	0	0	0	0	0	0	0	0	0	0	0	0	0	0	0	0	0	0	0	0	0	0	0	0	0	0	0	0
0	0	0	0	0	0	0	0	0	0	0	0	0	0	0	0	0	0	0	0	0	0	0	0	0	0	0	0	0	0	0	0	0	0	0	0	0	0	0	0	0	0	0	0	0	0	0	0	0	0
0	0	0	0	0	0	0	0	0	0	0	0	0	0	0	0	0	0	0	0	0	0	0	0	0	0	0	0	0	0	0	0	0	0	0	0	0	0	0	0	0	0	0	0	0	0	0	0	0	0
0	0	0	0	0	0	0	0	0	0	0	0	0	0	0	0	0	0	0	0	0	0	0	0	0	0	0	0	0	0	0	0	0	0	0	0	0	0	0	0	0	0	0	0	0	0	0	0	0	0
0	0	0	0	0	0	0	0	0	0	0	0	0	0	0	0	0	0	0	0	0	0	0	0	0	0	0	0	0	0	0	0	0	0	0	0	0	0	0	0	0	0	0	0	0	0	0	0	0	0
0	0	0	0	0	0	0	0	0	0	0	0	0	0	0	0	0	0	0	0	0	0	0	0	0	0	0	0	0	0	0	0	0	0	0	0	0	0	0	0	0	0	0	0	0	0	0	0	0	0
0	0	0	0	0	0	0	0	0	0	0	0	0	0	0	0	0	0	0	0	0	0	0	0	0	0	0	0	0	0	0	0	0	0	0	0	0	0	0	0	0	0	0	0	0	0	0	0	0	0
0	0	0	0	0	0	0	0	0	0	0	0	0	0	0	0	0	0	0	0	0	0	0	0	0	0	0	0	0	0	0	0	0	0	0	0	0	0	0	0	0	0	0	0	0	0	0	0	0	0
0	0	0	0	0	0	0	0	0	0	0	0	0	0	0	0	0	0	0	0	0	0	0	0	0	0	0	0	0	0	0	0	0	0	0	0	0	0	0	0	0	0	0	0	0	0	0	0	0	0
0	0	0	0	0	0	0	0	0	0	0	0	0	0	0	0	0	0	0	0	0	0	0	0	0	0	0	0	0	0	0	0	0	0	0	0	0	0	0	0	0	0	0	0	0	0	0	0	0	0
0	0	0	0	0	0	0	0	0	0	0	0	0	0	0	0	0	0	0	0	0	0	0	0	0	0	0	0	0	0	0	0	0	0	0	0	0	0	0	0	0	0	0	0	0	0	0	0	0	0
0	0	0	0	0	0	0	0	0	0	0	0	0	0	0	0	0	0	0	0	0	0	0	0	0	0	0	0	0	0	0	0	0	0	0	0	0	0	0	0	0	0	0	0	0	0	0	0	0	0
0	0	0	0	0	0	0	0	0	0	0	0	0	0	0	0	0	0	0	0	0	0	0	0	0	0	0	0	0	0	0	0	0	0	0	0	0	0	0	0	0	0	0	0	0	0	0	0	0	0
0	0	0	0	0	0	0	0	0	0	0	0	0	0	0	0	0	0	0	0	0	0	0	0	0	0	0	0	0	0	0	0	0	0	0	0	0	0	0	0	0	0	0	0	0	0	0	0	0	0
0	0	0	0	0	0	0	0	0	0	0	0	0	0	0	0	0	0	0	0	0	0	0	0	0	0	0	0	0	0	0	0	0	0	0	0	0	0	0	0	0	0	0	0	0	0	0	0	0	0
0	0	0	0	0	0	0	0	0	0	0	0	0	0	0	0	0	0	0	0	0	0	0	0	0	0	0	0	0	0	0	0	0	0	0	0	0	0	0	0	0	0	0	0	0	0	0	0	0	0
0	0	0	0	0	0	0	0	0	0	0	0	0	0	0	0	0	0	0	0	0	0	0	0	0	0	0	0	0	0	0	0	0	0	0	0	0	0	0	0	0	0	0	0	0	0	0	0	0	0
0	0	0	0	0	0	0	0	0	0	0	0	0	0	0	0	0	0	0	0	0	0	0	0	0	0	0	0	0	0	0	0	0	0	0	0	0	0	0	0	0	0	0	0	0	0	0	0	0	0
0	0	0	0	0	0	0	0	0	0	0	0	0	0	0	0	0	0	0	0	0	0	0	0	0	0	0	0	0	0	0	0	0	0	0	0	0	0	0	0	0	0	0	0	0	0	0	0	0	0
0	0	0	0	0	0	0	0	0	0	0	0	0	0	0	0	0	0	0	0	0	0	0	0	0	0	0	0	0	0	0	0	0	0	0	0	0	0	0	0	0	0	0	0	0	0	0	0	0	0
0	0	0	0	0	0	0	0	0	0	0	0	0	0	0	0	0	0	0	0	0	0	0	0	0	0	0	0	0	0	0	0	0	0	0	0	0	0	0	0	0	0	0	0	0	0	0	0	0	0
0	0	0	0	0	0	0	0	0	0	0	0	0	0	0	0	0	0	0	0	0	0	0	0	0	0	0	0	0	0	0	0	0	0	0	0	0	0	0	0	0	0	0	0	0	0	0	0	0	0
0	0	0	0	0	0	0	0	0	0	0	0	0	0	0	0	0	0	0	0	0	0	0	0	0	0	0	0	0	0	0	0	0	0	0	0	0	0	0	0	0	0	0	0	0	0	0	0	0	0
0	0	0	0	0	0	0	0	0	0	0	0	0	0	0	0	0	0	0	0	0	0	0	0	0	0	0	0	0	0	0	0	0	0	0	0	0	0	0	0	0	0	0	0	0	0	0	0	0	0
0	0	0	0	0	0	0	0	0	0	0	0	0	0	0	0	0	0	0	0	0	0	0	0	0	0	0	0	0	0	0	0	0	0	0	0	0	0	0	0	0	0	0	0	0	0	0	0	0	0
0	0	0	0	0	0	0	0	0	0	0	0	0	0	0	0	0	0	0	0	0	0	0	0	0	0	0	0	0	0	0	0	0	0	0	0	0	0	0	0	0	0	0	0	0	0	0	0	0	0
0	0	0	0	0	0	0	0	0	0	0	0	0	0	0	0	0	0	0	0	0	0	0	0	0	0	0	0	0	0	0	0	0	0	0	0	0	0	0	0	0	0	0	0	0	0	0	0	0	0
0	0	0	0	0	0	0	0	0	0	0	0	0	0	0	0	0	0	0	0	0	0	0	0	0	0	0	0	0	0	0	0	0	0	0	0	0	0	0	0	0	0	0	0	0	0	0	0	0	0
0	0	0	0	0	0	0	0	0	0	0	0	0	0	0	0	0	0	0	0	0	0	0	0	0	0	0	0	0	0	0	0	0	0	0	0	0	0	0	0	0	0	0	0	0	0	0	0	0	0
0	0	0	0	0	0	0	0	0	0	0	0	0	0	0	0	0	0	0	0	0	0	0	0	0	0	0	0	0	0	0	0	0	0	0	0	0	0	0	0	0	0	0	0	0	0	0	0	0	0
0	0	0	0	0	0	0	0	0	0	0	0	0	0	0	0	0	0	0	0	0	0	0	0	0	0	0	0	0	0	0	0	0	0	0	0	0	0	0	0	0	0	0	0	0	0	0	0	0	0
-1.23766642202453	-1.61809447398065	-0.845054145196368	-0.912986957069772	-1.78196999081292	-1.44444332906018	-1.02585540888458	-1.93009037476915	-0.951754855835558	-2.1700114669109	-1.98178457779899	-1.48497445086966	-2.34142587485749	-2.21935862374335	-0.987085340885763	-1.66842750888335	-1.50164378506608	-1.31870609423884	-1.84628502558277	-1.79566973134428	-1.65668412322365	-0.73129657413389	-1.05180401185142	-0.981901551330984	-1.38156559452108	-2.58453314626699	-0.917683485649697	-1.2922020010744	-0.917104274285843	-2.19373236423411	-0.967901496713032	-0.898028114637172	-1.31440424720455	-1.04841950716407	-1.10505768382008	-1.16706478713766	-2.32292945322633	-2.30151220513604	-0.876480001791608	-1.85962934893864	-0.936644183789381	-1.55347974977017	-1.1447373991341	-0.879723106453398	-1.67789634638523	-1.15480990960114	-0.91787227703419	-1.05706829460636	-1.47590838411146	-1.3815821576358
0	0	0	0	0	0	0	0	0	0	0	0	0	0	0	0	0	0	0	0	0	0	0	0	0	0	0	0	0	0	0	0	0	0	0	0	0	0	0	0	0	0	0	0	0	0	0	0	0	0
0	0	0	0	0	0	0	0	0	0	0	0	0	0	0	0	0	0	0	0	0	0	0	0	0	0	0	0	0	0	0	0	0	0	0	0	0	0	0	0	0	0	0	0	0	0	0	0	0	0
-46.46796635	-61.0582969272727	-44.3505029420455	-55.2237704511364	-75.8665110954546	-71.9521846375	-45.4251585488636	-57.4328931034091	-40.6256975965909	-72.2081581602273	-36.5050790034091	-30.3338559136364	-61.1523060238636	-63.6855634988636	-67.2072709590909	-62.9484544647727	-56.4628223306818	-57.8454677011364	-55.6937175045455	-42.3013934943182	-59.9944106465909	-42.1307633568182	-41.6985265931818	-36.2339862636364	-37.5773264090909	-68.3722070727273	-63.9116749193182	-68.6013387863636	-56.6803398454546	-62.8404766818182	-37.2953348625	-42.2286365909091	-53.0220733488636	-77.7239047784091	-68.983794125	-58.6823245829545	-65.7493341363636	-82.9066238784091	-50.7912483943182	-78.2734160193182	-44.233321175	-55.8679966590909	-59.0168801136364	-46.2443280295455	-43.268999425	-59.9667137590909	-53.4165785306818	-61.6235028715909	-69.1754305170454	-34.8155148386364
0	0	0	0	0	0	0	0	0	0	0	0	0	0	0	0	0	0	0	0	0	0	0	0	0	0	0	0	0	0	0	0	0	0	0	0	0	0	0	0	0	0	0	0	0	0	0	0	0	0
-52.3233943625	-50.0028897784091	-36.1532674806818	-40.9197256477273	-46.6620003340909	-60.3508343693182	-36.0264527818182	-51.5955000977273	-40.7833566625	-96.5783851477273	-59.8283725784091	-58.5142615284091	-64.3292745352273	-74.8236686238636	-50.9964126613636	-44.5522880738636	-49.1095479943182	-67.8437497613636	-54.6657647329545	-45.1817816318182	-47.5694184920455	-30.2609039602273	-31.8439834852273	-35.9932780340909	-67.1085019681818	-52.0380295147727	-48.4675499647727	-44.4408634352273	-49.1936720659091	-80.4781706943182	-40.7080783534091	-31.1954842125	-45.1378576079545	-45.7448512204545	-50.5883015056818	-49.9040571875	-74.0598748034091	-59.5365627625	-42.6398990727273	-62.2834457693182	-48.8277674204545	-52.1869142477273	-48.04118645	-26.3814399136364	-61.4102837215909	-49.4850654784091	-51.1114308659091	-45.3397444329545	-69.0607401965909	-41.1108024170455
0	0	0	0	0	0	0	0	0	0	0	0	0	0	0	0	0	0	0	0	0	0	0	0	0	0	0	0	0	0	0	0	0	0	0	0	0	0	0	0	0	0	0	0	0	0	0	0	0	0
0	0	0	0	0	0	0	0	0	0	0	0	0	0	0	0	0	0	0	0	0	0	0	0	0	0	0	0	0	0	0	0	0	0	0	0	0	0	0	0	0	0	0	0	0	0	0	0	0	0
0	0	0	0	0	0	0	0	0	0	0	0	0	0	0	0	0	0	0	0	0	0	0	0	0	0	0	0	0	0	0	0	0	0	0	0	0	0	0	0	0	0	0	0	0	0	0	0	0	0
0	0	0	0	0	0	0	0	0	0	0	0	0	0	0	0	0	0	0	0	0	0	0	0	0	0	0	0	0	0	0	0	0	0	0	0	0	0	0	0	0	0	0	0	0	0	0	0	0	0
0	0	0	0	0	0	0	0	0	0	0	0	0	0	0	0	0	0	0	0	0	0	0	0	0	0	0	0	0	0	0	0	0	0	0	0	0	0	0	0	0	0	0	0	0	0	0	0	0	0
0	0	0	0	0	0	0	0	0	0	0	0	0	0	0	0	0	0	0	0	0	0	0	0	0	0	0	0	0	0	0	0	0	0	0	0	0	0	0	0	0	0	0	0	0	0	0	0	0	0
0	0	0	0	0	0	0	0	0	0	0	0	0	0	0	0	0	0	0	0	0	0	0	0	0	0	0	0	0	0	0	0	0	0	0	0	0	0	0	0	0	0	0	0	0	0	0	0	0	0
0	0	0	0	0	0	0	0	0	0	0	0	0	0	0	0	0	0	0	0	0	0	0	0	0	0	0	0	0	0	0	0	0	0	0	0	0	0	0	0	0	0	0	0	0	0	0	0	0	0
0	0	0	0	0	0	0	0	0	0	0	0	0	0	0	0	0	0	0	0	0	0	0	0	0	0	0	0	0	0	0	0	0	0	0	0	0	0	0	0	0	0	0	0	0	0	0	0	0	0
0	0	0	0	0	0	0	0	0	0	0	0	0	0	0	0	0	0	0	0	0	0	0	0	0	0	0	0	0	0	0	0	0	0	0	0	0	0	0	0	0	0	0	0	0	0	0	0	0	0
0	0	0	0	0	0	0	0	0	0	0	0	0	0	0	0	0	0	0	0	0	0	0	0	0	0	0	0	0	0	0	0	0	0	0	0	0	0	0	0	0	0	0	0	0	0	0	0	0	0
0	0	0	0	0	0	0	0	0	0	0	0	0	0	0	0	0	0	0	0	0	0	0	0	0	0	0	0	0	0	0	0	0	0	0	0	0	0	0	0	0	0	0	0	0	0	0	0	0	0
0	0	0	0	0	0	0	0	0	0	0	0	0	0	0	0	0	0	0	0	0	0	0	0	0	0	0	0	0	0	0	0	0	0	0	0	0	0	0	0	0	0	0	0	0	0	0	0	0	0
0	0	0	0	0	0	0	0	0	0	0	0	0	0	0	0	0	0	0	0	0	0	0	0	0	0	0	0	0	0	0	0	0	0	0	0	0	0	0	0	0	0	0	0	0	0	0	0	0	0
0	0	0	0	0	0	0	0	0	0	0	0	0	0	0	0	0	0	0	0	0	0	0	0	0	0	0	0	0	0	0	0	0	0	0	0	0	0	0	0	0	0	0	0	0	0	0	0	0	0
0	0	0	0	0	0	0	0	0	0	0	0	0	0	0	0	0	0	0	0	0	0	0	0	0	0	0	0	0	0	0	0	0	0	0	0	0	0	0	0	0	0	0	0	0	0	0	0	0	0
0	0	0	0	0	0	0	0	0	0	0	0	0	0	0	0	0	0	0	0	0	0	0	0	0	0	0	0	0	0	0	0	0	0	0	0	0	0	0	0	0	0	0	0	0	0	0	0	0	0
0	0	0	0	0	0	0	0	0	0	0	0	0	0	0	0	0	0	0	0	0	0	0	0	0	0	0	0	0	0	0	0	0	0	0	0	0	0	0	0	0	0	0	0	0	0	0	0	0	0
0	0	0	0	0	0	0	0	0	0	0	0	0	0	0	0	0	0	0	0	0	0	0	0	0	0	0	0	0	0	0	0	0	0	0	0	0	0	0	0	0	0	0	0	0	0	0	0	0	0
0	0	0	0	0	0	0	0	0	0	0	0	0	0	0	0	0	0	0	0	0	0	0	0	0	0	0	0	0	0	0	0	0	0	0	0	0	0	0	0	0	0	0	0	0	0	0	0	0	0
0	0	0	0	0	0	0	0	0	0	0	0	0	0	0	0	0	0	0	0	0	0	0	0	0	0	0	0	0	0	0	0	0	0	0	0	0	0	0	0	0	0	0	0	0	0	0	0	0	0
0	0	0	0	0	0	0	0	0	0	0	0	0	0	0	0	0	0	0	0	0	0	0	0	0	0	0	0	0	0	0	0	0	0	0	0	0	0	0	0	0	0	0	0	0	0	0	0	0	0
0	0	0	0	0	0	0	0	0	0	0	0	0	0	0	0	0	0	0	0	0	0	0	0	0	0	0	0	0	0	0	0	0	0	0	0	0	0	0	0	0	0	0	0	0	0	0	0	0	0
0	0	0	0	0	0	0	0	0	0	0	0	0	0	0	0	0	0	0	0	0	0	0	0	0	0	0	0	0	0	0	0	0	0	0	0	0	0	0	0	0	0	0	0	0	0	0	0	0	0
0	0	0	0	0	0	0	0	0	0	0	0	0	0	0	0	0	0	0	0	0	0	0	0	0	0	0	0	0	0	0	0	0	0	0	0	0	0	0	0	0	0	0	0	0	0	0	0	0	0
0	0	0	0	0	0	0	0	0	0	0	0	0	0	0	0	0	0	0	0	0	0	0	0	0	0	0	0	0	0	0	0	0	0	0	0	0	0	0	0	0	0	0	0	0	0	0	0	0	0
0	0	0	0	0	0	0	0	0	0	0	0	0	0	0	0	0	0	0	0	0	0	0	0	0	0	0	0	0	0	0	0	0	0	0	0	0	0	0	0	0	0	0	0	0	0	0	0	0	0
0	0	0	0	0	0	0	0	0	0	0	0	0	0	0	0	0	0	0	0	0	0	0	0	0	0	0	0	0	0	0	0	0	0	0	0	0	0	0	0	0	0	0	0	0	0	0	0	0	0
0	0	0	0	0	0	0	0	0	0	0	0	0	0	0	0	0	0	0	0	0	0	0	0	0	0	0	0	0	0	0	0	0	0	0	0	0	0	0	0	0	0	0	0	0	0	0	0	0	0
0	0	0	0	0	0	0	0	0	0	0	0	0	0	0	0	0	0	0	0	0	0	0	0	0	0	0	0	0	0	0	0	0	0	0	0	0	0	0	0	0	0	0	0	0	0	0	0	0	0
0	0	0	0	0	0	0	0	0	0	0	0	0	0	0	0	0	0	0	0	0	0	0	0	0	0	0	0	0	0	0	0	0	0	0	0	0	0	0	0	0	0	0	0	0	0	0	0	0	0
0	0	0	0	0	0	0	0	0	0	0	0	0	0	0	0	0	0	0	0	0	0	0	0	0	0	0	0	0	0	0	0	0	0	0	0	0	0	0	0	0	0	0	0	0	0	0	0	0	0
0	0	0	0	0	0	0	0	0	0	0	0	0	0	0	0	0	0	0	0	0	0	0	0	0	0	0	0	0	0	0	0	0	0	0	0	0	0	0	0	0	0	0	0	0	0	0	0	0	0
0	0	0	0	0	0	0	0	0	0	0	0	0	0	0	0	0	0	0	0	0	0	0	0	0	0	0	0	0	0	0	0	0	0	0	0	0	0	0	0	0	0	0	0	0	0	0	0	0	0
0	0	0	0	0	0	0	0	0	0	0	0	0	0	0	0	0	0	0	0	0	0	0	0	0	0	0	0	0	0	0	0	0	0	0	0	0	0	0	0	0	0	0	0	0	0	0	0	0	0
0	0	0	0	0	0	0	0	0	0	0	0	0	0	0	0	0	0	0	0	0	0	0	0	0	0	0	0	0	0	0	0	0	0	0	0	0	0	0	0	0	0	0	0	0	0	0	0	0	0
-0.353604944945691	-0.393581576795796	-0.245771216338095	-0.303544637898196	-0.393581576795796	-0.473743916921607	-0.39564278623134	-0.407212348887069	-0.291268560445195	-0.419967881059952	-0.393581576795796	-0.371794481506752	-0.393581576795796	-0.340188489667841	-0.379242541520077	-0.356224992596132	-0.472750031327541	-0.393581576795796	-0.336585510496344	-0.470607464850211	-0.393581576795796	-0.393581576795796	-0.393581576795796	-0.45217959308837	-0.349631998686454	-0.381607805991249	-0.409770884247091	-0.322346700564467	-0.36375423052377	-0.346695862521446	-0.462564231364516	-0.393581576795796	-0.408382358839821	-0.53983297182962	-0.291478440083985	-0.318129724855048	-0.393581576795796	-0.393581576795796	-0.430154546180628	-0.428570870504688	-0.393581576795796	-0.393581576795796	-0.393581576795796	-0.393581576795796	-0.453772253685388	-0.437477690999939	-0.379660051872709	-0.49201706217723	-0.460303523159072	-0.393581576795796
0	0	0	0	0	0	0	0	0	0	0	0	0	0	0	0	0	0	0	0	0	0	0	0	0	0	0	0	0	0	0	0	0	0	0	0	0	0	0	0	0	0	0	0	0	0	0	0	0	0
0	0	0	0	0	0	0	0	0	0	0	0	0	0	0	0	0	0	0	0	0	0	0	0	0	0	0	0	0	0	0	0	0	0	0	0	0	0	0	0	0	0	0	0	0	0	0	0	0	0
0	0	0	0	0	0	0	0	0	0	0	0	0	0	0	0	0	0	0	0	0	0	0	0	0	0	0	0	0	0	0	0	0	0	0	0	0	0	0	0	0	0	0	0	0	0	0	0	0	0
0	0	0	0	0	0	0	0	0	0	0	0	0	0	0	0	0	0	0	0	0	0	0	0	0	0	0	0	0	0	0	0	0	0	0	0	0	0	0	0	0	0	0	0	0	0	0	0	0	0
0	0	0	0	0	0	0	0	0	0	0	0	0	0	0	0	0	0	0	0	0	0	0	0	0	0	0	0	0	0	0	0	0	0	0	0	0	0	0	0	0	0	0	0	0	0	0	0	0	0
0	0	0	0	0	0	0	0	0	0	0	0	0	0	0	0	0	0	0	0	0	0	0	0	0	0	0	0	0	0	0	0	0	0	0	0	0	0	0	0	0	0	0	0	0	0	0	0	0	0
0	0	0	0	0	0	0	0	0	0	0	0	0	0	0	0	0	0	0	0	0	0	0	0	0	0	0	0	0	0	0	0	0	0	0	0	0	0	0	0	0	0	0	0	0	0	0	0	0	0
0	0	0	0	0	0	0	0	0	0	0	0	0	0	0	0	0	0	0	0	0	0	0	0	0	0	0	0	0	0	0	0	0	0	0	0	0	0	0	0	0	0	0	0	0	0	0	0	0	0
0	0	0	0	0	0	0	0	0	0	0	0	0	0	0	0	0	0	0	0	0	0	0	0	0	0	0	0	0	0	0	0	0	0	0	0	0	0	0	0	0	0	0	0	0	0	0	0	0	0
0	0	0	0	0	0	0	0	0	0	0	0	0	0	0	0	0	0	0	0	0	0	0	0	0	0	0	0	0	0	0	0	0	0	0	0	0	0	0	0	0	0	0	0	0	0	0	0	0	0
0	0	0	0	0	0	0	0	0	0	0	0	0	0	0	0	0	0	0	0	0	0	0	0	0	0	0	0	0	0	0	0	0	0	0	0	0	0	0	0	0	0	0	0	0	0	0	0	0	0
0	0	0	0	0	0	0	0	0	0	0	0	0	0	0	0	0	0	0	0	0	0	0	0	0	0	0	0	0	0	0	0	0	0	0	0	0	0	0	0	0	0	0	0	0	0	0	0	0	0
0	0	0	0	0	0	0	0	0	0	0	0	0	0	0	0	0	0	0	0	0	0	0	0	0	0	0	0	0	0	0	0	0	0	0	0	0	0	0	0	0	0	0	0	0	0	0	0	0	0
0	0	0	0	0	0	0	0	0	0	0	0	0	0	0	0	0	0	0	0	0	0	0	0	0	0	0	0	0	0	0	0	0	0	0	0	0	0	0	0	0	0	0	0	0	0	0	0	0	0
0	0	0	0	0	0	0	0	0	0	0	0	0	0	0	0	0	0	0	0	0	0	0	0	0	0	0	0	0	0	0	0	0	0	0	0	0	0	0	0	0	0	0	0	0	0	0	0	0	0
0	0	0	0	0	0	0	0	0	0	0	0	0	0	0	0	0	0	0	0	0	0	0	0	0	0	0	0	0	0	0	0	0	0	0	0	0	0	0	0	0	0	0	0	0	0	0	0	0	0
0	0	0	0	0	0	0	0	0	0	0	0	0	0	0	0	0	0	0	0	0	0	0	0	0	0	0	0	0	0	0	0	0	0	0	0	0	0	0	0	0	0	0	0	0	0	0	0	0	0
0	0	0	0	0	0	0	0	0	0	0	0	0	0	0	0	0	0	0	0	0	0	0	0	0	0	0	0	0	0	0	0	0	0	0	0	0	0	0	0	0	0	0	0	0	0	0	0	0	0
0	0	0	0	0	0	0	0	0	0	0	0	0	0	0	0	0	0	0	0	0	0	0	0	0	0	0	0	0	0	0	0	0	0	0	0	0	0	0	0	0	0	0	0	0	0	0	0	0	0
0	0	0	0	0	0	0	0	0	0	0	0	0	0	0	0	0	0	0	0	0	0	0	0	0	0	0	0	0	0	0	0	0	0	0	0	0	0	0	0	0	0	0	0	0	0	0	0	0	0
0	0	0	0	0	0	0	0	0	0	0	0	0	0	0	0	0	0	0	0	0	0	0	0	0	0	0	0	0	0	0	0	0	0	0	0	0	0	0	0	0	0	0	0	0	0	0	0	0	0
0	0	0	0	0	0	0	0	0	0	0	0	0	0	0	0	0	0	0	0	0	0	0	0	0	0	0	0	0	0	0	0	0	0	0	0	0	0	0	0	0	0	0	0	0	0	0	0	0	0
0	0	0	0	0	0	0	0	0	0	0	0	0	0	0	0	0	0	0	0	0	0	0	0	0	0	0	0	0	0	0	0	0	0	0	0	0	0	0	0	0	0	0	0	0	0	0	0	0	0
0	0	0	0	0	0	0	0	0	0	0	0	0	0	0	0	0	0	0	0	0	0	0	0	0	0	0	0	0	0	0	0	0	0	0	0	0	0	0	0	0	0	0	0	0	0	0	0	0	0
0	0	0	0	0	0	0	0	0	0	0	0	0	0	0	0	0	0	0	0	0	0	0	0	0	0	0	0	0	0	0	0	0	0	0	0	0	0	0	0	0	0	0	0	0	0	0	0	0	0
0	0	0	0	0	0	0	0	0	0	0	0	0	0	0	0	0	0	0	0	0	0	0	0	0	0	0	0	0	0	0	0	0	0	0	0	0	0	0	0	0	0	0	0	0	0	0	0	0	0
779.97036	779.97036	779.97036	779.97036	779.97036	779.97036	779.97036	779.97036	779.97036	779.97036	779.97036	779.97036	779.97036	779.97036	779.97036	779.97036	779.97036	779.97036	779.97036	779.97036	779.97036	779.97036	779.97036	779.97036	779.97036	779.97036	779.97036	779.97036	779.97036	779.97036	779.97036	779.97036	779.97036	779.97036	779.97036	779.97036	779.97036	779.97036	779.97036	779.97036	779.97036	779.97036	779.97036	779.97036	779.97036	779.97036	779.97036	779.97036	779.97036	779.97036
-779.97036	-779.97036	-779.97036	-779.97036	-779.97036	-779.97036	-779.97036	-779.97036	-779.97036	-779.97036	-779.97036	-779.97036	-779.97036	-779.97036	-779.97036	-779.97036	-779.97036	-779.97036	-779.97036	-779.97036	-779.97036	-779.97036	-779.97036	-779.97036	-779.97036	-779.97036	-779.97036	-779.97036	-779.97036	-779.97036	-779.97036	-779.97036	-779.97036	-779.97036	-779.97036	-779.97036	-779.97036	-779.97036	-779.97036	-779.97036	-779.97036	-779.97036	-779.97036	-779.97036	-779.97036	-779.97036	-779.97036	-779.97036	-779.97036	-779.97036
0	0	0	0	0	0	0	0	0	0	0	0	0	0	0	0	0	0	0	0	0	0	0	0	0	0	0	0	0	0	0	0	0	0	0	0	0	0	0	0	0	0	0	0	0	0	0	0	0	0
0	0	0	0	0	0	0	0	0	0	0	0	0	0	0	0	0	0	0	0	0	0	0	0	0	0	0	0	0	0	0	0	0	0	0	0	0	0	0	0	0	0	0	0	0	0	0	0	0	0
0	0	0	0	0	0	0	0	0	0	0	0	0	0	0	0	0	0	0	0	0	0	0	0	0	0	0	0	0	0	0	0	0	0	0	0	0	0	0	0	0	0	0	0	0	0	0	0	0	0
0	0	0	0	0	0	0	0	0	0	0	0	0	0	0	0	0	0	0	0	0	0	0	0	0	0	0	0	0	0	0	0	0	0	0	0	0	0	0	0	0	0	0	0	0	0	0	0	0	0
0	0	0	0	0	0	0	0	0	0	0	0	0	0	0	0	0	0	0	0	0	0	0	0	0	0	0	0	0	0	0	0	0	0	0	0	0	0	0	0	0	0	0	0	0	0	0	0	0	0
0	0	0	0	0	0	0	0	0	0	0	0	0	0	0	0	0	0	0	0	0	0	0	0	0	0	0	0	0	0	0	0	0	0	0	0	0	0	0	0	0	0	0	0	0	0	0	0	0	0
0	0	0	0	0	0	0	0	0	0	0	0	0	0	0	0	0	0	0	0	0	0	0	0	0	0	0	0	0	0	0	0	0	0	0	0	0	0	0	0	0	0	0	0	0	0	0	0	0	0
0	0	0	0	0	0	0	0	0	0	0	0	0	0	0	0	0	0	0	0	0	0	0	0	0	0	0	0	0	0	0	0	0	0	0	0	0	0	0	0	0	0	0	0	0	0	0	0	0	0
0	0	0	0	0	0	0	0	0	0	0	0	0	0	0	0	0	0	0	0	0	0	0	0	0	0	0	0	0	0	0	0	0	0	0	0	0	0	0	0	0	0	0	0	0	0	0	0	0	0
0	0	0	0	0	0	0	0	0	0	0	0	0	0	0	0	0	0	0	0	0	0	0	0	0	0	0	0	0	0	0	0	0	0	0	0	0	0	0	0	0	0	0	0	0	0	0	0	0	0
0	0	0	0	0	0	0	0	0	0	0	0	0	0	0	0	0	0	0	0	0	0	0	0	0	0	0	0	0	0	0	0	0	0	0	0	0	0	0	0	0	0	0	0	0	0	0	0	0	0
0	0	0	0	0	0	0	0	0	0	0	0	0	0	0	0	0	0	0	0	0	0	0	0	0	0	0	0	0	0	0	0	0	0	0	0	0	0	0	0	0	0	0	0	0	0	0	0	0	0
0	0	0	0	0	0	0	0	0	0	0	0	0	0	0	0	0	0	0	0	0	0	0	0	0	0	0	0	0	0	0	0	0	0	0	0	0	0	0	0	0	0	0	0	0	0	0	0	0	0
0	0	0	0	0	0	0	0	0	0	0	0	0	0	0	0	0	0	0	0	0	0	0	0	0	0	0	0	0	0	0	0	0	0	0	0	0	0	0	0	0	0	0	0	0	0	0	0	0	0
0	0	0	0	0	0	0	0	0	0	0	0	0	0	0	0	0	0	0	0	0	0	0	0	0	0	0	0	0	0	0	0	0	0	0	0	0	0	0	0	0	0	0	0	0	0	0	0	0	0
0	0	0	0	0	0	0	0	0	0	0	0	0	0	0	0	0	0	0	0	0	0	0	0	0	0	0	0	0	0	0	0	0	0	0	0	0	0	0	0	0	0	0	0	0	0	0	0	0	0
0	0	0	0	0	0	0	0	0	0	0	0	0	0	0	0	0	0	0	0	0	0	0	0	0	0	0	0	0	0	0	0	0	0	0	0	0	0	0	0	0	0	0	0	0	0	0	0	0	0
0	0	0	0	0	0	0	0	0	0	0	0	0	0	0	0	0	0	0	0	0	0	0	0	0	0	0	0	0	0	0	0	0	0	0	0	0	0	0	0	0	0	0	0	0	0	0	0	0	0
0	0	0	0	0	0	0	0	0	0	0	0	0	0	0	0	0	0	0	0	0	0	0	0	0	0	0	0	0	0	0	0	0	0	0	0	0	0	0	0	0	0	0	0	0	0	0	0	0	0
0	0	0	0	0	0	0	0	0	0	0	0	0	0	0	0	0	0	0	0	0	0	0	0	0	0	0	0	0	0	0	0	0	0	0	0	0	0	0	0	0	0	0	0	0	0	0	0	0	0
0	0	0	0	0	0	0	0	0	0	0	0	0	0	0	0	0	0	0	0	0	0	0	0	0	0	0	0	0	0	0	0	0	0	0	0	0	0	0	0	0	0	0	0	0	0	0	0	0	0
0	0	0	0	0	0	0	0	0	0	0	0	0	0	0	0	0	0	0	0	0	0	0	0	0	0	0	0	0	0	0	0	0	0	0	0	0	0	0	0	0	0	0	0	0	0	0	0	0	0
0	0	0	0	0	0	0	0	0	0	0	0	0	0	0	0	0	0	0	0	0	0	0	0	0	0	0	0	0	0	0	0	0	0	0	0	0	0	0	0	0	0	0	0	0	0	0	0	0	0
0	0	0	0	0	0	0	0	0	0	0	0	0	0	0	0	0	0	0	0	0	0	0	0	0	0	0	0	0	0	0	0	0	0	0	0	0	0	0	0	0	0	0	0	0	0	0	0	0	0
0	0	0	0	0	0	0	0	0	0	0	0	0	0	0	0	0	0	0	0	0	0	0	0	0	0	0	0	0	0	0	0	0	0	0	0	0	0	0	0	0	0	0	0	0	0	0	0	0	0
0	0	0	0	0	0	0	0	0	0	0	0	0	0	0	0	0	0	0	0	0	0	0	0	0	0	0	0	0	0	0	0	0	0	0	0	0	0	0	0	0	0	0	0	0	0	0	0	0	0
0	0	0	0	0	0	0	0	0	0	0	0	0	0	0	0	0	0	0	0	0	0	0	0	0	0	0	0	0	0	0	0	0	0	0	0	0	0	0	0	0	0	0	0	0	0	0	0	0	0
0	0	0	0	0	0	0	0	0	0	0	0	0	0	0	0	0	0	0	0	0	0	0	0	0	0	0	0	0	0	0	0	0	0	0	0	0	0	0	0	0	0	0	0	0	0	0	0	0	0
0	0	0	0	0	0	0	0	0	0	0	0	0	0	0	0	0	0	0	0	0	0	0	0	0	0	0	0	0	0	0	0	0	0	0	0	0	0	0	0	0	0	0	0	0	0	0	0	0	0
0	0	0	0	0	0	0	0	0	0	0	0	0	0	0	0	0	0	0	0	0	0	0	0	0	0	0	0	0	0	0	0	0	0	0	0	0	0	0	0	0	0	0	0	0	0	0	0	0	0
0	0	0	0	0	0	0	0	0	0	0	0	0	0	0	0	0	0	0	0	0	0	0	0	0	0	0	0	0	0	0	0	0	0	0	0	0	0	0	0	0	0	0	0	0	0	0	0	0	0
0	0	0	0	0	0	0	0	0	0	0	0	0	0	0	0	0	0	0	0	0	0	0	0	0	0	0	0	0	0	0	0	0	0	0	0	0	0	0	0	0	0	0	0	0	0	0	0	0	0
0	0	0	0	0	0	0	0	0	0	0	0	0	0	0	0	0	0	0	0	0	0	0	0	0	0	0	0	0	0	0	0	0	0	0	0	0	0	0	0	0	0	0	0	0	0	0	0	0	0
-3.83665172002255	-2.25817739783459	-3.75785316824685	-1.12927246918074	-2.23317103320533	-3.15283241262695	-9.04568703246676	-2.57800537451351	-3.52161219342167	-3.24759964805028	-2.54954725358413	-5.03175365672539	-1.95361818220159	-1.42642233781612	-1.58653947363996	-2.13284880132872	-3.62405878570693	-1.53696727978646	-1.26991765268127	-2.0520600663343	-2.16272883529088	-4.02742915078497	-7.2995742816626	-4.75051577081197	-2.27367617223457	-2.82448823796324	-3.63012496991266	-3.38632210422125	-1.05498697627385	-0.953006601488422	-5.72605717829144	-5.08884617670011	-2.4950774854413	-2.48144426803168	-3.02317385666101	-1.41647309440908	-2.28368156303835	-2.02120069348603	-4.07440827832811	-0.813681114550064	-4.59005702986752	-1.28444129294488	-4.38422364879262	-3.86457915752297	-3.28802596591637	-3.15449749323435	-1.22187025739121	-4.97279104073565	-3.29096789649215	-2.43170213015625
0	0	0	0	0	0	0	0	0	0	0	0	0	0	0	0	0	0	0	0	0	0	0	0	0	0	0	0	0	0	0	0	0	0	0	0	0	0	0	0	0	0	0	0	0	0	0	0	0	0
0	0	0	0	0	0	0	0	0	0	0	0	0	0	0	0	0	0	0	0	0	0	0	0	0	0	0	0	0	0	0	0	0	0	0	0	0	0	0	0	0	0	0	0	0	0	0	0	0	0
0	0	0	0	0	0	0	0	0	0	0	0	0	0	0	0	0	0	0	0	0	0	0	0	0	0	0	0	0	0	0	0	0	0	0	0	0	0	0	0	0	0	0	0	0	0	0	0	0	0
0	0	0	0	0	0	0	0	0	0	0	0	0	0	0	0	0	0	0	0	0	0	0	0	0	0	0	0	0	0	0	0	0	0	0	0	0	0	0	0	0	0	0	0	0	0	0	0	0	0
0	0	0	0	0	0	0	0	0	0	0	0	0	0	0	0	0	0	0	0	0	0	0	0	0	0	0	0	0	0	0	0	0	0	0	0	0	0	0	0	0	0	0	0	0	0	0	0	0	0
0	0	0	0	0	0	0	0	0	0	0	0	0	0	0	0	0	0	0	0	0	0	0	0	0	0	0	0	0	0	0	0	0	0	0	0	0	0	0	0	0	0	0	0	0	0	0	0	0	0
0	0	0	0	0	0	0	0	0	0	0	0	0	0	0	0	0	0	0	0	0	0	0	0	0	0	0	0	0	0	0	0	0	0	0	0	0	0	0	0	0	0	0	0	0	0	0	0	0	0
0	0	0	0	0	0	0	0	0	0	0	0	0	0	0	0	0	0	0	0	0	0	0	0	0	0	0	0	0	0	0	0	0	0	0	0	0	0	0	0	0	0	0	0	0	0	0	0	0	0
-46.1088597827244	-48.8384873851483	-45.2703857754394	-56.3111988592572	-55.1408407977747	-62.4049707001532	-50.0433273199196	-49.6176477090456	-57.3424188639779	-55.9875619071544	-49.8065045164207	-62.2854770603554	-50.4210917698845	-55.4774029419906	-51.264299183832	-59.477352894361	-58.6957482816261	-55.7175390275524	-52.7038465141499	-54.8797605895513	-54.9355572539227	-46.2990505542729	-52.2920351575319	-58.9708760011535	-49.0094231230467	-57.9185554475353	-61.4004650908036	-55.2039577151721	-57.3642285306172	-53.7262445021245	-55.1974402113852	-47.9161609643082	-49.5374013703182	-51.9715324607066	-53.1175850980335	-51.105375931591	-58.398692010606	-58.6527463509607	-63.8555377593019	-53.1971229620321	-49.6999865662476	-50.5747451880082	-58.7088774808764	-48.9002523692725	-59.0322343742292	-55.9314828517968	-53.4306532253058	-57.2621632241846	-53.3722202701667	-50.7705638992294
-89.0732751715246	-95.9787726671688	-87.1556280689009	-109.72216385831	-108.99663024044	-121.999773801506	-98.1474546239655	-98.6869033222119	-112.485699653063	-105.246680386448	-96.2329687750235	-110.23804784384	-99.0727619199867	-109.514332871781	-101.040308398514	-116.044132677866	-108.574494594509	-106.810950985296	-103.347025106945	-107.226622185205	-107.591531738347	-89.1532379835971	-104.322147516763	-113.456141202788	-90.5809961230644	-113.697415834431	-122.012188282171	-107.974913373954	-110.448956846439	-105.143444382499	-106.460901443538	-92.8459221272953	-96.6771012858906	-101.095297907678	-102.451007837501	-99.9216977318818	-111.936231121156	-114.94309106528	-123.735929856921	-105.20843193021	-94.7507184344399	-96.5886752741554	-110.708278085436	-94.2543563376623	-114.68567514839	-106.066438746454	-104.953124616119	-113.520858809019	-105.318294346973	-99.9433273752277
-102.348776443897	-110.500830588294	-100.206058067767	-126.05867297366	-124.915529590826	-140.713778813554	-113.537710122044	-114.005696132462	-129.492690048943	-121.713562291559	-110.351816058235	-128.024808002375	-114.47535252251	-125.928977054836	-116.394009692081	-132.79889842831	-126.645738084935	-122.371860968576	-119.354211249083	-123.930504772228	-123.76672492387	-103.475131288388	-120.9395080795	-131.309723799592	-104.343075203784	-129.936658443832	-140.455556240161	-124.770759893036	-126.710154993763	-120.537287195275	-122.232819302864	-107.471499715766	-111.174425093411	-116.1138344071	-117.477435931886	-114.617642605045	-129.244176768886	-132.303112923127	-142.88098172343	-120.994151854165	-108.791763036361	-111.029966229491	-127.293755641479	-108.827755582893	-132.292867772965	-122.294950186087	-120.876340112366	-130.659960834666	-121.124656478032	-115.035986664665
-63.3190590587581	-67.3784173631299	-62.4022773591445	-74.6456292128668	-74.9652475601188	-83.3880650214294	-71.0524046671703	-69.9996412003773	-79.6109211761352	-72.3647957115374	-66.8908231065224	-77.8184607469153	-72.0788291829715	-77.6167364936637	-70.5430977195739	-81.4316841488881	-79.0611553218239	-73.2156046058662	-71.2553391568352	-74.3729454925708	-74.2970278959696	-62.5252189204657	-77.1348847965535	-80.890239390426	-62.3319316417441	-82.2142598425963	-87.1925362391788	-75.5328556863157	-75.6674757654788	-71.9816986820293	-74.0810686489147	-64.3610981996386	-69.3700699857002	-70.5512763835697	-70.4930675696733	-71.9147197063991	-79.7917745474436	-78.9032770688591	-86.1027406841394	-73.3588198761518	-65.4846776314104	-67.0915962109099	-78.7393936056021	-66.026352632826	-77.8802375463813	-74.0706893490658	-74.156757650863	-78.9973611214468	-73.9830800181011	-70.1915190145778
0	0	0	0	0	0	0	0	0	0	0	0	0	0	0	0	0	0	0	0	0	0	0	0	0	0	0	0	0	0	0	0	0	0	0	0	0	0	0	0	0	0	0	0	0	0	0	0	0	0
0	0	0	0	0	0	0	0	0	0	0	0	0	0	0	0	0	0	0	0	0	0	0	0	0	0	0	0	0	0	0	0	0	0	0	0	0	0	0	0	0	0	0	0	0	0	0	0	0	0
0	0	0	0	0	0	0	0	0	0	0	0	0	0	0	0	0	0	0	0	0	0	0	0	0	0	0	0	0	0	0	0	0	0	0	0	0	0	0	0	0	0	0	0	0	0	0	0	0	0
-129.296513569538	-139.752653130189	-127.850184394528	-160.210208796551	-158.483080036108	-177.178378080893	-143.735817050367	-144.04420772279	-164.329038963694	-151.424433870953	-139.682045625413	-161.000590121263	-143.915887911491	-158.696956677133	-147.498506129787	-168.983473494615	-156.012345543963	-155.16796121279	-150.275200386142	-155.951780014524	-157.196216028083	-130.790701971794	-152.117640688673	-166.094322656353	-131.28274649975	-165.657836699376	-177.694490546612	-157.47718518045	-160.648629109243	-153.149478995055	-154.88012389714	-135.452421303749	-141.338292631984	-147.387352060946	-149.507104159393	-145.788833989291	-162.928276790779	-167.923496521033	-180.791344227656	-153.534625420387	-137.533299090859	-140.501393753308	-161.328490927623	-138.09617146484	-166.834385058916	-154.547298451517	-153.136348397188	-165.565691552797	-153.171763854587	-145.428496778725
0	0	0	0	0	0	0	0	0	0	0	0	0	0	0	0	0	0	0	0	0	0	0	0	0	0	0	0	0	0	0	0	0	0	0	0	0	0	0	0	0	0	0	0	0	0	0	0	0	0
0	0	0	0	0	0	0	0	0	0	0	0	0	0	0	0	0	0	0	0	0	0	0	0	0	0	0	0	0	0	0	0	0	0	0	0	0	0	0	0	0	0	0	0	0	0	0	0	0	0
0	0	0	0	0	0	0	0	0	0	0	0	0	0	0	0	0	0	0	0	0	0	0	0	0	0	0	0	0	0	0	0	0	0	0	0	0	0	0	0	0	0	0	0	0	0	0	0	0	0
0	0	0	0	0	0	0	0	0	0	0	0	0	0	0	0	0	0	0	0	0	0	0	0	0	0	0	0	0	0	0	0	0	0	0	0	0	0	0	0	0	0	0	0	0	0	0	0	0	0
0	0	0	0	0	0	0	0	0	0	0	0	0	0	0	0	0	0	0	0	0	0	0	0	0	0	0	0	0	0	0	0	0	0	0	0	0	0	0	0	0	0	0	0	0	0	0	0	0	0
-27.2949715847073	-29.4945681304197	-26.8268167095915	-33.8389721005449	-33.5050374244524	-37.4214094245005	-30.250641083928	-30.3247893094245	-34.6730612602475	-31.9337487294583	-29.481878804113	-33.88758935665	-30.3367063900349	-33.5182179197961	-31.1175616396551	-35.7201357244299	-33.0018892411495	-32.782078160425	-31.7227955938429	-32.877946892902	-33.1137021487481	-27.4484549731562	-32.0081457131686	-34.9090779667679	-27.7196809423058	-35.0702983912638	-37.4683517565075	-33.1949888144133	-33.9045062249624	-32.3551102679197	-32.666909709515	-28.5427471785935	-29.6800585752232	-31.1111845550731	-31.5409188944132	-30.7373379292028	-34.4301309377538	-35.4125715101422	-38.0985077110455	-32.3766649288869	-29.0363253747732	-29.6395029921178	-34.1001986741482	-29.0643106535949	-35.199461100814	-32.5875350690448	-32.2500333395762	-34.9700107950476	-32.3579302222086	-30.7125778822462
0	0	0	0	0	0	0	0	0	0	0	0	0	0	0	0	0	0	0	0	0	0	0	0	0	0	0	0	0	0	0	0	0	0	0	0	0	0	0	0	0	0	0	0	0	0	0	0	0	0
0	0	0	0	0	0	0	0	0	0	0	0	0	0	0	0	0	0	0	0	0	0	0	0	0	0	0	0	0	0	0	0	0	0	0	0	0	0	0	0	0	0	0	0	0	0	0	0	0	0
0	0	0	0	0	0	0	0	0	0	0	0	0	0	0	0	0	0	0	0	0	0	0	0	0	0	0	0	0	0	0	0	0	0	0	0	0	0	0	0	0	0	0	0	0	0	0	0	0	0
0	0	0	0	0	0	0	0	0	0	0	0	0	0	0	0	0	0	0	0	0	0	0	0	0	0	0	0	0	0	0	0	0	0	0	0	0	0	0	0	0	0	0	0	0	0	0	0	0	0
0	0	0	0	0	0	0	0	0	0	0	0	0	0	0	0	0	0	0	0	0	0	0	0	0	0	0	0	0	0	0	0	0	0	0	0	0	0	0	0	0	0	0	0	0	0	0	0	0	0
-0.0774151006299508	-0.0847352902711515	-0.0875709034133977	-0.0852066923488306	-0.0851990981912806	-0.0848231681854888	-0.0860122730865392	-0.0746913477635286	-0.0773158647584482	-0.0945260142452673	-0.0831966681273219	-0.0862548281961561	-0.0869857892260152	-0.0829730815188678	-0.0940102943280635	-0.158615155532895	-0.0952169408901752	-0.0763971210326707	-0.0817526690390257	-0.0819623214225428	-0.0819020643636105	-0.09909448592526	-0.0824773451326982	-0.0941268188728887	-0.086954095005585	-0.262269863545362	-0.0745054969326511	-0.0889674881195232	-0.0678934439836624	-0.0808397197098669	-0.0807669008374699	-0.0868309566591103	-0.089642550244907	-0.0763357034908985	-0.0760987301880238	-0.0761402013523969	-0.108900361246816	-0.100546302382211	-0.0760617533529995	-0.0693029679494695	-0.0788973177078528	-0.0720626390409465	-0.0835072899775669	-0.0954180261372428	-0.0693806193774105	-0.0995414956083151	-0.0734464463268062	-0.0816219996011268	-0.0809785248019828	-0.0907928014117816
0	0	0	0	0	0	0	0	0	0	0	0	0	0	0	0	0	0	0	0	0	0	0	0	0	0	0	0	0	0	0	0	0	0	0	0	0	0	0	0	0	0	0	0	0	0	0	0	0	0
0	0	0	0	0	0	0	0	0	0	0	0	0	0	0	0	0	0	0	0	0	0	0	0	0	0	0	0	0	0	0	0	0	0	0	0	0	0	0	0	0	0	0	0	0	0	0	0	0	0
0	0	0	0	0	0	0	0	0	0	0	0	0	0	0	0	0	0	0	0	0	0	0	0	0	0	0	0	0	0	0	0	0	0	0	0	0	0	0	0	0	0	0	0	0	0	0	0	0	0
-120.79080170341	-129.275135018694	-118.579390109763	-145.539997223371	-147.501465504615	-163.92914061095	-131.514192741915	-133.756917885419	-151.700297585675	-139.948546846321	-130.030440594037	-148.40757870964	-132.153594608671	-145.018515641872	-136.683097499351	-155.187640150969	-141.505646674919	-142.07710796811	-138.303362039104	-144.226776259362	-146.898479872508	-121.674119292794	-141.32780409892	-154.267781511092	-121.127393903432	-151.990637435475	-163.723141374848	-145.150295903206	-149.057958656474	-140.978769075378	-143.933755901516	-129.473924762031	-131.422413778762	-135.545205788729	-136.684959141214	-135.120626577128	-150.589564710265	-155.228269343334	-167.677946746393	-141.689573451266	-129.32565032402	-128.84270078239	-148.171036649431	-126.472029355747	-158.394661091925	-142.869545642344	-141.647528227405	-153.013237300346	-140.384774018205	-135.056046234749
0	0	0	0	0	0	0	0	0	0	0	0	0	0	0	0	0	0	0	0	0	0	0	0	0	0	0	0	0	0	0	0	0	0	0	0	0	0	0	0	0	0	0	0	0	0	0	0	0	0
-239.554145016154	-259.610407525764	-235.482043886241	-296.694162563987	-294.682324122402	-328.68503887325	-265.370808402273	-266.275730916327	-304.617859752784	-281.184653838221	-258.791469366308	-298.712153223717	-268.113222369626	-294.132609699285	-273.48273235443	-313.695875256061	-290.447239073836	-288.333605248644	-278.227478593726	-288.850090863604	-291.683970009155	-242.025932316526	-280.927911472498	-306.368860051108	-243.242843833588	-308.486174929557	-328.964477254608	-291.659098165197	-297.41259477905	-285.181600808723	-286.498140303992	-250.542024823086	-261.246583755581	-273.940774867923	-276.749133420641	-270.817940743788	-302.469355628004	-310.78620167939	-334.500051677314	-284.793956271121	-254.683749126584	-259.966188365842	-299.345601642279	-255.429371481931	-309.637593482015	-285.790930649854	-284.817394977648	-306.7562010093	-283.881231417235	-269.505092156432
0	0	0	0	0	0	0	0	0	0	0	0	0	0	0	0	0	0	0	0	0	0	0	0	0	0	0	0	0	0	0	0	0	0	0	0	0	0	0	0	0	0	0	0	0	0	0	0	0	0
0	0	0	0	0	0	0	0	0	0	0	0	0	0	0	0	0	0	0	0	0	0	0	0	0	0	0	0	0	0	0	0	0	0	0	0	0	0	0	0	0	0	0	0	0	0	0	0	0	0
0	0	0	0	0	0	0	0	0	0	0	0	0	0	0	0	0	0	0	0	0	0	0	0	0	0	0	0	0	0	0	0	0	0	0	0	0	0	0	0	0	0	0	0	0	0	0	0	0	0
0	0	0	0	0	0	0	0	0	0	0	0	0	0	0	0	0	0	0	0	0	0	0	0	0	0	0	0	0	0	0	0	0	0	0	0	0	0	0	0	0	0	0	0	0	0	0	0	0	0
0	0	0	0	0	0	0	0	0	0	0	0	0	0	0	0	0	0	0	0	0	0	0	0	0	0	0	0	0	0	0	0	0	0	0	0	0	0	0	0	0	0	0	0	0	0	0	0	0	0
0	0	0	0	0	0	0	0	0	0	0	0	0	0	0	0	0	0	0	0	0	0	0	0	0	0	0	0	0	0	0	0	0	0	0	0	0	0	0	0	0	0	0	0	0	0	0	0	0	0
0	0	0	0	0	0	0	0	0	0	0	0	0	0	0	0	0	0	0	0	0	0	0	0	0	0	0	0	0	0	0	0	0	0	0	0	0	0	0	0	0	0	0	0	0	0	0	0	0	0
0	0	0	0	0	0	0	0	0	0	0	0	0	0	0	0	0	0	0	0	0	0	0	0	0	0	0	0	0	0	0	0	0	0	0	0	0	0	0	0	0	0	0	0	0	0	0	0	0	0
0	0	0	0	0	0	0	0	0	0	0	0	0	0	0	0	0	0	0	0	0	0	0	0	0	0	0	0	0	0	0	0	0	0	0	0	0	0	0	0	0	0	0	0	0	0	0	0	0	0
0	0	0	0	0	0	0	0	0	0	0	0	0	0	0	0	0	0	0	0	0	0	0	0	0	0	0	0	0	0	0	0	0	0	0	0	0	0	0	0	0	0	0	0	0	0	0	0	0	0
0	0	0	0	0	0	0	0	0	0	0	0	0	0	0	0	0	0	0	0	0	0	0	0	0	0	0	0	0	0	0	0	0	0	0	0	0	0	0	0	0	0	0	0	0	0	0	0	0	0
0	0	0	0	0	0	0	0	0	0	0	0	0	0	0	0	0	0	0	0	0	0	0	0	0	0	0	0	0	0	0	0	0	0	0	0	0	0	0	0	0	0	0	0	0	0	0	0	0	0
0	0	0	0	0	0	0	0	0	0	0	0	0	0	0	0	0	0	0	0	0	0	0	0	0	0	0	0	0	0	0	0	0	0	0	0	0	0	0	0	0	0	0	0	0	0	0	0	0	0
0	0	0	0	0	0	0	0	0	0	0	0	0	0	0	0	0	0	0	0	0	0	0	0	0	0	0	0	0	0	0	0	0	0	0	0	0	0	0	0	0	0	0	0	0	0	0	0	0	0
0	0	0	0	0	0	0	0	0	0	0	0	0	0	0	0	0	0	0	0	0	0	0	0	0	0	0	0	0	0	0	0	0	0	0	0	0	0	0	0	0	0	0	0	0	0	0	0	0	0
0	0	0	0	0	0	0	0	0	0	0	0	0	0	0	0	0	0	0	0	0	0	0	0	0	0	0	0	0	0	0	0	0	0	0	0	0	0	0	0	0	0	0	0	0	0	0	0	0	0
0	0	0	0	0	0	0	0	0	0	0	0	0	0	0	0	0	0	0	0	0	0	0	0	0	0	0	0	0	0	0	0	0	0	0	0	0	0	0	0	0	0	0	0	0	0	0	0	0	0
0	0	0	0	0	0	0	0	0	0	0	0	0	0	0	0	0	0	0	0	0	0	0	0	0	0	0	0	0	0	0	0	0	0	0	0	0	0	0	0	0	0	0	0	0	0	0	0	0	0
0	0	0	0	0	0	0	0	0	0	0	0	0	0	0	0	0	0	0	0	0	0	0	0	0	0	0	0	0	0	0	0	0	0	0	0	0	0	0	0	0	0	0	0	0	0	0	0	0	0
0	0	0	0	0	0	0	0	0	0	0	0	0	0	0	0	0	0	0	0	0	0	0	0	0	0	0	0	0	0	0	0	0	0	0	0	0	0	0	0	0	0	0	0	0	0	0	0	0	0
0	0	0	0	0	0	0	0	0	0	0	0	0	0	0	0	0	0	0	0	0	0	0	0	0	0	0	0	0	0	0	0	0	0	0	0	0	0	0	0	0	0	0	0	0	0	0	0	0	0
0	0	0	0	0	0	0	0	0	0	0	0	0	0	0	0	0	0	0	0	0	0	0	0	0	0	0	0	0	0	0	0	0	0	0	0	0	0	0	0	0	0	0	0	0	0	0	0	0	0
0	0	0	0	0	0	0	0	0	0	0	0	0	0	0	0	0	0	0	0	0	0	0	0	0	0	0	0	0	0	0	0	0	0	0	0	0	0	0	0	0	0	0	0	0	0	0	0	0	0
0	0	0	0	0	0	0	0	0	0	0	0	0	0	0	0	0	0	0	0	0	0	0	0	0	0	0	0	0	0	0	0	0	0	0	0	0	0	0	0	0	0	0	0	0	0	0	0	0	0
0	0	0	0	0	0	0	0	0	0	0	0	0	0	0	0	0	0	0	0	0	0	0	0	0	0	0	0	0	0	0	0	0	0	0	0	0	0	0	0	0	0	0	0	0	0	0	0	0	0
0	0	0	0	0	0	0	0	0	0	0	0	0	0	0	0	0	0	0	0	0	0	0	0	0	0	0	0	0	0	0	0	0	0	0	0	0	0	0	0	0	0	0	0	0	0	0	0	0	0
0	0	0	0	0	0	0	0	0	0	0	0	0	0	0	0	0	0	0	0	0	0	0	0	0	0	0	0	0	0	0	0	0	0	0	0	0	0	0	0	0	0	0	0	0	0	0	0	0	0
0	0	0	0	0	0	0	0	0	0	0	0	0	0	0	0	0	0	0	0	0	0	0	0	0	0	0	0	0	0	0	0	0	0	0	0	0	0	0	0	0	0	0	0	0	0	0	0	0	0
0	0	0	0	0	0	0	0	0	0	0	0	0	0	0	0	0	0	0	0	0	0	0	0	0	0	0	0	0	0	0	0	0	0	0	0	0	0	0	0	0	0	0	0	0	0	0	0	0	0
0	0	0	0	0	0	0	0	0	0	0	0	0	0	0	0	0	0	0	0	0	0	0	0	0	0	0	0	0	0	0	0	0	0	0	0	0	0	0	0	0	0	0	0	0	0	0	0	0	0
0	0	0	0	0	0	0	0	0	0	0	0	0	0	0	0	0	0	0	0	0	0	0	0	0	0	0	0	0	0	0	0	0	0	0	0	0	0	0	0	0	0	0	0	0	0	0	0	0	0
0	0	0	0	0	0	0	0	0	0	0	0	0	0	0	0	0	0	0	0	0	0	0	0	0	0	0	0	0	0	0	0	0	0	0	0	0	0	0	0	0	0	0	0	0	0	0	0	0	0
0	0	0	0	0	0	0	0	0	0	0	0	0	0	0	0	0	0	0	0	0	0	0	0	0	0	0	0	0	0	0	0	0	0	0	0	0	0	0	0	0	0	0	0	0	0	0	0	0	0
0	0	0	0	0	0	0	0	0	0	0	0	0	0	0	0	0	0	0	0	0	0	0	0	0	0	0	0	0	0	0	0	0	0	0	0	0	0	0	0	0	0	0	0	0	0	0	0	0	0
0	0	0	0	0	0	0	0	0	0	0	0	0	0	0	0	0	0	0	0	0	0	0	0	0	0	0	0	0	0	0	0	0	0	0	0	0	0	0	0	0	0	0	0	0	0	0	0	0	0
0	0	0	0	0	0	0	0	0	0	0	0	0	0	0	0	0	0	0	0	0	0	0	0	0	0	0	0	0	0	0	0	0	0	0	0	0	0	0	0	0	0	0	0	0	0	0	0	0	0
0	0	0	0	0	0	0	0	0	0	0	0	0	0	0	0	0	0	0	0	0	0	0	0	0	0	0	0	0	0	0	0	0	0	0	0	0	0	0	0	0	0	0	0	0	0	0	0	0	0
0	0	0	0	0	0	0	0	0	0	0	0	0	0	0	0	0	0	0	0	0	0	0	0	0	0	0	0	0	0	0	0	0	0	0	0	0	0	0	0	0	0	0	0	0	0	0	0	0	0
0	0	0	0	0	0	0	0	0	0	0	0	0	0	0	0	0	0	0	0	0	0	0	0	0	0	0	0	0	0	0	0	0	0	0	0	0	0	0	0	0	0	0	0	0	0	0	0	0	0
0	0	0	0	0	0	0	0	0	0	0	0	0	0	0	0	0	0	0	0	0	0	0	0	0	0	0	0	0	0	0	0	0	0	0	0	0	0	0	0	0	0	0	0	0	0	0	0	0	0
0	0	0	0	0	0	0	0	0	0	0	0	0	0	0	0	0	0	0	0	0	0	0	0	0	0	0	0	0	0	0	0	0	0	0	0	0	0	0	0	0	0	0	0	0	0	0	0	0	0
0	0	0	0	0	0	0	0	0	0	0	0	0	0	0	0	0	0	0	0	0	0	0	0	0	0	0	0	0	0	0	0	0	0	0	0	0	0	0	0	0	0	0	0	0	0	0	0	0	0
0	0	0	0	0	0	0	0	0	0	0	0	0	0	0	0	0	0	0	0	0	0	0	0	0	0	0	0	0	0	0	0	0	0	0	0	0	0	0	0	0	0	0	0	0	0	0	0	0	0
0	0	0	0	0	0	0	0	0	0	0	0	0	0	0	0	0	0	0	0	0	0	0	0	0	0	0	0	0	0	0	0	0	0	0	0	0	0	0	0	0	0	0	0	0	0	0	0	0	0
0	0	0	0	0	0	0	0	0	0	0	0	0	0	0	0	0	0	0	0	0	0	0	0	0	0	0	0	0	0	0	0	0	0	0	0	0	0	0	0	0	0	0	0	0	0	0	0	0	0
0	0	0	0	0	0	0	0	0	0	0	0	0	0	0	0	0	0	0	0	0	0	0	0	0	0	0	0	0	0	0	0	0	0	0	0	0	0	0	0	0	0	0	0	0	0	0	0	0	0
0	0	0	0	0	0	0	0	0	0	0	0	0	0	0	0	0	0	0	0	0	0	0	0	0	0	0	0	0	0	0	0	0	0	0	0	0	0	0	0	0	0	0	0	0	0	0	0	0	0
0	0	0	0	0	0	0	0	0	0	0	0	0	0	0	0	0	0	0	0	0	0	0	0	0	0	0	0	0	0	0	0	0	0	0	0	0	0	0	0	0	0	0	0	0	0	0	0	0	0
-29.5447117672976	-31.8948277844318	-28.9706174895497	-36.6400506527535	-36.3139803782185	-40.4231668958757	-32.8423225851875	-32.9173117383277	-37.5178025697895	-34.6702997924297	-31.8825930460762	-36.7207089682705	-32.93957337774	-36.2918908983888	-33.6149650681126	-38.665373914598	-35.661231808996	-35.3920819266925	-34.3537159272984	-35.546797509456	-35.7722548027889	-29.9629966887984	-34.659846380469	-37.9207179513601	-30.2644328095885	-38.1904927229321	-40.4855982832965	-35.9217097203451	-36.5725345297208	-34.9312455128539	-35.3498120156895	-31.0181648193333	-32.143019887587	-33.6349697343789	-34.3880705078534	-33.1905160621056	-37.2960433118668	-38.4349532745957	-41.1775760989342	-35.053795296699	-31.4070533285877	-32.0985672067597	-36.8402199697917	-31.4109426139119	-38.3131229568185	-35.4182411427197	-34.8287275693563	-37.9275863875224	-35.0284498027005	-33.2282854744243
0	0	0	0	0	0	0	0	0	0	0	0	0	0	0	0	0	0	0	0	0	0	0	0	0	0	0	0	0	0	0	0	0	0	0	0	0	0	0	0	0	0	0	0	0	0	0	0	0	0
0	0	0	0	0	0	0	0	0	0	0	0	0	0	0	0	0	0	0	0	0	0	0	0	0	0	0	0	0	0	0	0	0	0	0	0	0	0	0	0	0	0	0	0	0	0	0	0	0	0
0	0	0	0	0	0	0	0	0	0	0	0	0	0	0	0	0	0	0	0	0	0	0	0	0	0	0	0	0	0	0	0	0	0	0	0	0	0	0	0	0	0	0	0	0	0	0	0	0	0
0	0	0	0	0	0	0	0	0	0	0	0	0	0	0	0	0	0	0	0	0	0	0	0	0	0	0	0	0	0	0	0	0	0	0	0	0	0	0	0	0	0	0	0	0	0	0	0	0	0
0	0	0	0	0	0	0	0	0	0	0	0	0	0	0	0	0	0	0	0	0	0	0	0	0	0	0	0	0	0	0	0	0	0	0	0	0	0	0	0	0	0	0	0	0	0	0	0	0	0
0	0	0	0	0	0	0	0	0	0	0	0	0	0	0	0	0	0	0	0	0	0	0	0	0	0	0	0	0	0	0	0	0	0	0	0	0	0	0	0	0	0	0	0	0	0	0	0	0	0
0	0	0	0	0	0	0	0	0	0	0	0	0	0	0	0	0	0	0	0	0	0	0	0	0	0	0	0	0	0	0	0	0	0	0	0	0	0	0	0	0	0	0	0	0	0	0	0	0	0
-3.04760903845141	-2.16621101985119	-3.38196857065385	-1.94324923859552	-2.61467852482704	-3.9052742306374	-2.55636436965824	-3.61637881736541	-3.27426550464967	-4.61296237997319	-3.76860810266219	-3.44005626176905	-2.25422235755366	-5.3867787362476	-2.84042722454884	-3.29218537094782	-6.98095616649536	-3.25979400085788	-3.21763667647968	-4.14490101723746	-3.82997757730783	-4.01941267789865	-5.48667018103137	-4.25694337150865	-2.28769846135119	-3.129601213141	-3.40126986633343	-4.81524372139561	-2.4001769299252	-3.33523904418559	-4.29330481375556	-3.28987612025394	-3.77404792657194	-2.93325050379664	-2.91995376316463	-2.45465271651146	-4.59957863697481	-1.89265289144981	-3.40990762587378	-3.0332404600625	-3.83375100640016	-2.51417651113855	-3.29415187874043	-2.70456233062039	-2.72102066480936	-3.15593993703388	-2.49365790445294	-3.48262607043244	-2.66241363942455	-3.92522703331673
0	0	0	0	0	0	0	0	0	0	0	0	0	0	0	0	0	0	0	0	0	0	0	0	0	0	0	0	0	0	0	0	0	0	0	0	0	0	0	0	0	0	0	0	0	0	0	0	0	0
0	0	0	0	0	0	0	0	0	0	0	0	0	0	0	0	0	0	0	0	0	0	0	0	0	0	0	0	0	0	0	0	0	0	0	0	0	0	0	0	0	0	0	0	0	0	0	0	0	0
0	0	0	0	0	0	0	0	0	0	0	0	0	0	0	0	0	0	0	0	0	0	0	0	0	0	0	0	0	0	0	0	0	0	0	0	0	0	0	0	0	0	0	0	0	0	0	0	0	0
0	0	0	0	0	0	0	0	0	0	0	0	0	0	0	0	0	0	0	0	0	0	0	0	0	0	0	0	0	0	0	0	0	0	0	0	0	0	0	0	0	0	0	0	0	0	0	0	0	0
0	0	0	0	0	0	0	0	0	0	0	0	0	0	0	0	0	0	0	0	0	0	0	0	0	0	0	0	0	0	0	0	0	0	0	0	0	0	0	0	0	0	0	0	0	0	0	0	0	0
0	0	0	0	0	0	0	0	0	0	0	0	0	0	0	0	0	0	0	0	0	0	0	0	0	0	0	0	0	0	0	0	0	0	0	0	0	0	0	0	0	0	0	0	0	0	0	0	0	0
0	0	0	0	0	0	0	0	0	0	0	0	0	0	0	0	0	0	0	0	0	0	0	0	0	0	0	0	0	0	0	0	0	0	0	0	0	0	0	0	0	0	0	0	0	0	0	0	0	0
0	0	0	0	0	0	0	0	0	0	0	0	0	0	0	0	0	0	0	0	0	0	0	0	0	0	0	0	0	0	0	0	0	0	0	0	0	0	0	0	0	0	0	0	0	0	0	0	0	0
0	0	0	0	0	0	0	0	0	0	0	0	0	0	0	0	0	0	0	0	0	0	0	0	0	0	0	0	0	0	0	0	0	0	0	0	0	0	0	0	0	0	0	0	0	0	0	0	0	0
-94.9209490603386	-103.925593155902	-93.5314412298313	-117.196922432517	-116.729188013746	-131.176699692829	-105.11737223333	-106.696084318633	-120.64798216161	-111.73837468527	-102.756675976869	-117.866840150282	-105.606869482963	-116.274450092583	-108.037818446431	-124.208877712855	-114.648684927091	-115.221085549223	-110.374383294914	-114.098088109616	-115.601050585263	-95.6924522546505	-110.97558738271	-121.591258022029	-96.3888235317555	-122.079846346247	-130.168653634836	-115.053033368214	-118.675314829122	-112.779526379956	-113.923839074005	-99.4431725279504	-104.011772297572	-108.38090642928	-109.321379407047	-106.768092022717	-120.463931997989	-122.843146334299	-133.574701663888	-112.430521228911	-101.032863892139	-102.728441854753	-118.327264933801	-100.724712351798	-122.507998688354	-113.362254221717	-112.27351234956	-122.129416334419	-112.215180089613	-106.581644291521
0	0	0	0	0	0	0	0	0	0	0	0	0	0	0	0	0	0	0	0	0	0	0	0	0	0	0	0	0	0	0	0	0	0	0	0	0	0	0	0	0	0	0	0	0	0	0	0	0	0
0	0	0	0	0	0	0	0	0	0	0	0	0	0	0	0	0	0	0	0	0	0	0	0	0	0	0	0	0	0	0	0	0	0	0	0	0	0	0	0	0	0	0	0	0	0	0	0	0	0
0	0	0	0	0	0	0	0	0	0	0	0	0	0	0	0	0	0	0	0	0	0	0	0	0	0	0	0	0	0	0	0	0	0	0	0	0	0	0	0	0	0	0	0	0	0	0	0	0	0
0	0	0	0	0	0	0	0	0	0	0	0	0	0	0	0	0	0	0	0	0	0	0	0	0	0	0	0	0	0	0	0	0	0	0	0	0	0	0	0	0	0	0	0	0	0	0	0	0	0
0	0	0	0	0	0	0	0	0	0	0	0	0	0	0	0	0	0	0	0	0	0	0	0	0	0	0	0	0	0	0	0	0	0	0	0	0	0	0	0	0	0	0	0	0	0	0	0	0	0
0	0	0	0	0	0	0	0	0	0	0	0	0	0	0	0	0	0	0	0	0	0	0	0	0	0	0	0	0	0	0	0	0	0	0	0	0	0	0	0	0	0	0	0	0	0	0	0	0	0
0	0	0	0	0	0	0	0	0	0	0	0	0	0	0	0	0	0	0	0	0	0	0	0	0	0	0	0	0	0	0	0	0	0	0	0	0	0	0	0	0	0	0	0	0	0	0	0	0	0
0	0	0	0	0	0	0	0	0	0	0	0	0	0	0	0	0	0	0	0	0	0	0	0	0	0	0	0	0	0	0	0	0	0	0	0	0	0	0	0	0	0	0	0	0	0	0	0	0	0
0	0	0	0	0	0	0	0	0	0	0	0	0	0	0	0	0	0	0	0	0	0	0	0	0	0	0	0	0	0	0	0	0	0	0	0	0	0	0	0	0	0	0	0	0	0	0	0	0	0
0	0	0	0	0	0	0	0	0	0	0	0	0	0	0	0	0	0	0	0	0	0	0	0	0	0	0	0	0	0	0	0	0	0	0	0	0	0	0	0	0	0	0	0	0	0	0	0	0	0
0	0	0	0	0	0	0	0	0	0	0	0	0	0	0	0	0	0	0	0	0	0	0	0	0	0	0	0	0	0	0	0	0	0	0	0	0	0	0	0	0	0	0	0	0	0	0	0	0	0
0	0	0	0	0	0	0	0	0	0	0	0	0	0	0	0	0	0	0	0	0	0	0	0	0	0	0	0	0	0	0	0	0	0	0	0	0	0	0	0	0	0	0	0	0	0	0	0	0	0
0	0	0	0	0	0	0	0	0	0	0	0	0	0	0	0	0	0	0	0	0	0	0	0	0	0	0	0	0	0	0	0	0	0	0	0	0	0	0	0	0	0	0	0	0	0	0	0	0	0
0	0	0	0	0	0	0	0	0	0	0	0	0	0	0	0	0	0	0	0	0	0	0	0	0	0	0	0	0	0	0	0	0	0	0	0	0	0	0	0	0	0	0	0	0	0	0	0	0	0
0	0	0	0	0	0	0	0	0	0	0	0	0	0	0	0	0	0	0	0	0	0	0	0	0	0	0	0	0	0	0	0	0	0	0	0	0	0	0	0	0	0	0	0	0	0	0	0	0	0
0	0	0	0	0	0	0	0	0	0	0	0	0	0	0	0	0	0	0	0	0	0	0	0	0	0	0	0	0	0	0	0	0	0	0	0	0	0	0	0	0	0	0	0	0	0	0	0	0	0
0	0	0	0	0	0	0	0	0	0	0	0	0	0	0	0	0	0	0	0	0	0	0	0	0	0	0	0	0	0	0	0	0	0	0	0	0	0	0	0	0	0	0	0	0	0	0	0	0	0
0	0	0	0	0	0	0	0	0	0	0	0	0	0	0	0	0	0	0	0	0	0	0	0	0	0	0	0	0	0	0	0	0	0	0	0	0	0	0	0	0	0	0	0	0	0	0	0	0	0
0	0	0	0	0	0	0	0	0	0	0	0	0	0	0	0	0	0	0	0	0	0	0	0	0	0	0	0	0	0	0	0	0	0	0	0	0	0	0	0	0	0	0	0	0	0	0	0	0	0
0	0	0	0	0	0	0	0	0	0	0	0	0	0	0	0	0	0	0	0	0	0	0	0	0	0	0	0	0	0	0	0	0	0	0	0	0	0	0	0	0	0	0	0	0	0	0	0	0	0
0	0	0	0	0	0	0	0	0	0	0	0	0	0	0	0	0	0	0	0	0	0	0	0	0	0	0	0	0	0	0	0	0	0	0	0	0	0	0	0	0	0	0	0	0	0	0	0	0	0
0	0	0	0	0	0	0	0	0	0	0	0	0	0	0	0	0	0	0	0	0	0	0	0	0	0	0	0	0	0	0	0	0	0	0	0	0	0	0	0	0	0	0	0	0	0	0	0	0	0
0	0	0	0	0	0	0	0	0	0	0	0	0	0	0	0	0	0	0	0	0	0	0	0	0	0	0	0	0	0	0	0	0	0	0	0	0	0	0	0	0	0	0	0	0	0	0	0	0	0
0	0	0	0	0	0	0	0	0	0	0	0	0	0	0	0	0	0	0	0	0	0	0	0	0	0	0	0	0	0	0	0	0	0	0	0	0	0	0	0	0	0	0	0	0	0	0	0	0	0
0	0	0	0	0	0	0	0	0	0	0	0	0	0	0	0	0	0	0	0	0	0	0	0	0	0	0	0	0	0	0	0	0	0	0	0	0	0	0	0	0	0	0	0	0	0	0	0	0	0
0	0	0	0	0	0	0	0	0	0	0	0	0	0	0	0	0	0	0	0	0	0	0	0	0	0	0	0	0	0	0	0	0	0	0	0	0	0	0	0	0	0	0	0	0	0	0	0	0	0
0	0	0	0	0	0	0	0	0	0	0	0	0	0	0	0	0	0	0	0	0	0	0	0	0	0	0	0	0	0	0	0	0	0	0	0	0	0	0	0	0	0	0	0	0	0	0	0	0	0
0	0	0	0	0	0	0	0	0	0	0	0	0	0	0	0	0	0	0	0	0	0	0	0	0	0	0	0	0	0	0	0	0	0	0	0	0	0	0	0	0	0	0	0	0	0	0	0	0	0
0	0	0	0	0	0	0	0	0	0	0	0	0	0	0	0	0	0	0	0	0	0	0	0	0	0	0	0	0	0	0	0	0	0	0	0	0	0	0	0	0	0	0	0	0	0	0	0	0	0
0	0	0	0	0	0	0	0	0	0	0	0	0	0	0	0	0	0	0	0	0	0	0	0	0	0	0	0	0	0	0	0	0	0	0	0	0	0	0	0	0	0	0	0	0	0	0	0	0	0
0	0	0	0	0	0	0	0	0	0	0	0	0	0	0	0	0	0	0	0	0	0	0	0	0	0	0	0	0	0	0	0	0	0	0	0	0	0	0	0	0	0	0	0	0	0	0	0	0	0
0	0	0	0	0	0	0	0	0	0	0	0	0	0	0	0	0	0	0	0	0	0	0	0	0	0	0	0	0	0	0	0	0	0	0	0	0	0	0	0	0	0	0	0	0	0	0	0	0	0
0	0	0	0	0	0	0	0	0	0	0	0	0	0	0	0	0	0	0	0	0	0	0	0	0	0	0	0	0	0	0	0	0	0	0	0	0	0	0	0	0	0	0	0	0	0	0	0	0	0
-0.49638	-0.49638	-0.49638	-0.49638	-0.49638	-0.49638	-0.49638	-0.49638	-0.49638	-0.49638	-0.49638	-0.49638	-0.49638	-0.49638	-0.49638	-0.49638	-0.49638	-0.49638	-0.49638	-0.49638	-0.49638	-0.49638	-0.49638	-0.49638	-0.49638	-0.49638	-0.49638	-0.49638	-0.49638	-0.49638	-0.49638	-0.49638	-0.49638	-0.49638	-0.49638	-0.49638	-0.49638	-0.49638	-0.49638	-0.49638	-0.49638	-0.49638	-0.49638	-0.49638	-0.49638	-0.49638	-0.49638	-0.49638	-0.49638	-0.49638
0	0	0	0	0	0	0	0	0	0	0	0	0	0	0	0	0	0	0	0	0	0	0	0	0	0	0	0	0	0	0	0	0	0	0	0	0	0	0	0	0	0	0	0	0	0	0	0	0	0
0	0	0	0	0	0	0	0	0	0	0	0	0	0	0	0	0	0	0	0	0	0	0	0	0	0	0	0	0	0	0	0	0	0	0	0	0	0	0	0	0	0	0	0	0	0	0	0	0	0
0	0	0	0	0	0	0	0	0	0	0	0	0	0	0	0	0	0	0	0	0	0	0	0	0	0	0	0	0	0	0	0	0	0	0	0	0	0	0	0	0	0	0	0	0	0	0	0	0	0
0	0	0	0	0	0	0	0	0	0	0	0	0	0	0	0	0	0	0	0	0	0	0	0	0	0	0	0	0	0	0	0	0	0	0	0	0	0	0	0	0	0	0	0	0	0	0	0	0	0
0	0	0	0	0	0	0	0	0	0	0	0	0	0	0	0	0	0	0	0	0	0	0	0	0	0	0	0	0	0	0	0	0	0	0	0	0	0	0	0	0	0	0	0	0	0	0	0	0	0
0	0	0	0	0	0	0	0	0	0	0	0	0	0	0	0	0	0	0	0	0	0	0	0	0	0	0	0	0	0	0	0	0	0	0	0	0	0	0	0	0	0	0	0	0	0	0	0	0	0
0	0	0	0	0	0	0	0	0	0	0	0	0	0	0	0	0	0	0	0	0	0	0	0	0	0	0	0	0	0	0	0	0	0	0	0	0	0	0	0	0	0	0	0	0	0	0	0	0	0
0	0	0	0	0	0	0	0	0	0	0	0	0	0	0	0	0	0	0	0	0	0	0	0	0	0	0	0	0	0	0	0	0	0	0	0	0	0	0	0	0	0	0	0	0	0	0	0	0	0
0	0	0	0	0	0	0	0	0	0	0	0	0	0	0	0	0	0	0	0	0	0	0	0	0	0	0	0	0	0	0	0	0	0	0	0	0	0	0	0	0	0	0	0	0	0	0	0	0	0
0	0	0	0	0	0	0	0	0	0	0	0	0	0	0	0	0	0	0	0	0	0	0	0	0	0	0	0	0	0	0	0	0	0	0	0	0	0	0	0	0	0	0	0	0	0	0	0	0	0
-0.40478	-0.40478	-0.40478	-0.40478	-0.40478	-0.40478	-0.40478	-0.40478	-0.40478	-0.40478	-0.40478	-0.40478	-0.40478	-0.40478	-0.40478	-0.40478	-0.40478	-0.40478	-0.40478	-0.40478	-0.40478	-0.40478	-0.40478	-0.40478	-0.40478	-0.40478	-0.40478	-0.40478	-0.40478	-0.40478	-0.40478	-0.40478	-0.40478	-0.40478	-0.40478	-0.40478	-0.40478	-0.40478	-0.40478	-0.40478	-0.40478	-0.40478	-0.40478	-0.40478	-0.40478	-0.40478	-0.40478	-0.40478	-0.40478	-0.40478
-0.68091	-0.68091	-0.68091	-0.68091	-0.68091	-0.68091	-0.68091	-0.68091	-0.68091	-0.68091	-0.68091	-0.68091	-0.68091	-0.68091	-0.68091	-0.68091	-0.68091	-0.68091	-0.68091	-0.68091	-0.68091	-0.68091	-0.68091	-0.68091	-0.68091	-0.68091	-0.68091	-0.68091	-0.68091	-0.68091	-0.68091	-0.68091	-0.68091	-0.68091	-0.68091	-0.68091	-0.68091	-0.68091	-0.68091	-0.68091	-0.68091	-0.68091	-0.68091	-0.68091	-0.68091	-0.68091	-0.68091	-0.68091	-0.68091	-0.68091
-0.40366	-0.40366	-0.40366	-0.40366	-0.40366	-0.40366	-0.40366	-0.40366	-0.40366	-0.40366	-0.40366	-0.40366	-0.40366	-0.40366	-0.40366	-0.40366	-0.40366	-0.40366	-0.40366	-0.40366	-0.40366	-0.40366	-0.40366	-0.40366	-0.40366	-0.40366	-0.40366	-0.40366	-0.40366	-0.40366	-0.40366	-0.40366	-0.40366	-0.40366	-0.40366	-0.40366	-0.40366	-0.40366	-0.40366	-0.40366	-0.40366	-0.40366	-0.40366	-0.40366	-0.40366	-0.40366	-0.40366	-0.40366	-0.40366	-0.40366
-0.37141	-0.37141	-0.37141	-0.37141	-0.37141	-0.37141	-0.37141	-0.37141	-0.37141	-0.37141	-0.37141	-0.37141	-0.37141	-0.37141	-0.37141	-0.37141	-0.37141	-0.37141	-0.37141	-0.37141	-0.37141	-0.37141	-0.37141	-0.37141	-0.37141	-0.37141	-0.37141	-0.37141	-0.37141	-0.37141	-0.37141	-0.37141	-0.37141	-0.37141	-0.37141	-0.37141	-0.37141	-0.37141	-0.37141	-0.37141	-0.37141	-0.37141	-0.37141	-0.37141	-0.37141	-0.37141	-0.37141	-0.37141	-0.37141	-0.37141
-0.69281	-0.69281	-0.69281	-0.69281	-0.69281	-0.69281	-0.69281	-0.69281	-0.69281	-0.69281	-0.69281	-0.69281	-0.69281	-0.69281	-0.69281	-0.69281	-0.69281	-0.69281	-0.69281	-0.69281	-0.69281	-0.69281	-0.69281	-0.69281	-0.69281	-0.69281	-0.69281	-0.69281	-0.69281	-0.69281	-0.69281	-0.69281	-0.69281	-0.69281	-0.69281	-0.69281	-0.69281	-0.69281	-0.69281	-0.69281	-0.69281	-0.69281	-0.69281	-0.69281	-0.69281	-0.69281	-0.69281	-0.69281	-0.69281	-0.69281
0	0	0	0	0	0	0	0	0	0	0	0	0	0	0	0	0	0	0	0	0	0	0	0	0	0	0	0	0	0	0	0	0	0	0	0	0	0	0	0	0	0	0	0	0	0	0	0	0	0
0	0	0	0	0	0	0	0	0	0	0	0	0	0	0	0	0	0	0	0	0	0	0	0	0	0	0	0	0	0	0	0	0	0	0	0	0	0	0	0	0	0	0	0	0	0	0	0	0	0
0	0	0	0	0	0	0	0	0	0	0	0	0	0	0	0	0	0	0	0	0	0	0	0	0	0	0	0	0	0	0	0	0	0	0	0	0	0	0	0	0	0	0	0	0	0	0	0	0	0
-202.377322434587	-218.703295550767	-198.887067309962	-250.810306856425	-248.37486392134	-277.412445991597	-224.231637222918	-224.810144485227	-257.045118301259	-236.818006169744	-218.633964981063	-251.259674669256	-224.908049727336	-248.454640911903	-230.678756475682	-264.923322525993	-244.669752778241	-243.082107461149	-235.156667585394	-243.750534067591	-245.49421494579	-203.501608277402	-237.230582703029	-258.806693752601	-205.487239294851	-259.943089975884	-277.760852401458	-246.116414870305	-251.354346922958	-239.992310062047	-242.164301327193	-211.603553999584	-220.102369649758	-230.650845160721	-233.801288613417	-227.896973100247	-255.299144955506	-262.499941232505	-282.457124636023	-240.02428565419	-215.256371486036	-219.699227452414	-252.838737041889	-215.473575136971	-260.923567714529	-241.587400925133	-239.107614444337	-259.314710335553	-239.879866148751	-227.723473352247
-68.9515884691569	-72.3516800904551	-81.9193814628683	-77.5703761882412	-81.5385775541022	-96.1202806348276	-88.6700821448324	-75.0388033493545	-87.7528216632005	-87.9640586902969	-74.0967212986138	-88.6826540140041	-76.2260080574879	-82.5838760729472	-74.6824818915574	-98.572306387966	-84.1734639402655	-79.1608700702082	-77.0436048942248	-84.2428380369446	-79.7903866487262	-73.5929726554236	-100.460019489369	-90.8927678420664	-72.54506468591	-88.8436632907116	-99.5322253839729	-84.3979765283796	-79.2974059296369	-73.9328665625659	-91.5483971225783	-88.8809859780508	-74.5210088498726	-79.3705571124665	-81.081230749995	-73.4463717756312	-85.7557505808429	-87.6216119598945	-100.924488655248	-74.8206106629951	-85.1261971347229	-70.3309403603428	-82.6233112581558	-76.0966264669496	-88.8192474729922	-81.7906992291928	-75.7420545475849	-94.6545590275088	-78.6938023198203	-74.7904908261732
-90.8925625968025	-98.1463961246583	-89.3909778287291	-112.601862582827	-111.562457406125	-124.541363124348	-100.783523038453	-100.960190903041	-115.439503526343	-106.304153527575	-98.1732353457363	-112.801244531154	-101.035308731244	-111.563135863743	-103.593522786268	-118.941694348338	-109.933871006589	-109.080061450118	-105.619225371473	-109.428235983877	-110.202548692175	-91.3984543761674	-106.627939336724	-116.253016998114	-92.3007076070318	-116.734985576922	-124.728500159376	-110.562165354324	-112.839266274016	-107.685567361381	-108.707872580527	-95.1115644827445	-98.8989115492985	-103.529128348902	-104.963586275185	-102.313795129452	-114.628522204004	-117.863617821657	-126.778350868427	-107.751251935853	-96.6938004729013	-98.621155359936	-113.529352982098	-96.7668849813192	-117.164388861761	-108.501710833096	-107.296885072685	-116.417004385065	-107.70380312044	-102.317269009603
0	0	0	0	0	0	0	0	0	0	0	0	0	0	0	0	0	0	0	0	0	0	0	0	0	0	0	0	0	0	0	0	0	0	0	0	0	0	0	0	0	0	0	0	0	0	0	0	0	0
0	0	0	0	0	0	0	0	0	0	0	0	0	0	0	0	0	0	0	0	0	0	0	0	0	0	0	0	0	0	0	0	0	0	0	0	0	0	0	0	0	0	0	0	0	0	0	0	0	0
-29.1595902433546	-31.5094492191965	-28.6594540081349	-36.1506352056817	-35.7938882388389	-39.9778018365336	-32.3171722626137	-32.3963858227392	-37.0417040257342	-34.1152591053425	-31.4958930389155	-36.2025736831547	-32.4091170024152	-35.807969141698	-33.243315310614	-38.1603079500902	-35.2563681754356	-35.0215410013174	-33.8898949947405	-35.1239588751555	-35.3758194289156	-29.323558639601	-34.1947384172591	-37.2938438908139	-29.6133130399385	-37.4660778681444	-40.0279509697593	-35.4626590819883	-36.2206462041926	-34.565405381103	-34.8985049751733	-30.4926059206366	-31.7076111900834	-33.2365025842193	-33.6955936373009	-32.8371171373282	-36.7821782504602	-37.8317329070894	-40.7011551666098	-34.5884325192588	-31.019902236333	-31.6642851077768	-36.4297071154401	-31.0497992912083	-37.6040641515709	-34.8137079646822	-34.4531502660898	-37.3589392619334	-34.5684179767129	-32.8106656416225
0	0	0	0	0	0	0	0	0	0	0	0	0	0	0	0	0	0	0	0	0	0	0	0	0	0	0	0	0	0	0	0	0	0	0	0	0	0	0	0	0	0	0	0	0	0	0	0	0	0
0	0	0	0	0	0	0	0	0	0	0	0	0	0	0	0	0	0	0	0	0	0	0	0	0	0	0	0	0	0	0	0	0	0	0	0	0	0	0	0	0	0	0	0	0	0	0	0	0	0
0	0	0	0	0	0	0	0	0	0	0	0	0	0	0	0	0	0	0	0	0	0	0	0	0	0	0	0	0	0	0	0	0	0	0	0	0	0	0	0	0	0	0	0	0	0	0	0	0	0
0	0	0	0	0	0	0	0	0	0	0	0	0	0	0	0	0	0	0	0	0	0	0	0	0	0	0	0	0	0	0	0	0	0	0	0	0	0	0	0	0	0	0	0	0	0	0	0	0	0
0	0	0	0	0	0	0	0	0	0	0	0	0	0	0	0	0	0	0	0	0	0	0	0	0	0	0	0	0	0	0	0	0	0	0	0	0	0	0	0	0	0	0	0	0	0	0	0	0	0
0	0	0	0	0	0	0	0	0	0	0	0	0	0	0	0	0	0	0	0	0	0	0	0	0	0	0	0	0	0	0	0	0	0	0	0	0	0	0	0	0	0	0	0	0	0	0	0	0	0
0	0	0	0	0	0	0	0	0	0	0	0	0	0	0	0	0	0	0	0	0	0	0	0	0	0	0	0	0	0	0	0	0	0	0	0	0	0	0	0	0	0	0	0	0	0	0	0	0	0
-78.7830568575346	-85.1179438680825	-77.4659313289682	-97.6249678979206	-96.7323543756173	-107.989217262397	-87.3008176853793	-87.5292082514389	-100.060141149068	-92.1388055636389	-85.0933326564379	-97.8224479588254	-87.5599024439923	-96.7039362024814	-89.8268617102163	-103.117399342415	-95.2321955346178	-94.5900967839509	-91.556285107701	-94.8882705800806	-95.5617787272764	-79.2406402933656	-92.3697781302588	-100.748399727108	-80.0196825793046	-101.27311575689	-108.100309141098	-95.8041083028607	-97.8362914891982	-93.4345110282526	-94.2806502026236	-82.3880927110671	-85.6684003012603	-89.7863362635708	-91.0209946244413	-88.7079714073138	-99.3770837485626	-102.192388998701	-109.943024239491	-93.440240859871	-83.8024625358522	-85.5172286997062	-98.4000669619927	-83.8687142293287	-101.567813770267	-94.0551123156571	-93.0796719838386	-100.936735472815	-93.3816340360959	-88.6375903165359
0	0	0	0	0	0	0	0	0	0	0	0	0	0	0	0	0	0	0	0	0	0	0	0	0	0	0	0	0	0	0	0	0	0	0	0	0	0	0	0	0	0	0	0	0	0	0	0	0	0
-139.27050149898	-150.48794520691	-136.918523587109	-172.621997074409	-170.958354398212	-190.916728055026	-154.333857737133	-154.718989141188	-176.900838369783	-162.934324881207	-150.429837343731	-172.912757245664	-154.792451623436	-170.986565854645	-158.771147257206	-182.27392969061	-168.369004347907	-167.251469981687	-161.879767351891	-167.744592604837	-168.937055474359	-140.084516909475	-163.285083630562	-178.100552501128	-141.461475930884	-179.020048428326	-191.139661759973	-169.373581304198	-172.964268610769	-165.095079464779	-166.668149912121	-145.625958292889	-151.438196307716	-158.73179189813	-160.918926743704	-156.813795949145	-175.66712206454	-180.691034107942	-194.372416436834	-165.219167434826	-148.133464588289	-151.212016581049	-174.002838754821	-148.308177938235	-179.563242978381	-166.268068417544	-164.537177018489	-178.437181420743	-165.096706431629	-156.738379883547
0	0	0	0	0	0	0	0	0	0	0	0	0	0	0	0	0	0	0	0	0	0	0	0	0	0	0	0	0	0	0	0	0	0	0	0	0	0	0	0	0	0	0	0	0	0	0	0	0	0
0	0	0	0	0	0	0	0	0	0	0	0	0	0	0	0	0	0	0	0	0	0	0	0	0	0	0	0	0	0	0	0	0	0	0	0	0	0	0	0	0	0	0	0	0	0	0	0	0	0
0	0	0	0	0	0	0	0	0	0	0	0	0	0	0	0	0	0	0	0	0	0	0	0	0	0	0	0	0	0	0	0	0	0	0	0	0	0	0	0	0	0	0	0	0	0	0	0	0	0
-58.4816888009895	-63.2651747512767	-57.3766661463861	-72.3438689784727	-71.7457081540549	-79.9656978681525	-64.779171455541	-64.9886328046983	-74.0484233411992	-68.6010258756005	-63.2995458513735	-72.9275472289815	-64.7821623908214	-71.6714956318761	-66.6617254991341	-76.4021945735916	-71.2211688097778	-70.242862226469	-67.8723661984498	-70.4676205026713	-70.9652299579565	-58.8452364202612	-68.2295179267698	-74.6868213203043	-59.3604044526592	-74.8861876074116	-80.1921017215803	-70.9909311738197	-72.7780048534553	-69.3350690673445	-69.9530446182903	-61.2082736338842	-63.5631936637416	-66.7933664129944	-67.3215485271075	-65.4275857635791	-73.9478826825975	-75.8863654462863	-81.3601879059679	-69.2603938609544	-62.3089135389771	-63.7231628761554	-73.1217634528992	-62.1184790503446	-75.5102902649193	-69.8134131557894	-68.9917671068079	-74.9278946055774	-69.261690580675	-65.816293275917
0	0	0	0	0	0	0	0	0	0	0	0	0	0	0	0	0	0	0	0	0	0	0	0	0	0	0	0	0	0	0	0	0	0	0	0	0	0	0	0	0	0	0	0	0	0	0	0	0	0
0	0	0	0	0	0	0	0	0	0	0	0	0	0	0	0	0	0	0	0	0	0	0	0	0	0	0	0	0	0	0	0	0	0	0	0	0	0	0	0	0	0	0	0	0	0	0	0	0	0
0	0	0	0	0	0	0	0	0	0	0	0	0	0	0	0	0	0	0	0	0	0	0	0	0	0	0	0	0	0	0	0	0	0	0	0	0	0	0	0	0	0	0	0	0	0	0	0	0	0
-14.8172195418018	-16.0350244502765	-14.5391734835884	-18.2384513356511	-18.2575787804965	-20.2807041489633	-16.4880075358443	-16.5311140523121	-18.7106545912526	-17.6690140663877	-16.0392439310341	-18.3406498887014	-16.5442604393573	-18.1771637756929	-16.8710320923775	-19.3853566479188	-17.8995875386739	-17.7497420438948	-17.1554863528101	-17.8807207378378	-18.020888087428	-14.7782628144794	-17.3748049269553	-18.8575699887874	-14.9988344877841	-19.0762167000855	-20.1373251359582	-17.9096994608689	-18.2343772431093	-17.6107437894239	-17.6507192276765	-15.4248032221099	-16.545960129045	-17.0625907579227	-17.2050315547863	-16.598172348553	-18.7866618104944	-19.1052826742795	-20.5779107943276	-17.6367449330881	-15.6318094224738	-16.0994571161039	-18.4352576702733	-15.7437420561979	-19.1052009494713	-17.5886241343028	-17.4430599310473	-18.909248465428	-17.4270488746092	-16.8860100337954
0	0	0	0	0	0	0	0	0	0	0	0	0	0	0	0	0	0	0	0	0	0	0	0	0	0	0	0	0	0	0	0	0	0	0	0	0	0	0	0	0	0	0	0	0	0	0	0	0	0
-41.1825690732927	-44.6302240595289	-40.777345390957	-50.9623085642306	-50.8242319549736	-57.3223308775084	-45.7992408384614	-46.0063984471968	-52.6070455980716	-48.4303484426689	-44.5320670547673	-52.1789934555399	-45.875014582876	-50.5632165977978	-47.0292054687654	-54.2732754529083	-52.792627473012	-49.9351068522646	-48.9893456289089	-50.2126757110775	-50.0370610213318	-42.5209717889419	-48.3744837045562	-53.3382510020344	-43.5002308739638	-53.0823787137517	-57.030774826672	-50.5829880436559	-51.0717205257903	-48.8323491568416	-50.1616315024216	-43.1029427995239	-45.8669035812825	-46.9284641683404	-48.3354016383855	-46.5302507532434	-51.9525800524105	-54.9282607933746	-57.6369339194022	-49.9835876996215	-45.0458597614523	-44.7336113675157	-51.4749671272456	-44.1926395215032	-55.1485329329911	-49.7298441573186	-48.816736321231	-53.8278798220238	-49.6195781281497	-46.2826640744059
0	0	0	0	0	0	0	0	0	0	0	0	0	0	0	0	0	0	0	0	0	0	0	0	0	0	0	0	0	0	0	0	0	0	0	0	0	0	0	0	0	0	0	0	0	0	0	0	0	0
-128.302308387989	-138.649461666412	-126.102258781983	-158.99702925695	-157.476219956824	-175.876837772946	-142.16728288526	-142.547114708763	-162.929318084096	-150.108814644706	-138.598317584418	-159.286688164804	-142.566953820658	-157.497427386323	-146.265086734432	-167.851145438498	-155.11568262623	-154.069480650941	-149.094997988735	-154.518636736725	-155.637926913923	-129.069555184947	-150.408311508921	-164.078781102827	-130.294686013941	-164.81832086747	-176.050426535679	-155.991891595508	-159.348267825766	-152.139642753171	-153.536825728485	-134.169089110008	-139.528630414589	-146.231941646094	-148.232343369233	-144.439152207784	-161.861210982216	-166.446914247535	-179.063175134139	-152.122857237915	-136.466410706928	-139.276313323403	-160.269491330129	-136.612550506391	-165.402847828856	-153.161828019323	-151.565457833295	-164.395793040717	-152.087882901654	-144.40275738917
0	0	0	0	0	0	0	0	0	0	0	0	0	0	0	0	0	0	0	0	0	0	0	0	0	0	0	0	0	0	0	0	0	0	0	0	0	0	0	0	0	0	0	0	0	0	0	0	0	0
0	0	0	0	0	0	0	0	0	0	0	0	0	0	0	0	0	0	0	0	0	0	0	0	0	0	0	0	0	0	0	0	0	0	0	0	0	0	0	0	0	0	0	0	0	0	0	0	0	0
0	0	0	0	0	0	0	0	0	0	0	0	0	0	0	0	0	0	0	0	0	0	0	0	0	0	0	0	0	0	0	0	0	0	0	0	0	0	0	0	0	0	0	0	0	0	0	0	0	0
0	0	0	0	0	0	0	0	0	0	0	0	0	0	0	0	0	0	0	0	0	0	0	0	0	0	0	0	0	0	0	0	0	0	0	0	0	0	0	0	0	0	0	0	0	0	0	0	0	0
0	0	0	0	0	0	0	0	0	0	0	0	0	0	0	0	0	0	0	0	0	0	0	0	0	0	0	0	0	0	0	0	0	0	0	0	0	0	0	0	0	0	0	0	0	0	0	0	0	0
0	0	0	0	0	0	0	0	0	0	0	0	0	0	0	0	0	0	0	0	0	0	0	0	0	0	0	0	0	0	0	0	0	0	0	0	0	0	0	0	0	0	0	0	0	0	0	0	0	0
0	0	0	0	0	0	0	0	0	0	0	0	0	0	0	0	0	0	0	0	0	0	0	0	0	0	0	0	0	0	0	0	0	0	0	0	0	0	0	0	0	0	0	0	0	0	0	0	0	0
0	0	0	0	0	0	0	0	0	0	0	0	0	0	0	0	0	0	0	0	0	0	0	0	0	0	0	0	0	0	0	0	0	0	0	0	0	0	0	0	0	0	0	0	0	0	0	0	0	0
0	0	0	0	0	0	0	0	0	0	0	0	0	0	0	0	0	0	0	0	0	0	0	0	0	0	0	0	0	0	0	0	0	0	0	0	0	0	0	0	0	0	0	0	0	0	0	0	0	0
0	0	0	0	0	0	0	0	0	0	0	0	0	0	0	0	0	0	0	0	0	0	0	0	0	0	0	0	0	0	0	0	0	0	0	0	0	0	0	0	0	0	0	0	0	0	0	0	0	0
0	0	0	0	0	0	0	0	0	0	0	0	0	0	0	0	0	0	0	0	0	0	0	0	0	0	0	0	0	0	0	0	0	0	0	0	0	0	0	0	0	0	0	0	0	0	0	0	0	0
0	0	0	0	0	0	0	0	0	0	0	0	0	0	0	0	0	0	0	0	0	0	0	0	0	0	0	0	0	0	0	0	0	0	0	0	0	0	0	0	0	0	0	0	0	0	0	0	0	0
0	0	0	0	0	0	0	0	0	0	0	0	0	0	0	0	0	0	0	0	0	0	0	0	0	0	0	0	0	0	0	0	0	0	0	0	0	0	0	0	0	0	0	0	0	0	0	0	0	0
[truncated: 17 more columns]
