# Supplementary material for: Integrating molecular markers into metabolic models improves genomic selection for Arabidopsis growth
Source: Nat Commun. 2020 May 15;11:2410. doi: 10.1038/s41467-020-16279-5 (PMC7229213; doi:10.1038/s41467-020-16279-5)
Supplement: Supplementary file 21 — Supplementary Software 1 [file 41467_2020_16279_MOESM21_ESM.zip › netGS/foldid.csv]

1	1	3	2	1	2	3	2	3	1	3	2	3	2	1	1	2	3	2	3	1	1	2	2	1	1	2	3	3	2	1	2	1	3	3	2	2	3	1	3	2	2	1	2	3	1	3	1	1	1
1	3	3	1	3	3	2	2	1	1	1	3	3	2	3	1	2	2	2	2	2	2	3	3	3	1	3	2	3	2	2	1	2	1	3	3	3	3	1	3	3	3	1	1	3	1	1	3	2	2
3	2	3	3	1	2	3	3	3	1	2	1	1	1	3	1	3	2	1	1	3	3	3	2	2	3	2	2	1	1	2	1	3	2	1	2	2	2	2	3	3	1	3	1	1	2	1	3	1	3
2	3	2	3	2	2	2	3	3	3	2	3	3	3	2	1	3	3	1	1	3	3	1	2	1	3	2	1	3	1	2	1	3	3	1	3	3	3	3	3	3	1	2	2	3	3	1	1	2	2
2	1	2	3	3	2	2	2	3	3	3	3	3	3	3	2	3	3	3	2	2	3	3	3	1	3	3	3	1	3	1	2	3	1	3	3	1	1	1	3	2	2	2	2	3	2	2	3	2	2
3	1	2	2	3	2	2	1	3	3	2	2	1	1	1	3	3	2	1	2	2	1	2	1	3	2	3	2	3	3	2	1	2	2	2	2	2	1	2	2	3	2	3	3	3	2	1	3	3	1
1	2	1	3	2	2	3	3	2	2	2	3	2	2	1	3	3	3	3	1	2	1	2	3	2	3	2	1	3	1	2	1	1	2	2	1	1	3	2	1	2	3	2	1	2	3	2	3	1	3
1	1	1	1	2	1	3	1	1	3	1	2	1	3	3	3	3	1	1	1	1	2	2	2	3	1	2	3	3	2	3	2	2	2	2	3	3	2	3	2	1	3	1	1	1	1	3	2	3	2
3	2	1	2	2	2	3	3	3	1	1	2	2	1	2	1	1	1	2	3	2	1	3	3	2	3	3	2	1	3	3	3	1	3	2	2	2	1	2	2	1	3	1	2	1	2	3	2	2	1
2	3	1	1	1	1	2	1	2	2	1	2	1	2	1	1	2	1	3	2	1	3	2	3	1	2	1	3	1	1	2	1	3	3	1	2	3	1	3	1	1	2	2	1	2	1	1	2	1	2
3	1	3	3	2	2	3	1	2	1	1	2	2	3	3	3	2	1	3	1	1	3	3	2	3	2	3	2	2	1	2	3	1	3	3	2	3	1	3	2	1	2	1	1	2	1	2	2	2	1
2	2	3	1	1	1	1	2	1	1	3	3	1	1	2	2	3	3	1	1	1	3	1	3	3	1	1	3	3	3	1	2	1	1	3	3	3	1	3	1	2	1	2	1	3	2	3	3	2	2
1	1	1	3	2	3	1	2	1	1	3	3	3	1	1	1	3	2	3	3	2	2	2	1	1	1	2	1	3	1	2	3	2	3	1	2	2	2	1	3	1	1	3	1	1	2	1	1	3	1
2	3	3	2	2	3	1	1	2	3	3	3	1	1	2	2	2	3	1	3	3	2	1	1	3	1	2	1	2	3	3	3	2	2	1	2	2	3	1	1	1	1	2	1	3	1	2	2	2	1
3	3	3	2	3	1	1	2	2	1	3	1	3	2	2	2	3	1	3	3	1	2	1	2	1	1	1	3	1	1	3	3	1	2	3	1	1	2	2	1	2	2	3	3	2	2	2	1	3	3
1	1	2	3	2	1	1	3	2	2	2	1	3	2	3	3	3	3	3	3	3	3	2	3	3	2	3	1	2	1	3	3	1	2	1	1	1	1	2	2	2	1	3	1	2	3	2	2	3	2
2	3	2	2	1	3	1	1	3	3	1	1	2	3	2	3	1	1	3	3	1	1	2	3	1	2	2	3	3	2	3	3	3	3	2	2	1	2	1	3	2	1	2	1	2	1	2	1	3	3
2	1	2	3	3	2	1	3	2	2	1	3	3	3	3	1	3	3	1	3	2	3	1	3	2	2	1	1	2	1	2	3	2	2	2	3	3	1	3	1	1	2	2	2	3	2	2	1	2	3
1	1	1	1	1	2	3	2	3	3	1	3	3	3	1	1	2	1	1	1	3	1	2	1	3	2	2	3	3	3	2	2	2	2	2	3	3	3	1	1	1	1	1	3	2	2	1	3	2	1
3	1	1	3	3	1	1	1	2	1	2	3	2	3	3	2	1	3	1	2	2	3	2	1	1	1	1	1	1	2	2	2	2	1	3	3	1	1	1	3	2	3	1	1	3	2	1	2	1	1
3	3	1	2	3	3	1	2	3	2	2	2	2	3	1	3	2	2	1	2	1	2	3	2	2	1	1	3	2	1	1	3	1	2	3	2	3	1	2	1	2	2	3	3	3	3	3	2	3	1
3	3	3	2	3	2	2	2	2	3	2	2	3	3	1	2	2	1	2	1	3	1	2	3	2	3	3	3	3	2	1	1	1	3	1	3	3	1	3	2	1	2	2	2	2	2	2	3	1	1
2	3	2	1	3	3	3	2	3	3	1	3	1	1	2	3	1	1	2	3	1	1	1	3	1	2	1	1	1	2	3	3	1	2	2	1	2	1	3	3	1	3	1	3	3	2	3	3	3	3
3	1	3	3	3	1	1	3	1	3	2	2	1	2	1	1	1	3	1	2	2	1	2	1	2	3	3	2	2	1	1	1	3	3	2	2	1	2	2	2	3	2	2	1	2	1	1	2	3	2
2	2	1	1	1	3	3	1	3	3	3	3	2	3	2	2	1	3	1	3	1	1	1	2	3	2	3	3	3	1	1	2	2	2	2	3	2	3	1	2	1	1	2	3	1	3	3	3	3	1
2	2	2	2	2	2	3	2	1	2	1	1	1	1	3	2	2	2	1	2	3	3	3	3	1	2	2	2	1	3	3	3	2	3	1	3	1	2	3	3	3	2	3	2	2	3	3	1	1	1
3	3	1	1	3	1	1	1	2	1	2	1	2	2	2	3	1	1	1	3	1	2	1	3	1	3	1	2	1	2	1	3	3	3	3	2	1	3	2	1	1	3	2	3	2	2	1	3	3	3
3	3	3	2	2	2	1	3	3	2	1	1	3	1	1	1	2	3	2	2	3	2	2	1	1	2	2	3	3	2	1	3	3	3	3	1	1	1	2	1	3	3	1	2	1	3	2	1	3	3
1	2	1	3	1	2	1	3	1	2	2	1	1	2	2	3	3	3	3	2	3	2	1	3	3	1	1	1	1	1	2	2	1	2	3	3	2	2	2	1	1	1	2	1	3	3	2	1	1	2
1	3	1	1	3	3	1	2	1	1	2	3	1	1	3	2	1	3	2	1	2	3	3	1	1	3	1	1	1	1	2	1	2	2	3	3	2	1	1	3	1	3	1	3	1	3	2	2	3	1
1	2	2	1	2	1	2	1	2	2	2	1	2	1	1	2	2	3	2	1	3	1	2	2	3	1	3	1	1	3	3	3	3	1	3	1	2	3	2	1	1	3	3	3	1	2	2	1	1	3
2	1	2	1	2	2	3	1	1	2	2	2	1	1	3	1	1	3	2	2	2	3	3	1	2	3	3	1	2	2	2	3	1	2	3	2	3	2	1	2	3	1	2	1	3	3	3	2	3	2
1	2	3	2	3	1	2	3	1	2	3	3	2	1	1	3	2	2	3	1	1	2	3	2	1	3	2	3	1	3	3	2	2	1	2	3	2	3	2	3	3	3	1	2	3	2	3	2	2	3
1	3	1	2	1	3	1	3	1	2	2	1	3	3	2	2	1	3	2	3	2	3	2	3	2	2	3	3	1	3	1	3	2	2	2	1	1	2	3	1	2	1	1	2	2	1	3	1	1	1
2	3	2	2	2	3	2	3	2	2	3	2	1	2	1	1	1	3	3	1	3	1	3	3	1	1	1	2	3	2	1	2	3	3	1	2	3	3	3	2	1	2	3	2	3	1	1	3	2	3
3	2	3	2	2	3	3	3	1	3	2	1	1	2	1	3	1	2	3	1	2	3	1	1	1	1	1	3	2	1	1	2	2	3	1	2	2	2	2	1	1	2	3	3	2	3	1	1	2	3
1	3	3	2	2	3	1	2	1	1	1	2	3	1	2	3	3	3	3	1	3	2	3	1	3	2	2	1	2	2	3	2	1	1	3	2	2	3	1	1	2	3	1	2	1	1	1	3	2	2
1	3	2	1	1	2	3	2	1	2	1	2	2	2	2	3	1	1	2	2	1	2	2	2	2	2	1	2	2	2	3	2	1	3	2	3	1	1	1	2	2	3	3	3	2	2	3	2	1	3
3	2	3	1	1	1	1	1	2	1	3	1	2	2	1	3	2	2	1	3	2	1	1	1	3	3	1	2	3	3	2	2	2	1	3	3	3	2	3	1	3	1	1	3	1	2	1	1	2	2
2	2	1	1	1	3	3	1	1	1	2	3	1	2	2	2	2	2	3	2	2	3	2	3	1	1	2	1	1	3	1	1	3	1	1	3	1	2	1	2	3	3	1	3	1	1	2	1	3	1
2	1	1	2	1	2	3	1	2	2	2	3	1	2	3	2	1	2	1	2	2	2	1	2	3	2	2	1	1	3	3	2	1	2	2	1	1	1	2	1	1	2	2	1	2	2	1	3	2	1
2	1	1	1	1	1	2	3	1	2	1	2	1	1	1	2	2	1	3	3	3	3	3	3	1	3	1	3	3	1	3	2	1	3	2	1	2	2	1	2	1	3	3	1	2	1	2	1	3	2
1	1	2	1	3	3	2	2	3	3	3	2	1	1	3	2	2	3	3	3	3	2	3	2	2	3	2	2	3	2	1	1	3	1	1	1	1	3	1	1	2	3	3	3	1	1	3	3	2	3
2	1	3	2	2	3	2	1	2	3	1	3	1	1	2	3	1	1	2	3	3	2	1	3	2	3	1	3	1	2	3	2	3	1	2	2	1	3	2	2	3	3	1	2	1	1	3	2	1	1
3	1	2	3	1	1	1	3	3	2	2	1	2	3	3	3	3	3	2	1	3	1	3	1	3	3	1	1	2	1	1	2	2	1	1	2	2	1	3	2	3	1	2	2	2	3	3	1	1	3
1	3	2	3	1	1	3	1	3	1	1	2	3	1	3	1	3	1	2	3	1	3	1	2	1	1	3	2	1	3	2	1	3	2	1	2	3	2	1	3	3	1	3	3	1	1	1	1	2	2
2	3	3	1	2	3	1	3	2	3	1	1	2	2	2	2	1	2	3	3	2	3	2	1	2	2	3	2	2	1	1	3	1	3	1	1	1	2	2	3	3	3	3	3	2	1	3	1	3	2
1	2	3	1	3	3	3	3	3	1	3	3	2	1	1	2	1	2	3	1	1	3	2	3	3	1	2	1	2	2	1	1	1	2	3	2	2	2	1	1	1	3	2	3	3	3	2	2	2	2
2	3	2	3	2	3	2	2	3	1	2	1	1	3	2	1	3	1	2	1	3	3	1	1	1	3	3	1	2	1	3	2	3	1	3	2	3	1	3	1	2	2	2	1	2	2	3	3	2	1
3	1	1	2	2	1	2	1	1	2	3	3	1	2	3	2	1	1	2	3	2	2	3	2	2	2	2	3	1	1	1	1	3	1	1	1	2	1	3	2	1	1	3	1	2	3	1	2	2	1
3	2	2	3	1	2	3	2	2	3	3	1	2	1	3	2	1	3	1	1	1	1	1	2	3	2	1	3	2	3	2	1	3	3	2	1	2	1	2	3	3	1	1	3	1	1	2	1	3	1
3	2	1	2	2	1	2	2	3	1	2	2	2	2	2	1	2	2	3	3	1	3	1	1	3	3	3	2	2	3	2	2	2	3	3	3	3	2	2	2	2	2	3	2	1	3	2	2	3	1
1	2	3	3	3	1	2	1	1	1	3	1	2	3	2	1	2	2	1	1	2	2	3	1	3	1	3	2	3	1	2	1	1	1	3	3	1	1	3	1	2	2	1	1	2	3	1	3	1	3
1	2	3	1	1	3	2	3	2	3	2	3	3	2	1	3	3	2	1	2	3	1	1	3	1	2	1	1	2	2	3	1	3	1	2	2	2	2	2	1	3	2	1	2	1	1	3	2	2	2
2	2	2	1	1	1	2	1	2	3	3	2	3	2	2	1	1	1	1	2	2	3	3	2	2	3	2	2	2	2	1	3	1	1	1	1	1	1	3	2	2	2	3	2	1	3	2	2	1	1
2	3	1	3	1	2	3	1	2	2	1	1	3	1	3	2	1	1	2	2	2	1	2	2	2	1	3	2	3	3	1	3	3	1	1	1	1	3	1	3	3	2	1	2	1	3	3	3	3	3
2	3	2	3	3	3	3	3	3	3	3	3	3	1	3	1	2	1	2	3	3	1	3	1	2	3	3	3	2	2	3	3	1	1	1	1	1	3	1	2	1	1	3	3	2	3	1	1	2	2
3	1	1	1	3	1	2	2	3	3	1	1	2	3	3	3	2	2	2	2	1	2	1	2	3	1	2	3	1	3	3	1	2	2	2	1	3	3	1	2	1	3	3	2	3	3	2	3	1	3
1	2	1	3	1	3	1	3	1	2	1	1	2	3	1	3	3	1	3	1	1	2	2	1	2	3	1	1	1	3	3	1	2	1	3	3	3	3	3	3	3	3	2	1	1	1	1	2	3	2
3	1	2	3	3	2	1	2	2	1	3	1	3	3	1	1	3	2	2	2	1	1	3	2	2	3	3	3	3	1	2	1	2	3	1	1	1	3	3	3	3	1	2	3	3	3	3	3	1	2
3	1	1	1	2	1	2	2	1	1	3	2	3	3	1	2	2	2	1	2	3	1	3	1	2	1	1	2	2	3	2	3	1	2	3	1	3	2	1	2	2	2	3	3	3	1	1	1	1	1
1	2	1	1	3	1	1	3	3	1	1	2	3	3	2	3	2	2	1	1	3	2	1	3	1	1	3	1	3	1	3	2	2	2	1	1	1	2	2	3	2	1	2	2	3	3	2	1	1	3
1	2	3	2	2	3	1	2	1	3	1	2	2	3	3	1	1	1	3	1	2	1	1	1	3	2	2	2	1	2	3	1	2	1	1	3	3	3	3	3	2	3	2	1	1	1	2	2	3	3
3	1	3	2	3	1	2	3	1	2	1	1	3	2	1	1	3	2	1	1	1	2	1	2	1	2	2	2	1	3	2	1	3	3	2	1	3	1	1	3	3	1	1	2	3	2	3	1	1	3
1	1	2	2	1	2	3	1	3	3	3	2	2	2	2	3	3	1	2	2	3	2	2	2	3	1	1	1	2	3	1	1	1	1	1	1	3	3	2	2	2	2	1	1	3	2	1	3	1	2
2	3	2	3	3	2	3	1	2	1	3	3	1	3	1	1	1	1	3	2	1	1	1	1	2	1	1	2	2	2	1	3	3	1	2	3	2	2	3	1	3	1	1	3	1	1	3	3	1	3
3	2	3	3	1	1	2	1	1	2	3	1	1	1	3	2	3	2	2	3	1	1	3	1	2	2	3	1	3	2	1	2	3	3	2	1	2	3	3	3	2	1	3	2	1	2	1	2	1	2
