# Supplementary material for: Integrating molecular markers into metabolic models improves genomic selection for Arabidopsis growth
Source: Nat Commun. 2020 May 15;11:2410. doi: 10.1038/s41467-020-16279-5 (PMC7229213; doi:10.1038/s41467-020-16279-5)
Supplement: Supplementary file 21 — Supplementary Software 1 [file 41467_2020_16279_MOESM21_ESM.zip › netGS/model.xml]

<?xml version="1.0" encoding="UTF-8"?>
<sbml xmlns="http://www.sbml.org/sbml/level2" level="2" version="1">
  <model>
    <listOfUnitDefinitions>
      <unitDefinition id="mmol_per_gDW_per_hr">
        <listOfUnits>
          <unit kind="mole" exponent="1" scale="-3" multiplier="1" offset="0"/>
          <unit kind="gram" exponent="-1" scale="0" multiplier="1" offset="0"/>
          <unit kind="second" exponent="-1" scale="0" multiplier="0.000277777777777778" offset="0"/>
        </listOfUnits>
      </unitDefinition>
    </listOfUnitDefinitions>
    <listOfCompartments>
      <compartment id="c" name="Cytosol" spatialDimensions="3" constant="false"/>
      <compartment id="h" name="Chloroplast" spatialDimensions="3" constant="false"/>
      <compartment id="i" name="IntermembraneSpace" spatialDimensions="3" constant="false"/>
      <compartment id="l" name="Lumen" spatialDimensions="3" constant="false"/>
      <compartment id="m" name="Mitochondrion" spatialDimensions="3" constant="false"/>
      <compartment id="p" name="Peroxisome" spatialDimensions="3" constant="false"/>
    </listOfCompartments>
    <listOfSpecies>
      <species id="M_hnu_h" name="Photon" compartment="h" hasOnlySubstanceUnits="false" boundaryCondition="false" constant="false">
        <notes>
          <body xmlns="http://www.w3.org/1999/xhtml">
            <p>FORMULA: X</p>
            <p>CHARGE: 0</p>
          </body>
        </notes>
      </species>
      <species id="M_PQ_h" name="Oxidized plastoquinone" compartment="h" hasOnlySubstanceUnits="false" boundaryCondition="false" constant="false">
        <notes>
          <body xmlns="http://www.w3.org/1999/xhtml">
            <p>FORMULA: C13H16O2</p>
            <p>CHARGE: 0</p>
          </body>
        </notes>
      </species>
      <species id="M_H2O_h" name="H2O, water" compartment="h" hasOnlySubstanceUnits="false" boundaryCondition="false" constant="false">
        <notes>
          <body xmlns="http://www.w3.org/1999/xhtml">
            <p>FORMULA: H2O</p>
            <p>CHARGE: 0</p>
          </body>
        </notes>
      </species>
      <species id="M_H_h" name="H+, proton" compartment="h" hasOnlySubstanceUnits="false" boundaryCondition="false" constant="false">
        <notes>
          <body xmlns="http://www.w3.org/1999/xhtml">
            <p>FORMULA: H</p>
            <p>CHARGE: 0</p>
          </body>
        </notes>
      </species>
      <species id="M_PQH2_h" name="Reduced plastoquinone" compartment="h" hasOnlySubstanceUnits="false" boundaryCondition="false" constant="false">
        <notes>
          <body xmlns="http://www.w3.org/1999/xhtml">
            <p>FORMULA: C13H18O2</p>
            <p>CHARGE: 0</p>
          </body>
        </notes>
      </species>
      <species id="M_O2_h" name="O2, oxygen" compartment="h" hasOnlySubstanceUnits="false" boundaryCondition="false" constant="false">
        <notes>
          <body xmlns="http://www.w3.org/1999/xhtml">
            <p>FORMULA: O2</p>
            <p>CHARGE: 0</p>
          </body>
        </notes>
      </species>
      <species id="M_H_l" name="H+, proton" compartment="l" hasOnlySubstanceUnits="false" boundaryCondition="false" constant="false">
        <notes>
          <body xmlns="http://www.w3.org/1999/xhtml">
            <p>FORMULA: H</p>
            <p>CHARGE: 0</p>
          </body>
        </notes>
      </species>
      <species id="M_PCox_h" name="Oxidized plastocyanin" compartment="h" hasOnlySubstanceUnits="false" boundaryCondition="false" constant="false">
        <notes>
          <body xmlns="http://www.w3.org/1999/xhtml">
            <p>FORMULA: X</p>
            <p>CHARGE: 0</p>
          </body>
        </notes>
      </species>
      <species id="M_PCrd_h" name="Reduced plastocyanin" compartment="h" hasOnlySubstanceUnits="false" boundaryCondition="false" constant="false">
        <notes>
          <body xmlns="http://www.w3.org/1999/xhtml">
            <p>FORMULA: X</p>
            <p>CHARGE: 0</p>
          </body>
        </notes>
      </species>
      <species id="M_Fdox_h" name="Oxidized ferredoxin" compartment="h" hasOnlySubstanceUnits="false" boundaryCondition="false" constant="false">
        <notes>
          <body xmlns="http://www.w3.org/1999/xhtml">
            <p>FORMULA: S8FeX</p>
            <p>CHARGE: 0</p>
          </body>
        </notes>
      </species>
      <species id="M_Fdrd_h" name="Reduced ferredoxin" compartment="h" hasOnlySubstanceUnits="false" boundaryCondition="false" constant="false">
        <notes>
          <body xmlns="http://www.w3.org/1999/xhtml">
            <p>FORMULA: S8FeX</p>
            <p>CHARGE: 0</p>
          </body>
        </notes>
      </species>
      <species id="M_NADP_h" name="Nicotinamide adenine dinucleotide phosphate" compartment="h" hasOnlySubstanceUnits="false" boundaryCondition="false" constant="false">
        <notes>
          <body xmlns="http://www.w3.org/1999/xhtml">
            <p>FORMULA: C21H25N7O17P3</p>
            <p>CHARGE: -4</p>
          </body>
        </notes>
      </species>
      <species id="M_NADPH_h" name="Nicotinamide adenine dinucleotide phosphate - reduced" compartment="h" hasOnlySubstanceUnits="false" boundaryCondition="false" constant="false">
        <notes>
          <body xmlns="http://www.w3.org/1999/xhtml">
            <p>FORMULA: C21H26N7O17P3</p>
            <p>CHARGE: -4</p>
          </body>
        </notes>
      </species>
      <species id="M_ADP_h" name="Adenosine diphosphate" compartment="h" hasOnlySubstanceUnits="false" boundaryCondition="false" constant="false">
        <notes>
          <body xmlns="http://www.w3.org/1999/xhtml">
            <p>FORMULA: C10H12N5O10P2</p>
            <p>CHARGE: -3</p>
          </body>
        </notes>
      </species>
      <species id="M_Pi_h" name="Orthophosphate" compartment="h" hasOnlySubstanceUnits="false" boundaryCondition="false" constant="false">
        <notes>
          <body xmlns="http://www.w3.org/1999/xhtml">
            <p>FORMULA: HO4P</p>
            <p>CHARGE: -2</p>
          </body>
        </notes>
      </species>
      <species id="M_ATP_h" name="Adenosine triphosphate" compartment="h" hasOnlySubstanceUnits="false" boundaryCondition="false" constant="false">
        <notes>
          <body xmlns="http://www.w3.org/1999/xhtml">
            <p>FORMULA: C10H12N5O13P3</p>
            <p>CHARGE: -4</p>
          </body>
        </notes>
      </species>
      <species id="M_RuBP_h" name="Ribulose 1,5-bisphosphate" compartment="h" hasOnlySubstanceUnits="false" boundaryCondition="false" constant="false">
        <notes>
          <body xmlns="http://www.w3.org/1999/xhtml">
            <p>FORMULA: C5H8O11P2</p>
            <p>CHARGE: -4</p>
          </body>
        </notes>
      </species>
      <species id="M_CO2_h" name="CO2, carbon dioxide" compartment="h" hasOnlySubstanceUnits="false" boundaryCondition="false" constant="false">
        <notes>
          <body xmlns="http://www.w3.org/1999/xhtml">
            <p>FORMULA: CO2</p>
            <p>CHARGE: 0</p>
          </body>
        </notes>
      </species>
      <species id="M_PGA_h" name="3-Phosphoglycerate" compartment="h" hasOnlySubstanceUnits="false" boundaryCondition="false" constant="false">
        <notes>
          <body xmlns="http://www.w3.org/1999/xhtml">
            <p>FORMULA: C3H4O7P</p>
            <p>CHARGE: -3</p>
          </body>
        </notes>
      </species>
      <species id="M_DPGA_h" name="3-Phospho-D-glyceroyl phosphate" compartment="h" hasOnlySubstanceUnits="false" boundaryCondition="false" constant="false">
        <notes>
          <body xmlns="http://www.w3.org/1999/xhtml">
            <p>FORMULA: C3H4O10P2</p>
            <p>CHARGE: -4</p>
          </body>
        </notes>
      </species>
      <species id="M_GAP_h" name="Glyceraldehyde 3-phosphate" compartment="h" hasOnlySubstanceUnits="false" boundaryCondition="false" constant="false">
        <notes>
          <body xmlns="http://www.w3.org/1999/xhtml">
            <p>FORMULA: C3H5O6P</p>
            <p>CHARGE: -2</p>
          </body>
        </notes>
      </species>
      <species id="M_DHAP_h" name="Dihydroxyacetone phosphate" compartment="h" hasOnlySubstanceUnits="false" boundaryCondition="false" constant="false">
        <notes>
          <body xmlns="http://www.w3.org/1999/xhtml">
            <p>FORMULA: C3H5O6P</p>
            <p>CHARGE: -2</p>
          </body>
        </notes>
      </species>
      <species id="M_FBP_h" name="Fructose 1,6-bisphosphate" compartment="h" hasOnlySubstanceUnits="false" boundaryCondition="false" constant="false">
        <notes>
          <body xmlns="http://www.w3.org/1999/xhtml">
            <p>FORMULA: C6H10O12P2</p>
            <p>CHARGE: -4</p>
          </body>
        </notes>
      </species>
      <species id="M_F6P_h" name="Fructose 6-phosphate" compartment="h" hasOnlySubstanceUnits="false" boundaryCondition="false" constant="false">
        <notes>
          <body xmlns="http://www.w3.org/1999/xhtml">
            <p>FORMULA: C6H11O9P</p>
            <p>CHARGE: -2</p>
          </body>
        </notes>
      </species>
      <species id="M_E4P_h" name="Erythrose 4-phosphate" compartment="h" hasOnlySubstanceUnits="false" boundaryCondition="false" constant="false">
        <notes>
          <body xmlns="http://www.w3.org/1999/xhtml">
            <p>FORMULA: C4H7O7P</p>
            <p>CHARGE: -2</p>
          </body>
        </notes>
      </species>
      <species id="M_X5P_h" name="Xylulose 5-phosphate" compartment="h" hasOnlySubstanceUnits="false" boundaryCondition="false" constant="false">
        <notes>
          <body xmlns="http://www.w3.org/1999/xhtml">
            <p>FORMULA: C5H9O8P</p>
            <p>CHARGE: -2</p>
          </body>
        </notes>
      </species>
      <species id="M_SBP_h" name="Sedoheptulose 1,7-bisphosphate" compartment="h" hasOnlySubstanceUnits="false" boundaryCondition="false" constant="false">
        <notes>
          <body xmlns="http://www.w3.org/1999/xhtml">
            <p>FORMULA: C7H12O13P2</p>
            <p>CHARGE: -4</p>
          </body>
        </notes>
      </species>
      <species id="M_S7P_h" name="Sedoheptulose 7-phosphate" compartment="h" hasOnlySubstanceUnits="false" boundaryCondition="false" constant="false">
        <notes>
          <body xmlns="http://www.w3.org/1999/xhtml">
            <p>FORMULA: C7H13O10P</p>
            <p>CHARGE: -2</p>
          </body>
        </notes>
      </species>
      <species id="M_R5P_h" name="Ribose 5-phosphate" compartment="h" hasOnlySubstanceUnits="false" boundaryCondition="false" constant="false">
        <notes>
          <body xmlns="http://www.w3.org/1999/xhtml">
            <p>FORMULA: C5H9O8P</p>
            <p>CHARGE: -2</p>
          </body>
        </notes>
      </species>
      <species id="M_Ru5P_h" name="Ribulose 5-phosphate" compartment="h" hasOnlySubstanceUnits="false" boundaryCondition="false" constant="false">
        <notes>
          <body xmlns="http://www.w3.org/1999/xhtml">
            <p>FORMULA: C5H9O8P</p>
            <p>CHARGE: -2</p>
          </body>
        </notes>
      </species>
      <species id="M_G6P_h" name="Glucose 6-phosphate" compartment="h" hasOnlySubstanceUnits="false" boundaryCondition="false" constant="false">
        <notes>
          <body xmlns="http://www.w3.org/1999/xhtml">
            <p>FORMULA: C6H11O9P</p>
            <p>CHARGE: -2</p>
          </body>
        </notes>
      </species>
      <species id="M_G1P_h" name="Glucose 1-phosphate" compartment="h" hasOnlySubstanceUnits="false" boundaryCondition="false" constant="false">
        <notes>
          <body xmlns="http://www.w3.org/1999/xhtml">
            <p>FORMULA: C6H11O9P</p>
            <p>CHARGE: -2</p>
          </body>
        </notes>
      </species>
      <species id="M_ADPG_h" name="ADP-Glucose" compartment="h" hasOnlySubstanceUnits="false" boundaryCondition="false" constant="false">
        <notes>
          <body xmlns="http://www.w3.org/1999/xhtml">
            <p>FORMULA: C16H23N5O15P2</p>
            <p>CHARGE: -2</p>
          </body>
        </notes>
      </species>
      <species id="M_PPi_h" name="Diphosphate, Pyrophosphate" compartment="h" hasOnlySubstanceUnits="false" boundaryCondition="false" constant="false">
        <notes>
          <body xmlns="http://www.w3.org/1999/xhtml">
            <p>FORMULA: O7P2</p>
            <p>CHARGE: -4</p>
          </body>
        </notes>
      </species>
      <species id="M_starch1_h" name="Starch, X+1 glucose units" compartment="h" hasOnlySubstanceUnits="false" boundaryCondition="false" constant="false">
        <notes>
          <body xmlns="http://www.w3.org/1999/xhtml">
            <p>FORMULA: C6H12O6</p>
            <p>CHARGE: 0</p>
          </body>
        </notes>
      </species>
      <species id="M_starch2_h" name="Starch, X+2 glucose units" compartment="h" hasOnlySubstanceUnits="false" boundaryCondition="false" constant="false">
        <notes>
          <body xmlns="http://www.w3.org/1999/xhtml">
            <p>FORMULA: C12H22O11</p>
            <p>CHARGE: 0</p>
          </body>
        </notes>
      </species>
      <species id="M_starch3_h" name="Starch, X+3 glucose units" compartment="h" hasOnlySubstanceUnits="false" boundaryCondition="false" constant="false">
        <notes>
          <body xmlns="http://www.w3.org/1999/xhtml">
            <p>FORMULA: C18H32O16</p>
            <p>CHARGE: 0</p>
          </body>
        </notes>
      </species>
      <species id="M_starch5_h" name="Starch, X+5 glucose units" compartment="h" hasOnlySubstanceUnits="false" boundaryCondition="false" constant="false">
        <notes>
          <body xmlns="http://www.w3.org/1999/xhtml">
            <p>FORMULA: C30H52O26</p>
            <p>CHARGE: 0</p>
          </body>
        </notes>
      </species>
      <species id="M_Mas_h" name="Maltose" compartment="h" hasOnlySubstanceUnits="false" boundaryCondition="false" constant="false">
        <notes>
          <body xmlns="http://www.w3.org/1999/xhtml">
            <p>FORMULA: C12H22O11</p>
            <p>CHARGE: 0</p>
          </body>
        </notes>
      </species>
      <species id="M_Glc_h" name="Glucose" compartment="h" hasOnlySubstanceUnits="false" boundaryCondition="false" constant="false">
        <notes>
          <body xmlns="http://www.w3.org/1999/xhtml">
            <p>FORMULA: C6H12O6</p>
            <p>CHARGE: 0</p>
          </body>
        </notes>
      </species>
      <species id="M_starch1_c" name="Starch, X+1 glucose units" compartment="c" hasOnlySubstanceUnits="false" boundaryCondition="false" constant="false">
        <notes>
          <body xmlns="http://www.w3.org/1999/xhtml">
            <p>FORMULA: C6H12O6</p>
            <p>CHARGE: 0</p>
          </body>
        </notes>
      </species>
      <species id="M_Mas_c" name="Maltose" compartment="c" hasOnlySubstanceUnits="false" boundaryCondition="false" constant="false">
        <notes>
          <body xmlns="http://www.w3.org/1999/xhtml">
            <p>FORMULA: C12H22O11</p>
            <p>CHARGE: 0</p>
          </body>
        </notes>
      </species>
      <species id="M_starch2_c" name="Starch, X+2 glucose units" compartment="c" hasOnlySubstanceUnits="false" boundaryCondition="false" constant="false">
        <notes>
          <body xmlns="http://www.w3.org/1999/xhtml">
            <p>FORMULA: C12H22O11</p>
            <p>CHARGE: 0</p>
          </body>
        </notes>
      </species>
      <species id="M_Glc_c" name="Glucose" compartment="c" hasOnlySubstanceUnits="false" boundaryCondition="false" constant="false">
        <notes>
          <body xmlns="http://www.w3.org/1999/xhtml">
            <p>FORMULA: C6H12O6</p>
            <p>CHARGE: 0</p>
          </body>
        </notes>
      </species>
      <species id="M_ATP_c" name="Adenosine triphosphate" compartment="c" hasOnlySubstanceUnits="false" boundaryCondition="false" constant="false">
        <notes>
          <body xmlns="http://www.w3.org/1999/xhtml">
            <p>FORMULA: C10H12N5O13P3</p>
            <p>CHARGE: -4</p>
          </body>
        </notes>
      </species>
      <species id="M_G6P_c" name="Glucose 6-phosphate" compartment="c" hasOnlySubstanceUnits="false" boundaryCondition="false" constant="false">
        <notes>
          <body xmlns="http://www.w3.org/1999/xhtml">
            <p>FORMULA: C6H11O9P</p>
            <p>CHARGE: -2</p>
          </body>
        </notes>
      </species>
      <species id="M_ADP_c" name="Adenosine diphosphate" compartment="c" hasOnlySubstanceUnits="false" boundaryCondition="false" constant="false">
        <notes>
          <body xmlns="http://www.w3.org/1999/xhtml">
            <p>FORMULA: C10H12N5O10P2</p>
            <p>CHARGE: -3</p>
          </body>
        </notes>
      </species>
      <species id="M_H_c" name="H+, proton" compartment="c" hasOnlySubstanceUnits="false" boundaryCondition="false" constant="false">
        <notes>
          <body xmlns="http://www.w3.org/1999/xhtml">
            <p>FORMULA: H</p>
            <p>CHARGE: 0</p>
          </body>
        </notes>
      </species>
      <species id="M_Pi_c" name="Orthophosphate" compartment="c" hasOnlySubstanceUnits="false" boundaryCondition="false" constant="false">
        <notes>
          <body xmlns="http://www.w3.org/1999/xhtml">
            <p>FORMULA: HO4P</p>
            <p>CHARGE: -2</p>
          </body>
        </notes>
      </species>
      <species id="M_G1P_c" name="Glucose 1-phosphate" compartment="c" hasOnlySubstanceUnits="false" boundaryCondition="false" constant="false">
        <notes>
          <body xmlns="http://www.w3.org/1999/xhtml">
            <p>FORMULA: C6H11O9P</p>
            <p>CHARGE: -2</p>
          </body>
        </notes>
      </species>
      <species id="M_GAP_c" name="Glyceraldehyde 3-phosphate" compartment="c" hasOnlySubstanceUnits="false" boundaryCondition="false" constant="false">
        <notes>
          <body xmlns="http://www.w3.org/1999/xhtml">
            <p>FORMULA: C3H5O6P</p>
            <p>CHARGE: -2</p>
          </body>
        </notes>
      </species>
      <species id="M_DHAP_c" name="Dihydroxyacetone phosphate" compartment="c" hasOnlySubstanceUnits="false" boundaryCondition="false" constant="false">
        <notes>
          <body xmlns="http://www.w3.org/1999/xhtml">
            <p>FORMULA: C3H5O6P</p>
            <p>CHARGE: -2</p>
          </body>
        </notes>
      </species>
      <species id="M_FBP_c" name="Fructose 1,6-bisphosphate" compartment="c" hasOnlySubstanceUnits="false" boundaryCondition="false" constant="false">
        <notes>
          <body xmlns="http://www.w3.org/1999/xhtml">
            <p>FORMULA: C6H10O12P2</p>
            <p>CHARGE: -4</p>
          </body>
        </notes>
      </species>
      <species id="M_H2O_c" name="H2O, water" compartment="c" hasOnlySubstanceUnits="false" boundaryCondition="false" constant="false">
        <notes>
          <body xmlns="http://www.w3.org/1999/xhtml">
            <p>FORMULA: H2O</p>
            <p>CHARGE: 0</p>
          </body>
        </notes>
      </species>
      <species id="M_F6P_c" name="Fructose 6-phosphate" compartment="c" hasOnlySubstanceUnits="false" boundaryCondition="false" constant="false">
        <notes>
          <body xmlns="http://www.w3.org/1999/xhtml">
            <p>FORMULA: C6H11O9P</p>
            <p>CHARGE: -2</p>
          </body>
        </notes>
      </species>
      <species id="M_F26BP_c" name="Fructose 2,6-bisphosphate" compartment="c" hasOnlySubstanceUnits="false" boundaryCondition="false" constant="false">
        <notes>
          <body xmlns="http://www.w3.org/1999/xhtml">
            <p>FORMULA: C6H10O12P2</p>
            <p>CHARGE: -4</p>
          </body>
        </notes>
      </species>
      <species id="M_UTP_c" name="Uridine triphosphate" compartment="c" hasOnlySubstanceUnits="false" boundaryCondition="false" constant="false">
        <notes>
          <body xmlns="http://www.w3.org/1999/xhtml">
            <p>FORMULA: C9H11N2O15P3</p>
            <p>CHARGE: -4</p>
          </body>
        </notes>
      </species>
      <species id="M_UDPG_c" name="UDP-Glucose" compartment="c" hasOnlySubstanceUnits="false" boundaryCondition="false" constant="false">
        <notes>
          <body xmlns="http://www.w3.org/1999/xhtml">
            <p>FORMULA: C15H22N2O17P2</p>
            <p>CHARGE: -2</p>
          </body>
        </notes>
      </species>
      <species id="M_PPi_c" name="Diphosphate, Pyrophosphate" compartment="c" hasOnlySubstanceUnits="false" boundaryCondition="false" constant="false">
        <notes>
          <body xmlns="http://www.w3.org/1999/xhtml">
            <p>FORMULA: HO7P2</p>
            <p>CHARGE: -3</p>
          </body>
        </notes>
      </species>
      <species id="M_S6P_c" name="Sucrose-6-phosphate" compartment="c" hasOnlySubstanceUnits="false" boundaryCondition="false" constant="false">
        <notes>
          <body xmlns="http://www.w3.org/1999/xhtml">
            <p>FORMULA: C12H21O14P</p>
            <p>CHARGE: -2</p>
          </body>
        </notes>
      </species>
      <species id="M_UDP_c" name="Uridine diphosphate" compartment="c" hasOnlySubstanceUnits="false" boundaryCondition="false" constant="false">
        <notes>
          <body xmlns="http://www.w3.org/1999/xhtml">
            <p>FORMULA: C9H12N2O12P2</p>
            <p>CHARGE: -2</p>
          </body>
        </notes>
      </species>
      <species id="M_Suc_c" name="Sucrose" compartment="c" hasOnlySubstanceUnits="false" boundaryCondition="false" constant="false">
        <notes>
          <body xmlns="http://www.w3.org/1999/xhtml">
            <p>FORMULA: C12H22O11</p>
            <p>CHARGE: 0</p>
          </body>
        </notes>
      </species>
      <species id="M_Frc_c" name="Fructose" compartment="c" hasOnlySubstanceUnits="false" boundaryCondition="false" constant="false">
        <notes>
          <body xmlns="http://www.w3.org/1999/xhtml">
            <p>FORMULA: C6H12O6</p>
            <p>CHARGE: 0</p>
          </body>
        </notes>
      </species>
      <species id="M_T6P_c" name="Trehalose 6-phosphate" compartment="c" hasOnlySubstanceUnits="false" boundaryCondition="false" constant="false">
        <notes>
          <body xmlns="http://www.w3.org/1999/xhtml">
            <p>FORMULA: C12H21O14P</p>
            <p>CHARGE: -2</p>
          </body>
        </notes>
      </species>
      <species id="M_Tre_c" name="Trehalose" compartment="c" hasOnlySubstanceUnits="false" boundaryCondition="false" constant="false">
        <notes>
          <body xmlns="http://www.w3.org/1999/xhtml">
            <p>FORMULA: C12H22O11</p>
            <p>CHARGE: 0</p>
          </body>
        </notes>
      </species>
      <species id="M_cellulose1_c" name="Cellulose, 1 repeat units" compartment="c" hasOnlySubstanceUnits="false" boundaryCondition="false" constant="false">
        <notes>
          <body xmlns="http://www.w3.org/1999/xhtml">
            <p>FORMULA: C6H12O6</p>
            <p>CHARGE: 0</p>
          </body>
        </notes>
      </species>
      <species id="M_cellulose2_c" name="Cellulose, 2 repeat units" compartment="c" hasOnlySubstanceUnits="false" boundaryCondition="false" constant="false">
        <notes>
          <body xmlns="http://www.w3.org/1999/xhtml">
            <p>FORMULA: C12H22O11</p>
            <p>CHARGE: 0</p>
          </body>
        </notes>
      </species>
      <species id="M_cellulose3_c" name="Cellulose, 3 repeat units" compartment="c" hasOnlySubstanceUnits="false" boundaryCondition="false" constant="false">
        <notes>
          <body xmlns="http://www.w3.org/1999/xhtml">
            <p>FORMULA: C18H32O16</p>
            <p>CHARGE: 0</p>
          </body>
        </notes>
      </species>
      <species id="M_Mal_c" name="Malate" compartment="c" hasOnlySubstanceUnits="false" boundaryCondition="false" constant="false">
        <notes>
          <body xmlns="http://www.w3.org/1999/xhtml">
            <p>FORMULA: C4H4O5</p>
            <p>CHARGE: -2</p>
          </body>
        </notes>
      </species>
      <species id="M_NAD_c" name="Nicotinamide adenine dinucleotide" compartment="c" hasOnlySubstanceUnits="false" boundaryCondition="false" constant="false">
        <notes>
          <body xmlns="http://www.w3.org/1999/xhtml">
            <p>FORMULA: C21H26N7O14P2</p>
            <p>CHARGE: -2</p>
          </body>
        </notes>
      </species>
      <species id="M_OAA_c" name="Oxaloacetate" compartment="c" hasOnlySubstanceUnits="false" boundaryCondition="false" constant="false">
        <notes>
          <body xmlns="http://www.w3.org/1999/xhtml">
            <p>FORMULA: C4H2O5</p>
            <p>CHARGE: -2</p>
          </body>
        </notes>
      </species>
      <species id="M_NADH_c" name="Nicotinamide adenine dinucleotide - reduced" compartment="c" hasOnlySubstanceUnits="false" boundaryCondition="false" constant="false">
        <notes>
          <body xmlns="http://www.w3.org/1999/xhtml">
            <p>FORMULA: C21H28N7O14P2</p>
            <p>CHARGE: -1</p>
          </body>
        </notes>
      </species>
      <species id="M_PEP_c" name="Phosphoenolpyruvate" compartment="c" hasOnlySubstanceUnits="false" boundaryCondition="false" constant="false">
        <notes>
          <body xmlns="http://www.w3.org/1999/xhtml">
            <p>FORMULA: C3H2O6P</p>
            <p>CHARGE: -3</p>
          </body>
        </notes>
      </species>
      <species id="M_CO2_c" name="CO2, carbon dioxide" compartment="c" hasOnlySubstanceUnits="false" boundaryCondition="false" constant="false">
        <notes>
          <body xmlns="http://www.w3.org/1999/xhtml">
            <p>FORMULA: CO2</p>
            <p>CHARGE: 0</p>
          </body>
        </notes>
      </species>
      <species id="M_HCO3_c" name="Bicarbonate" compartment="c" hasOnlySubstanceUnits="false" boundaryCondition="false" constant="false">
        <notes>
          <body xmlns="http://www.w3.org/1999/xhtml">
            <p>FORMULA: CHO3</p>
            <p>CHARGE: -1</p>
          </body>
        </notes>
      </species>
      <species id="M_2PGA_c" name="2-Phosphoglycerate " compartment="c" hasOnlySubstanceUnits="false" boundaryCondition="false" constant="false">
        <notes>
          <body xmlns="http://www.w3.org/1999/xhtml">
            <p>FORMULA: C3H4O7P</p>
            <p>CHARGE: -3</p>
          </body>
        </notes>
      </species>
      <species id="M_PGA_c" name="3-Phosphoglycerate" compartment="c" hasOnlySubstanceUnits="false" boundaryCondition="false" constant="false">
        <notes>
          <body xmlns="http://www.w3.org/1999/xhtml">
            <p>FORMULA: C3H4O7P</p>
            <p>CHARGE: -3</p>
          </body>
        </notes>
      </species>
      <species id="M_DPGA_c" name="3-Phospho-D-glyceroyl phosphate" compartment="c" hasOnlySubstanceUnits="false" boundaryCondition="false" constant="false">
        <notes>
          <body xmlns="http://www.w3.org/1999/xhtml">
            <p>FORMULA: C3H4O10P2</p>
            <p>CHARGE: -4</p>
          </body>
        </notes>
      </species>
      <species id="M_NADP_c" name="Nicotinamide adenine dinucleotide phosphate" compartment="c" hasOnlySubstanceUnits="false" boundaryCondition="false" constant="false">
        <notes>
          <body xmlns="http://www.w3.org/1999/xhtml">
            <p>FORMULA: C21H25N7O17P3</p>
            <p>CHARGE: -4</p>
          </body>
        </notes>
      </species>
      <species id="M_NADPH_c" name="Nicotinamide adenine dinucleotide phosphate - reduced" compartment="c" hasOnlySubstanceUnits="false" boundaryCondition="false" constant="false">
        <notes>
          <body xmlns="http://www.w3.org/1999/xhtml">
            <p>FORMULA: C21H27N7O17P3</p>
            <p>CHARGE: -3</p>
          </body>
        </notes>
      </species>
      <species id="M_NAD_h" name="Nicotinamide adenine dinucleotide" compartment="h" hasOnlySubstanceUnits="false" boundaryCondition="false" constant="false">
        <notes>
          <body xmlns="http://www.w3.org/1999/xhtml">
            <p>FORMULA: C21H26N7O14P2</p>
            <p>CHARGE: -2</p>
          </body>
        </notes>
      </species>
      <species id="M_NADH_h" name="Nicotinamide adenine dinucleotide - reduced" compartment="h" hasOnlySubstanceUnits="false" boundaryCondition="false" constant="false">
        <notes>
          <body xmlns="http://www.w3.org/1999/xhtml">
            <p>FORMULA: C21H27N7O14P2</p>
            <p>CHARGE: -2</p>
          </body>
        </notes>
      </species>
      <species id="M_2PGA_h" name="2-Phosphoglycerate " compartment="h" hasOnlySubstanceUnits="false" boundaryCondition="false" constant="false">
        <notes>
          <body xmlns="http://www.w3.org/1999/xhtml">
            <p>FORMULA: C3H4O7P</p>
            <p>CHARGE: -3</p>
          </body>
        </notes>
      </species>
      <species id="M_PEP_h" name="Phosphoenolpyruvate" compartment="h" hasOnlySubstanceUnits="false" boundaryCondition="false" constant="false">
        <notes>
          <body xmlns="http://www.w3.org/1999/xhtml">
            <p>FORMULA: C3H2O6P</p>
            <p>CHARGE: -3</p>
          </body>
        </notes>
      </species>
      <species id="M_Pyr_c" name="Pyruvate" compartment="c" hasOnlySubstanceUnits="false" boundaryCondition="false" constant="false">
        <notes>
          <body xmlns="http://www.w3.org/1999/xhtml">
            <p>FORMULA: C3H3O3</p>
            <p>CHARGE: -1</p>
          </body>
        </notes>
      </species>
      <species id="M_Pyr_h" name="Pyruvate" compartment="h" hasOnlySubstanceUnits="false" boundaryCondition="false" constant="false">
        <notes>
          <body xmlns="http://www.w3.org/1999/xhtml">
            <p>FORMULA: C3H3O3</p>
            <p>CHARGE: -1</p>
          </body>
        </notes>
      </species>
      <species id="M_Pyr_m" name="Pyruvate" compartment="m" hasOnlySubstanceUnits="false" boundaryCondition="false" constant="false">
        <notes>
          <body xmlns="http://www.w3.org/1999/xhtml">
            <p>FORMULA: C3H3O3</p>
            <p>CHARGE: -1</p>
          </body>
        </notes>
      </species>
      <species id="M_ThPP_m" name="ThPP, Thiamine pyrophosphate" compartment="m" hasOnlySubstanceUnits="false" boundaryCondition="false" constant="false">
        <notes>
          <body xmlns="http://www.w3.org/1999/xhtml">
            <p>FORMULA: C12H16N4O7P2S</p>
            <p>CHARGE: -3</p>
          </body>
        </notes>
      </species>
      <species id="M_H_m" name="H+, proton" compartment="m" hasOnlySubstanceUnits="false" boundaryCondition="false" constant="false">
        <notes>
          <body xmlns="http://www.w3.org/1999/xhtml">
            <p>FORMULA: H</p>
            <p>CHARGE: 0</p>
          </body>
        </notes>
      </species>
      <species id="M_H_DASH_Eth_DASH_ThPP_m" name="2-(alpha-Hydroxyethyl)thiamine diphosphate" compartment="m" hasOnlySubstanceUnits="false" boundaryCondition="false" constant="false">
        <notes>
          <body xmlns="http://www.w3.org/1999/xhtml">
            <p>FORMULA: C14H20N4O8P2S</p>
            <p>CHARGE: -3</p>
          </body>
        </notes>
      </species>
      <species id="M_CO2_m" name="CO2, carbon dioxide" compartment="m" hasOnlySubstanceUnits="false" boundaryCondition="false" constant="false">
        <notes>
          <body xmlns="http://www.w3.org/1999/xhtml">
            <p>FORMULA: CO2</p>
            <p>CHARGE: 0</p>
          </body>
        </notes>
      </species>
      <species id="M_LPA_m" name="Lipoamide" compartment="m" hasOnlySubstanceUnits="false" boundaryCondition="false" constant="false">
        <notes>
          <body xmlns="http://www.w3.org/1999/xhtml">
            <p>FORMULA: C8H15NOS2</p>
            <p>CHARGE: 0</p>
          </body>
        </notes>
      </species>
      <species id="M_A_DASH_DHL_m" name="Acetyldihydrolipoamide" compartment="m" hasOnlySubstanceUnits="false" boundaryCondition="false" constant="false">
        <notes>
          <body xmlns="http://www.w3.org/1999/xhtml">
            <p>FORMULA: C10H19NO2S2</p>
            <p>CHARGE: 0</p>
          </body>
        </notes>
      </species>
      <species id="M_CoA_m" name="Coenzyme A" compartment="m" hasOnlySubstanceUnits="false" boundaryCondition="false" constant="false">
        <notes>
          <body xmlns="http://www.w3.org/1999/xhtml">
            <p>FORMULA: C21H32N7O16P3S</p>
            <p>CHARGE: -4</p>
          </body>
        </notes>
      </species>
      <species id="M_A_DASH_CoA_m" name="Acetyl-Coenzyme A" compartment="m" hasOnlySubstanceUnits="false" boundaryCondition="false" constant="false">
        <notes>
          <body xmlns="http://www.w3.org/1999/xhtml">
            <p>FORMULA: C23H34N7O17P3S</p>
            <p>CHARGE: -4</p>
          </body>
        </notes>
      </species>
      <species id="M_DHL_m" name="Dihydrolipoamide" compartment="m" hasOnlySubstanceUnits="false" boundaryCondition="false" constant="false">
        <notes>
          <body xmlns="http://www.w3.org/1999/xhtml">
            <p>FORMULA: C8H17NOS2</p>
            <p>CHARGE: 0</p>
          </body>
        </notes>
      </species>
      <species id="M_NAD_m" name="Nicotinamide adenine dinucleotide" compartment="m" hasOnlySubstanceUnits="false" boundaryCondition="false" constant="false">
        <notes>
          <body xmlns="http://www.w3.org/1999/xhtml">
            <p>FORMULA: C21H26N7O14P2</p>
            <p>CHARGE: -2</p>
          </body>
        </notes>
      </species>
      <species id="M_NADH_m" name="Nicotinamide adenine dinucleotide - reduced" compartment="m" hasOnlySubstanceUnits="false" boundaryCondition="false" constant="false">
        <notes>
          <body xmlns="http://www.w3.org/1999/xhtml">
            <p>FORMULA: C21H27N7O14P2</p>
            <p>CHARGE: -2</p>
          </body>
        </notes>
      </species>
      <species id="M_OAA_m" name="Oxaloacetate" compartment="m" hasOnlySubstanceUnits="false" boundaryCondition="false" constant="false">
        <notes>
          <body xmlns="http://www.w3.org/1999/xhtml">
            <p>FORMULA: C4H2O5</p>
            <p>CHARGE: -2</p>
          </body>
        </notes>
      </species>
      <species id="M_H2O_m" name="H2O, water" compartment="m" hasOnlySubstanceUnits="false" boundaryCondition="false" constant="false">
        <notes>
          <body xmlns="http://www.w3.org/1999/xhtml">
            <p>FORMULA: H2O</p>
            <p>CHARGE: 0</p>
          </body>
        </notes>
      </species>
      <species id="M_Cit_m" name="Citrate" compartment="m" hasOnlySubstanceUnits="false" boundaryCondition="false" constant="false">
        <notes>
          <body xmlns="http://www.w3.org/1999/xhtml">
            <p>FORMULA: C6H5O7</p>
            <p>CHARGE: -3</p>
          </body>
        </notes>
      </species>
      <species id="M_cACN_m" name="cis-Aconitate" compartment="m" hasOnlySubstanceUnits="false" boundaryCondition="false" constant="false">
        <notes>
          <body xmlns="http://www.w3.org/1999/xhtml">
            <p>FORMULA: C6H3O6</p>
            <p>CHARGE: -3</p>
          </body>
        </notes>
      </species>
      <species id="M_iCit_m" name="Isocitrate" compartment="m" hasOnlySubstanceUnits="false" boundaryCondition="false" constant="false">
        <notes>
          <body xmlns="http://www.w3.org/1999/xhtml">
            <p>FORMULA: C6H5O7</p>
            <p>CHARGE: -3</p>
          </body>
        </notes>
      </species>
      <species id="M_KG_m" name="alpha-Ketoglutarate, 2-Oxoglutarate" compartment="m" hasOnlySubstanceUnits="false" boundaryCondition="false" constant="false">
        <notes>
          <body xmlns="http://www.w3.org/1999/xhtml">
            <p>FORMULA: C5H4O5</p>
            <p>CHARGE: -2</p>
          </body>
        </notes>
      </species>
      <species id="M_S_DASH_DHL_m" name="Succinyldihydrolipoamide" compartment="m" hasOnlySubstanceUnits="false" boundaryCondition="false" constant="false">
        <notes>
          <body xmlns="http://www.w3.org/1999/xhtml">
            <p>FORMULA: C12H20NO4S2</p>
            <p>CHARGE: -1</p>
          </body>
        </notes>
      </species>
      <species id="M_S_DASH_CoA_m" name="Succinyl-CoA" compartment="m" hasOnlySubstanceUnits="false" boundaryCondition="false" constant="false">
        <notes>
          <body xmlns="http://www.w3.org/1999/xhtml">
            <p>FORMULA: C25H35N7O19P3S</p>
            <p>CHARGE: -5</p>
          </body>
        </notes>
      </species>
      <species id="M_ADP_m" name="Adenosine diphosphate" compartment="m" hasOnlySubstanceUnits="false" boundaryCondition="false" constant="false">
        <notes>
          <body xmlns="http://www.w3.org/1999/xhtml">
            <p>FORMULA: C10H12N5O10P2</p>
            <p>CHARGE: -3</p>
          </body>
        </notes>
      </species>
      <species id="M_Pi_m" name="Orthophosphate" compartment="m" hasOnlySubstanceUnits="false" boundaryCondition="false" constant="false">
        <notes>
          <body xmlns="http://www.w3.org/1999/xhtml">
            <p>FORMULA: HO4P</p>
            <p>CHARGE: -2</p>
          </body>
        </notes>
      </species>
      <species id="M_SCA_m" name="Succinate" compartment="m" hasOnlySubstanceUnits="false" boundaryCondition="false" constant="false">
        <notes>
          <body xmlns="http://www.w3.org/1999/xhtml">
            <p>FORMULA: C4H4O4</p>
            <p>CHARGE: -2</p>
          </body>
        </notes>
      </species>
      <species id="M_ATP_m" name="Adenosine triphosphate" compartment="m" hasOnlySubstanceUnits="false" boundaryCondition="false" constant="false">
        <notes>
          <body xmlns="http://www.w3.org/1999/xhtml">
            <p>FORMULA: C10H12N5O13P3</p>
            <p>CHARGE: -4</p>
          </body>
        </notes>
      </species>
      <species id="M_Q_m" name="Ubiquinone" compartment="m" hasOnlySubstanceUnits="false" boundaryCondition="false" constant="false">
        <notes>
          <body xmlns="http://www.w3.org/1999/xhtml">
            <p>FORMULA: C49H74O4</p>
            <p>CHARGE: 0</p>
          </body>
        </notes>
      </species>
      <species id="M_Fum_m" name="Fumarate" compartment="m" hasOnlySubstanceUnits="false" boundaryCondition="false" constant="false">
        <notes>
          <body xmlns="http://www.w3.org/1999/xhtml">
            <p>FORMULA: C4H2O4</p>
            <p>CHARGE: -2</p>
          </body>
        </notes>
      </species>
      <species id="M_QH2_m" name="Ubiquinol" compartment="m" hasOnlySubstanceUnits="false" boundaryCondition="false" constant="false">
        <notes>
          <body xmlns="http://www.w3.org/1999/xhtml">
            <p>FORMULA: C49H76O4</p>
            <p>CHARGE: 0</p>
          </body>
        </notes>
      </species>
      <species id="M_Mal_m" name="Malate" compartment="m" hasOnlySubstanceUnits="false" boundaryCondition="false" constant="false">
        <notes>
          <body xmlns="http://www.w3.org/1999/xhtml">
            <p>FORMULA: C4H4O5</p>
            <p>CHARGE: -2</p>
          </body>
        </notes>
      </species>
      <species id="M_H_i" name="H+, proton" compartment="i" hasOnlySubstanceUnits="false" boundaryCondition="false" constant="false">
        <notes>
          <body xmlns="http://www.w3.org/1999/xhtml">
            <p>FORMULA: H</p>
            <p>CHARGE: 0</p>
          </body>
        </notes>
      </species>
      <species id="M_Cytcox_m" name="Oxidized cytochrome c" compartment="m" hasOnlySubstanceUnits="false" boundaryCondition="false" constant="false">
        <notes>
          <body xmlns="http://www.w3.org/1999/xhtml">
            <p>FORMULA: C42H42N8O8S2FeR4</p>
            <p>CHARGE: -2</p>
          </body>
        </notes>
      </species>
      <species id="M_Cytcrd_m" name="Reduced cytochrome c" compartment="m" hasOnlySubstanceUnits="false" boundaryCondition="false" constant="false">
        <notes>
          <body xmlns="http://www.w3.org/1999/xhtml">
            <p>FORMULA: C42H42N8O8S2FeR4</p>
            <p>CHARGE: -2</p>
          </body>
        </notes>
      </species>
      <species id="M_O2_m" name="O2, oxygen" compartment="m" hasOnlySubstanceUnits="false" boundaryCondition="false" constant="false">
        <notes>
          <body xmlns="http://www.w3.org/1999/xhtml">
            <p>FORMULA: O2</p>
            <p>CHARGE: 0</p>
          </body>
        </notes>
      </species>
      <species id="M_PGCA_h" name="2-Phosphoglycolate" compartment="h" hasOnlySubstanceUnits="false" boundaryCondition="false" constant="false">
        <notes>
          <body xmlns="http://www.w3.org/1999/xhtml">
            <p>FORMULA: C2H2O6P</p>
            <p>CHARGE: -3</p>
          </body>
        </notes>
      </species>
      <species id="M_GCA_h" name="Glycolate" compartment="h" hasOnlySubstanceUnits="false" boundaryCondition="false" constant="false">
        <notes>
          <body xmlns="http://www.w3.org/1999/xhtml">
            <p>FORMULA: C2H3O3</p>
            <p>CHARGE: -1</p>
          </body>
        </notes>
      </species>
      <species id="M_GCA_p" name="Glycolate" compartment="p" hasOnlySubstanceUnits="false" boundaryCondition="false" constant="false">
        <notes>
          <body xmlns="http://www.w3.org/1999/xhtml">
            <p>FORMULA: C2H3O3</p>
            <p>CHARGE: -1</p>
          </body>
        </notes>
      </species>
      <species id="M_O2_p" name="O2, oxygen" compartment="p" hasOnlySubstanceUnits="false" boundaryCondition="false" constant="false">
        <notes>
          <body xmlns="http://www.w3.org/1999/xhtml">
            <p>FORMULA: O2</p>
            <p>CHARGE: 0</p>
          </body>
        </notes>
      </species>
      <species id="M_GLX_p" name="Glyoxylate" compartment="p" hasOnlySubstanceUnits="false" boundaryCondition="false" constant="false">
        <notes>
          <body xmlns="http://www.w3.org/1999/xhtml">
            <p>FORMULA: C2HO3</p>
            <p>CHARGE: -1</p>
          </body>
        </notes>
      </species>
      <species id="M_H2O2_p" name="Hydrogen peroxide" compartment="p" hasOnlySubstanceUnits="false" boundaryCondition="false" constant="false">
        <notes>
          <body xmlns="http://www.w3.org/1999/xhtml">
            <p>FORMULA: H2O2</p>
            <p>CHARGE: 0</p>
          </body>
        </notes>
      </species>
      <species id="M_H2O_p" name="H2O, water" compartment="p" hasOnlySubstanceUnits="false" boundaryCondition="false" constant="false">
        <notes>
          <body xmlns="http://www.w3.org/1999/xhtml">
            <p>FORMULA: H2O</p>
            <p>CHARGE: 0</p>
          </body>
        </notes>
      </species>
      <species id="M_Glu_p" name="Glutamate" compartment="p" hasOnlySubstanceUnits="false" boundaryCondition="false" constant="false">
        <notes>
          <body xmlns="http://www.w3.org/1999/xhtml">
            <p>FORMULA: C5H8NO4</p>
            <p>CHARGE: -1</p>
          </body>
        </notes>
      </species>
      <species id="M_Gly_p" name="Glycine" compartment="p" hasOnlySubstanceUnits="false" boundaryCondition="false" constant="false">
        <notes>
          <body xmlns="http://www.w3.org/1999/xhtml">
            <p>FORMULA: C2H5NO2</p>
            <p>CHARGE: 0</p>
          </body>
        </notes>
      </species>
      <species id="M_KG_p" name="alpha-Ketoglutarate, 2-Oxoglutarate" compartment="p" hasOnlySubstanceUnits="false" boundaryCondition="false" constant="false">
        <notes>
          <body xmlns="http://www.w3.org/1999/xhtml">
            <p>FORMULA: C5H4O5</p>
            <p>CHARGE: -2</p>
          </body>
        </notes>
      </species>
      <species id="M_Gly_m" name="Glycine" compartment="m" hasOnlySubstanceUnits="false" boundaryCondition="false" constant="false">
        <notes>
          <body xmlns="http://www.w3.org/1999/xhtml">
            <p>FORMULA: C2H5NO2</p>
            <p>CHARGE: 0</p>
          </body>
        </notes>
      </species>
      <species id="M_LPL_m" name="Lipoylprotein" compartment="m" hasOnlySubstanceUnits="false" boundaryCondition="false" constant="false">
        <notes>
          <body xmlns="http://www.w3.org/1999/xhtml">
            <p>FORMULA: C8H14NOS2R</p>
            <p>CHARGE: 0</p>
          </body>
        </notes>
      </species>
      <species id="M_amDHP_m" name="Aminomethyldihydrolipoylprotein" compartment="m" hasOnlySubstanceUnits="false" boundaryCondition="false" constant="false">
        <notes>
          <body xmlns="http://www.w3.org/1999/xhtml">
            <p>FORMULA: C9H20N2OS2R</p>
            <p>CHARGE: 1</p>
          </body>
        </notes>
      </species>
      <species id="M_THF_m" name="5,6,7,8-Tetrahydrofolate" compartment="m" hasOnlySubstanceUnits="false" boundaryCondition="false" constant="false">
        <notes>
          <body xmlns="http://www.w3.org/1999/xhtml">
            <p>FORMULA: C19H21N7O6</p>
            <p>CHARGE: -2</p>
          </body>
        </notes>
      </species>
      <species id="M_DHP_m" name="Dihydrolipolprotein" compartment="m" hasOnlySubstanceUnits="false" boundaryCondition="false" constant="false">
        <notes>
          <body xmlns="http://www.w3.org/1999/xhtml">
            <p>FORMULA: C8H16NOS2R</p>
            <p>CHARGE: 0</p>
          </body>
        </notes>
      </species>
      <species id="M_M_DASH_THF_m" name="5,10-Methylenetetrahydrofolate" compartment="m" hasOnlySubstanceUnits="false" boundaryCondition="false" constant="false">
        <notes>
          <body xmlns="http://www.w3.org/1999/xhtml">
            <p>FORMULA: C20H21N7O6</p>
            <p>CHARGE: -2</p>
          </body>
        </notes>
      </species>
      <species id="M_NH4_m" name="Ammonia" compartment="m" hasOnlySubstanceUnits="false" boundaryCondition="false" constant="false">
        <notes>
          <body xmlns="http://www.w3.org/1999/xhtml">
            <p>FORMULA: H4N</p>
            <p>CHARGE: 1</p>
          </body>
        </notes>
      </species>
      <species id="M_Ser_m" name="Serine" compartment="m" hasOnlySubstanceUnits="false" boundaryCondition="false" constant="false">
        <notes>
          <body xmlns="http://www.w3.org/1999/xhtml">
            <p>FORMULA: C3H7NO3</p>
            <p>CHARGE: 0</p>
          </body>
        </notes>
      </species>
      <species id="M_Ser_p" name="Serine" compartment="p" hasOnlySubstanceUnits="false" boundaryCondition="false" constant="false">
        <notes>
          <body xmlns="http://www.w3.org/1999/xhtml">
            <p>FORMULA: C3H7NO3</p>
            <p>CHARGE: 0</p>
          </body>
        </notes>
      </species>
      <species id="M_HPR_p" name="Hydroxypyruvate" compartment="p" hasOnlySubstanceUnits="false" boundaryCondition="false" constant="false">
        <notes>
          <body xmlns="http://www.w3.org/1999/xhtml">
            <p>FORMULA: C3H3O4</p>
            <p>CHARGE: -1</p>
          </body>
        </notes>
      </species>
      <species id="M_NADH_p" name="Nicotinamide adenine dinucleotide - reduced" compartment="p" hasOnlySubstanceUnits="false" boundaryCondition="false" constant="false">
        <notes>
          <body xmlns="http://www.w3.org/1999/xhtml">
            <p>FORMULA: C21H27N7O14P2</p>
            <p>CHARGE: -2</p>
          </body>
        </notes>
      </species>
      <species id="M_H_p" name="H+, proton" compartment="p" hasOnlySubstanceUnits="false" boundaryCondition="false" constant="false">
        <notes>
          <body xmlns="http://www.w3.org/1999/xhtml">
            <p>FORMULA: H</p>
            <p>CHARGE: 0</p>
          </body>
        </notes>
      </species>
      <species id="M_GCEA_p" name="Glycerate" compartment="p" hasOnlySubstanceUnits="false" boundaryCondition="false" constant="false">
        <notes>
          <body xmlns="http://www.w3.org/1999/xhtml">
            <p>FORMULA: C3H5O4</p>
            <p>CHARGE: -1</p>
          </body>
        </notes>
      </species>
      <species id="M_NAD_p" name="Nicotinamide adenine dinucleotide" compartment="p" hasOnlySubstanceUnits="false" boundaryCondition="false" constant="false">
        <notes>
          <body xmlns="http://www.w3.org/1999/xhtml">
            <p>FORMULA: C21H26N7O14P2</p>
            <p>CHARGE: -2</p>
          </body>
        </notes>
      </species>
      <species id="M_Mal_p" name="Malate" compartment="p" hasOnlySubstanceUnits="false" boundaryCondition="false" constant="false">
        <notes>
          <body xmlns="http://www.w3.org/1999/xhtml">
            <p>FORMULA: C4H4O5</p>
            <p>CHARGE: -2</p>
          </body>
        </notes>
      </species>
      <species id="M_OAA_p" name="Oxaloacetate" compartment="p" hasOnlySubstanceUnits="false" boundaryCondition="false" constant="false">
        <notes>
          <body xmlns="http://www.w3.org/1999/xhtml">
            <p>FORMULA: C4H2O5</p>
            <p>CHARGE: -2</p>
          </body>
        </notes>
      </species>
      <species id="M_GCEA_h" name="Glycerate" compartment="h" hasOnlySubstanceUnits="false" boundaryCondition="false" constant="false">
        <notes>
          <body xmlns="http://www.w3.org/1999/xhtml">
            <p>FORMULA: C3H5O4</p>
            <p>CHARGE: -1</p>
          </body>
        </notes>
      </species>
      <species id="M_GLP_h" name="Glucono-delta-lactone-6-phosphate" compartment="h" hasOnlySubstanceUnits="false" boundaryCondition="false" constant="false">
        <notes>
          <body xmlns="http://www.w3.org/1999/xhtml">
            <p>FORMULA: C6H9O9P</p>
            <p>CHARGE: -2</p>
          </body>
        </notes>
      </species>
      <species id="M_6PG_h" name="6-Phospho-D-gluconate" compartment="h" hasOnlySubstanceUnits="false" boundaryCondition="false" constant="false">
        <notes>
          <body xmlns="http://www.w3.org/1999/xhtml">
            <p>FORMULA: C6H10O10P</p>
            <p>CHARGE: -3</p>
          </body>
        </notes>
      </species>
      <species id="M_DAHP_h" name="3-Deoxy-D-arabino-heptulosonate-7-phosphate" compartment="h" hasOnlySubstanceUnits="false" boundaryCondition="false" constant="false">
        <notes>
          <body xmlns="http://www.w3.org/1999/xhtml">
            <p>FORMULA: C7H10O10P</p>
            <p>CHARGE: -3</p>
          </body>
        </notes>
      </species>
      <species id="M_DHQ_h" name="3-Dehydroquinate" compartment="h" hasOnlySubstanceUnits="false" boundaryCondition="false" constant="false">
        <notes>
          <body xmlns="http://www.w3.org/1999/xhtml">
            <p>FORMULA: C7H9O6</p>
            <p>CHARGE: -1</p>
          </body>
        </notes>
      </species>
      <species id="M_DHS_h" name="3-Dehydroshikimate" compartment="h" hasOnlySubstanceUnits="false" boundaryCondition="false" constant="false">
        <notes>
          <body xmlns="http://www.w3.org/1999/xhtml">
            <p>FORMULA: C7H7O5</p>
            <p>CHARGE: -1</p>
          </body>
        </notes>
      </species>
      <species id="M_SA_h" name="Shikimate" compartment="h" hasOnlySubstanceUnits="false" boundaryCondition="false" constant="false">
        <notes>
          <body xmlns="http://www.w3.org/1999/xhtml">
            <p>FORMULA: C7H9O5</p>
            <p>CHARGE: -1</p>
          </body>
        </notes>
      </species>
      <species id="M_S3P_h" name="Shikimate 3-phosphate" compartment="h" hasOnlySubstanceUnits="false" boundaryCondition="false" constant="false">
        <notes>
          <body xmlns="http://www.w3.org/1999/xhtml">
            <p>FORMULA: C7H8O8P</p>
            <p>CHARGE: -3</p>
          </body>
        </notes>
      </species>
      <species id="M_EPSP_h" name="5-Enolpyruvyl-shikimate-3-phosphate" compartment="h" hasOnlySubstanceUnits="false" boundaryCondition="false" constant="false">
        <notes>
          <body xmlns="http://www.w3.org/1999/xhtml">
            <p>FORMULA: C10H9O10P</p>
            <p>CHARGE: -4</p>
          </body>
        </notes>
      </species>
      <species id="M_CHR_h" name="Chorismate" compartment="h" hasOnlySubstanceUnits="false" boundaryCondition="false" constant="false">
        <notes>
          <body xmlns="http://www.w3.org/1999/xhtml">
            <p>FORMULA: C10H8O6</p>
            <p>CHARGE: -2</p>
          </body>
        </notes>
      </species>
      <species id="M_PRPP_h" name="5-Phosphoribosyl 1-pyrophosphate" compartment="h" hasOnlySubstanceUnits="false" boundaryCondition="false" constant="false">
        <notes>
          <body xmlns="http://www.w3.org/1999/xhtml">
            <p>FORMULA: C5H8O14P3</p>
            <p>CHARGE: -5</p>
          </body>
        </notes>
      </species>
      <species id="M_AMP_h" name="Adenosine 5-phosphate" compartment="h" hasOnlySubstanceUnits="false" boundaryCondition="false" constant="false">
        <notes>
          <body xmlns="http://www.w3.org/1999/xhtml">
            <p>FORMULA: C10H12N5O7P</p>
            <p>CHARGE: -2</p>
          </body>
        </notes>
      </species>
      <species id="M_Mal_h" name="Malate" compartment="h" hasOnlySubstanceUnits="false" boundaryCondition="false" constant="false">
        <notes>
          <body xmlns="http://www.w3.org/1999/xhtml">
            <p>FORMULA: C4H4O5</p>
            <p>CHARGE: -2</p>
          </body>
        </notes>
      </species>
      <species id="M_OAA_h" name="Oxaloacetate" compartment="h" hasOnlySubstanceUnits="false" boundaryCondition="false" constant="false">
        <notes>
          <body xmlns="http://www.w3.org/1999/xhtml">
            <p>FORMULA: C4H2O5</p>
            <p>CHARGE: -2</p>
          </body>
        </notes>
      </species>
      <species id="M_NADPH_m" name="Nicotinamide adenine dinucleotide phosphate - reduced" compartment="m" hasOnlySubstanceUnits="false" boundaryCondition="false" constant="false">
        <notes>
          <body xmlns="http://www.w3.org/1999/xhtml">
            <p>FORMULA: C21H26N7O17P3</p>
            <p>CHARGE: -4</p>
          </body>
        </notes>
      </species>
      <species id="M_NADP_m" name="Nicotinamide adenine dinucleotide phosphate" compartment="m" hasOnlySubstanceUnits="false" boundaryCondition="false" constant="false">
        <notes>
          <body xmlns="http://www.w3.org/1999/xhtml">
            <p>FORMULA: C21H25N7O17P3</p>
            <p>CHARGE: -4</p>
          </body>
        </notes>
      </species>
      <species id="M_A_DASH_CoA_c" name="Acetyl-Coenzyme A" compartment="c" hasOnlySubstanceUnits="false" boundaryCondition="false" constant="false">
        <notes>
          <body xmlns="http://www.w3.org/1999/xhtml">
            <p>FORMULA: C23H35N7O17P3S</p>
            <p>CHARGE: -3</p>
          </body>
        </notes>
      </species>
      <species id="M_Cit_c" name="Citrate" compartment="c" hasOnlySubstanceUnits="false" boundaryCondition="false" constant="false">
        <notes>
          <body xmlns="http://www.w3.org/1999/xhtml">
            <p>FORMULA: C6H5O7</p>
            <p>CHARGE: -3</p>
          </body>
        </notes>
      </species>
      <species id="M_CoA_c" name="Coenzyme A" compartment="c" hasOnlySubstanceUnits="false" boundaryCondition="false" constant="false">
        <notes>
          <body xmlns="http://www.w3.org/1999/xhtml">
            <p>FORMULA: C21H33N7O16P3S</p>
            <p>CHARGE: -3</p>
          </body>
        </notes>
      </species>
      <species id="M_A_DASH_CoA_h" name="Acetyl-Coenzyme A" compartment="h" hasOnlySubstanceUnits="false" boundaryCondition="false" constant="false">
        <notes>
          <body xmlns="http://www.w3.org/1999/xhtml">
            <p>FORMULA: C23H34N7O17P3S</p>
            <p>CHARGE: -4</p>
          </body>
        </notes>
      </species>
      <species id="M_Cit_h" name="Citrate" compartment="h" hasOnlySubstanceUnits="false" boundaryCondition="false" constant="false">
        <notes>
          <body xmlns="http://www.w3.org/1999/xhtml">
            <p>FORMULA: C6H5O7</p>
            <p>CHARGE: -3</p>
          </body>
        </notes>
      </species>
      <species id="M_CoA_h" name="Coenzyme A" compartment="h" hasOnlySubstanceUnits="false" boundaryCondition="false" constant="false">
        <notes>
          <body xmlns="http://www.w3.org/1999/xhtml">
            <p>FORMULA: C21H32N7O16P3S</p>
            <p>CHARGE: -4</p>
          </body>
        </notes>
      </species>
      <species id="M_cACN_c" name="cis-Aconitate" compartment="c" hasOnlySubstanceUnits="false" boundaryCondition="false" constant="false">
        <notes>
          <body xmlns="http://www.w3.org/1999/xhtml">
            <p>FORMULA: C6H3O6</p>
            <p>CHARGE: -3</p>
          </body>
        </notes>
      </species>
      <species id="M_cACN_h" name="cis-Aconitate" compartment="h" hasOnlySubstanceUnits="false" boundaryCondition="false" constant="false">
        <notes>
          <body xmlns="http://www.w3.org/1999/xhtml">
            <p>FORMULA: C6H3O6</p>
            <p>CHARGE: -3</p>
          </body>
        </notes>
      </species>
      <species id="M_iCit_c" name="Isocitrate" compartment="c" hasOnlySubstanceUnits="false" boundaryCondition="false" constant="false">
        <notes>
          <body xmlns="http://www.w3.org/1999/xhtml">
            <p>FORMULA: C6H5O7</p>
            <p>CHARGE: -3</p>
          </body>
        </notes>
      </species>
      <species id="M_iCit_h" name="Isocitrate" compartment="h" hasOnlySubstanceUnits="false" boundaryCondition="false" constant="false">
        <notes>
          <body xmlns="http://www.w3.org/1999/xhtml">
            <p>FORMULA: C6H5O7</p>
            <p>CHARGE: -3</p>
          </body>
        </notes>
      </species>
      <species id="M_KG_c" name="alpha-Ketoglutarate, 2-Oxoglutarate" compartment="c" hasOnlySubstanceUnits="false" boundaryCondition="false" constant="false">
        <notes>
          <body xmlns="http://www.w3.org/1999/xhtml">
            <p>FORMULA: C5H4O5</p>
            <p>CHARGE: -2</p>
          </body>
        </notes>
      </species>
      <species id="M_KG_h" name="alpha-Ketoglutarate, 2-Oxoglutarate" compartment="h" hasOnlySubstanceUnits="false" boundaryCondition="false" constant="false">
        <notes>
          <body xmlns="http://www.w3.org/1999/xhtml">
            <p>FORMULA: C5H4O5</p>
            <p>CHARGE: -2</p>
          </body>
        </notes>
      </species>
      <species id="M_GLX_c" name="Glyoxylate" compartment="c" hasOnlySubstanceUnits="false" boundaryCondition="false" constant="false">
        <notes>
          <body xmlns="http://www.w3.org/1999/xhtml">
            <p>FORMULA: C2HO3</p>
            <p>CHARGE: -1</p>
          </body>
        </notes>
      </species>
      <species id="M_SCA_c" name="Succinate" compartment="c" hasOnlySubstanceUnits="false" boundaryCondition="false" constant="false">
        <notes>
          <body xmlns="http://www.w3.org/1999/xhtml">
            <p>FORMULA: C4H4O4</p>
            <p>CHARGE: -2</p>
          </body>
        </notes>
      </species>
      <species id="M_AC_h" name="Acetate" compartment="h" hasOnlySubstanceUnits="false" boundaryCondition="false" constant="false">
        <notes>
          <body xmlns="http://www.w3.org/1999/xhtml">
            <p>FORMULA: C2H3O2</p>
            <p>CHARGE: -1</p>
          </body>
        </notes>
      </species>
      <species id="M_HCO3_h" name="Bicarbonate" compartment="h" hasOnlySubstanceUnits="false" boundaryCondition="false" constant="false">
        <notes>
          <body xmlns="http://www.w3.org/1999/xhtml">
            <p>FORMULA: CHO3</p>
            <p>CHARGE: -1</p>
          </body>
        </notes>
      </species>
      <species id="M_M_DASH_CoA_h" name="Malonyl-Coenzyme A" compartment="h" hasOnlySubstanceUnits="false" boundaryCondition="false" constant="false">
        <notes>
          <body xmlns="http://www.w3.org/1999/xhtml">
            <p>FORMULA: C24H33N7O19P3S</p>
            <p>CHARGE: -5</p>
          </body>
        </notes>
      </species>
      <species id="M_ACP_h" name="Acyl-carrier protein" compartment="h" hasOnlySubstanceUnits="false" boundaryCondition="false" constant="false">
        <notes>
          <body xmlns="http://www.w3.org/1999/xhtml">
            <p>FORMULA: HSR</p>
            <p>CHARGE: 0</p>
          </body>
        </notes>
      </species>
      <species id="M_M_DASH_ACP_h" name="Malonyl-acyl-carrier-protein" compartment="h" hasOnlySubstanceUnits="false" boundaryCondition="false" constant="false">
        <notes>
          <body xmlns="http://www.w3.org/1999/xhtml">
            <p>FORMULA: C3H2O3SR</p>
            <p>CHARGE: -1</p>
          </body>
        </notes>
      </species>
      <species id="M_For_h" name="Formate" compartment="h" hasOnlySubstanceUnits="false" boundaryCondition="false" constant="false">
        <notes>
          <body xmlns="http://www.w3.org/1999/xhtml">
            <p>FORMULA: CHO2</p>
            <p>CHARGE: -1</p>
          </body>
        </notes>
      </species>
      <species id="M_THF_h" name="5,6,7,8-Tetrahydrofolate" compartment="h" hasOnlySubstanceUnits="false" boundaryCondition="false" constant="false">
        <notes>
          <body xmlns="http://www.w3.org/1999/xhtml">
            <p>FORMULA: C19H21N7O6</p>
            <p>CHARGE: -2</p>
          </body>
        </notes>
      </species>
      <species id="M_F_DASH_THF_h" name="10-Formyltetrahydrofolate" compartment="h" hasOnlySubstanceUnits="false" boundaryCondition="false" constant="false">
        <notes>
          <body xmlns="http://www.w3.org/1999/xhtml">
            <p>FORMULA: C20H22N7O7</p>
            <p>CHARGE: -1</p>
          </body>
        </notes>
      </species>
      <species id="M_DHF_c" name="Dihydrofolate" compartment="c" hasOnlySubstanceUnits="false" boundaryCondition="false" constant="false">
        <notes>
          <body xmlns="http://www.w3.org/1999/xhtml">
            <p>FORMULA: C19H20N7O6</p>
            <p>CHARGE: -1</p>
          </body>
        </notes>
      </species>
      <species id="M_THF_c" name="5,6,7,8-Tetrahydrofolate" compartment="c" hasOnlySubstanceUnits="false" boundaryCondition="false" constant="false">
        <notes>
          <body xmlns="http://www.w3.org/1999/xhtml">
            <p>FORMULA: C19H22N7O6</p>
            <p>CHARGE: -1</p>
          </body>
        </notes>
      </species>
      <species id="M_TRXox_c" name="Oxidized thioredoxin" compartment="c" hasOnlySubstanceUnits="false" boundaryCondition="false" constant="false">
        <notes>
          <body xmlns="http://www.w3.org/1999/xhtml">
            <p>FORMULA: C10H12N4O4S2R4</p>
            <p>CHARGE: 0</p>
          </body>
        </notes>
      </species>
      <species id="M_TRXrd_c" name="Reduced thioredoxin" compartment="c" hasOnlySubstanceUnits="false" boundaryCondition="false" constant="false">
        <notes>
          <body xmlns="http://www.w3.org/1999/xhtml">
            <p>FORMULA: C10H14N4O4S2R4</p>
            <p>CHARGE: 0</p>
          </body>
        </notes>
      </species>
      <species id="M_ADN_c" name="Adenosine" compartment="c" hasOnlySubstanceUnits="false" boundaryCondition="false" constant="false">
        <notes>
          <body xmlns="http://www.w3.org/1999/xhtml">
            <p>FORMULA: C10H13N5O4</p>
            <p>CHARGE: 0</p>
          </body>
        </notes>
      </species>
      <species id="M_AMP_c" name="Adenosine 5-phosphate" compartment="c" hasOnlySubstanceUnits="false" boundaryCondition="false" constant="false">
        <notes>
          <body xmlns="http://www.w3.org/1999/xhtml">
            <p>FORMULA: C10H12N5O7P</p>
            <p>CHARGE: -2</p>
          </body>
        </notes>
      </species>
      <species id="M_Rib_c" name="Ribose" compartment="c" hasOnlySubstanceUnits="false" boundaryCondition="false" constant="false">
        <notes>
          <body xmlns="http://www.w3.org/1999/xhtml">
            <p>FORMULA: C5H10O5</p>
            <p>CHARGE: 0</p>
          </body>
        </notes>
      </species>
      <species id="M_AD_c" name="Adenine" compartment="c" hasOnlySubstanceUnits="false" boundaryCondition="false" constant="false">
        <notes>
          <body xmlns="http://www.w3.org/1999/xhtml">
            <p>FORMULA: C5H4N5</p>
            <p>CHARGE: -1</p>
          </body>
        </notes>
      </species>
      <species id="M_PRPP_c" name="5-Phosphoribosyl 1-pyrophosphate" compartment="c" hasOnlySubstanceUnits="false" boundaryCondition="false" constant="false">
        <notes>
          <body xmlns="http://www.w3.org/1999/xhtml">
            <p>FORMULA: C5H9O14P3</p>
            <p>CHARGE: -4</p>
          </body>
        </notes>
      </species>
      <species id="M_Rib_h" name="Ribose" compartment="h" hasOnlySubstanceUnits="false" boundaryCondition="false" constant="false">
        <notes>
          <body xmlns="http://www.w3.org/1999/xhtml">
            <p>FORMULA: C5H10O5</p>
            <p>CHARGE: 0</p>
          </body>
        </notes>
      </species>
      <species id="M_NO3_c" name="Nitrate" compartment="c" hasOnlySubstanceUnits="false" boundaryCondition="false" constant="false">
        <notes>
          <body xmlns="http://www.w3.org/1999/xhtml">
            <p>FORMULA: NO3</p>
            <p>CHARGE: -1</p>
          </body>
        </notes>
      </species>
      <species id="M_NO2_c" name="Nitrite" compartment="c" hasOnlySubstanceUnits="false" boundaryCondition="false" constant="false">
        <notes>
          <body xmlns="http://www.w3.org/1999/xhtml">
            <p>FORMULA: NO2</p>
            <p>CHARGE: -1</p>
          </body>
        </notes>
      </species>
      <species id="M_NO2_h" name="Nitrite" compartment="h" hasOnlySubstanceUnits="false" boundaryCondition="false" constant="false">
        <notes>
          <body xmlns="http://www.w3.org/1999/xhtml">
            <p>FORMULA: NO2</p>
            <p>CHARGE: -1</p>
          </body>
        </notes>
      </species>
      <species id="M_NH4_h" name="Ammonia" compartment="h" hasOnlySubstanceUnits="false" boundaryCondition="false" constant="false">
        <notes>
          <body xmlns="http://www.w3.org/1999/xhtml">
            <p>FORMULA: H4N</p>
            <p>CHARGE: 1</p>
          </body>
        </notes>
      </species>
      <species id="M_SO4_h" name="Sulfate" compartment="h" hasOnlySubstanceUnits="false" boundaryCondition="false" constant="false">
        <notes>
          <body xmlns="http://www.w3.org/1999/xhtml">
            <p>FORMULA: O4S</p>
            <p>CHARGE: -2</p>
          </body>
        </notes>
      </species>
      <species id="M_APS_h" name="Adenosine 5-phosphosulfate" compartment="h" hasOnlySubstanceUnits="false" boundaryCondition="false" constant="false">
        <notes>
          <body xmlns="http://www.w3.org/1999/xhtml">
            <p>FORMULA: C10H12N5O10PS</p>
            <p>CHARGE: -2</p>
          </body>
        </notes>
      </species>
      <species id="M_GSH_h" name="Glutathione" compartment="h" hasOnlySubstanceUnits="false" boundaryCondition="false" constant="false">
        <notes>
          <body xmlns="http://www.w3.org/1999/xhtml">
            <p>FORMULA: C10H16N3O6S</p>
            <p>CHARGE: -1</p>
          </body>
        </notes>
      </species>
      <species id="M_SO3_h" name="Sulfite" compartment="h" hasOnlySubstanceUnits="false" boundaryCondition="false" constant="false">
        <notes>
          <body xmlns="http://www.w3.org/1999/xhtml">
            <p>FORMULA: HO3S</p>
            <p>CHARGE: -1</p>
          </body>
        </notes>
      </species>
      <species id="M_GSSG_h" name="Glutathione disulfide" compartment="h" hasOnlySubstanceUnits="false" boundaryCondition="false" constant="false">
        <notes>
          <body xmlns="http://www.w3.org/1999/xhtml">
            <p>FORMULA: C20H30N6O12S2</p>
            <p>CHARGE: -2</p>
          </body>
        </notes>
      </species>
      <species id="M_H2S_h" name="Hydrogen sulfide" compartment="h" hasOnlySubstanceUnits="false" boundaryCondition="false" constant="false">
        <notes>
          <body xmlns="http://www.w3.org/1999/xhtml">
            <p>FORMULA: H2S</p>
            <p>CHARGE: 0</p>
          </body>
        </notes>
      </species>
      <species id="M_Glu_h" name="Glutamate" compartment="h" hasOnlySubstanceUnits="false" boundaryCondition="false" constant="false">
        <notes>
          <body xmlns="http://www.w3.org/1999/xhtml">
            <p>FORMULA: C5H8NO4</p>
            <p>CHARGE: -1</p>
          </body>
        </notes>
      </species>
      <species id="M_Ala_h" name="Alanine" compartment="h" hasOnlySubstanceUnits="false" boundaryCondition="false" constant="false">
        <notes>
          <body xmlns="http://www.w3.org/1999/xhtml">
            <p>FORMULA: C3H7NO2</p>
            <p>CHARGE: 0</p>
          </body>
        </notes>
      </species>
      <species id="M_Glu_m" name="Glutamate" compartment="m" hasOnlySubstanceUnits="false" boundaryCondition="false" constant="false">
        <notes>
          <body xmlns="http://www.w3.org/1999/xhtml">
            <p>FORMULA: C5H8NO4</p>
            <p>CHARGE: -1</p>
          </body>
        </notes>
      </species>
      <species id="M_Ala_m" name="Alanine" compartment="m" hasOnlySubstanceUnits="false" boundaryCondition="false" constant="false">
        <notes>
          <body xmlns="http://www.w3.org/1999/xhtml">
            <p>FORMULA: C3H7NO2</p>
            <p>CHARGE: 0</p>
          </body>
        </notes>
      </species>
      <species id="M_Pyr_p" name="Pyruvate" compartment="p" hasOnlySubstanceUnits="false" boundaryCondition="false" constant="false">
        <notes>
          <body xmlns="http://www.w3.org/1999/xhtml">
            <p>FORMULA: C3H3O3</p>
            <p>CHARGE: -1</p>
          </body>
        </notes>
      </species>
      <species id="M_Ala_p" name="Alanine" compartment="p" hasOnlySubstanceUnits="false" boundaryCondition="false" constant="false">
        <notes>
          <body xmlns="http://www.w3.org/1999/xhtml">
            <p>FORMULA: C3H7NO2</p>
            <p>CHARGE: 0</p>
          </body>
        </notes>
      </species>
      <species id="M_A_DASH_Glu_h" name="Acetylglutamate" compartment="h" hasOnlySubstanceUnits="false" boundaryCondition="false" constant="false">
        <notes>
          <body xmlns="http://www.w3.org/1999/xhtml">
            <p>FORMULA: C7H8NO5</p>
            <p>CHARGE: -3</p>
          </body>
        </notes>
      </species>
      <species id="M_A_DASH_GluP_h" name="Acetylglutamate 5-phosphate" compartment="h" hasOnlySubstanceUnits="false" boundaryCondition="false" constant="false">
        <notes>
          <body xmlns="http://www.w3.org/1999/xhtml">
            <p>FORMULA: C7H8NO8P</p>
            <p>CHARGE: -4</p>
          </body>
        </notes>
      </species>
      <species id="M_A_DASH_Glu_DASH_SeA_h" name="Acetylglutamate 5-semialdehyde" compartment="h" hasOnlySubstanceUnits="false" boundaryCondition="false" constant="false">
        <notes>
          <body xmlns="http://www.w3.org/1999/xhtml">
            <p>FORMULA: C7H9NO4</p>
            <p>CHARGE: -2</p>
          </body>
        </notes>
      </species>
      <species id="M_A_DASH_Orn_h" name="Acetylornithine" compartment="h" hasOnlySubstanceUnits="false" boundaryCondition="false" constant="false">
        <notes>
          <body xmlns="http://www.w3.org/1999/xhtml">
            <p>FORMULA: C7H13N2O3</p>
            <p>CHARGE: -1</p>
          </body>
        </notes>
      </species>
      <species id="M_Orn_h" name="Ornithine" compartment="h" hasOnlySubstanceUnits="false" boundaryCondition="false" constant="false">
        <notes>
          <body xmlns="http://www.w3.org/1999/xhtml">
            <p>FORMULA: C5H13N2O2</p>
            <p>CHARGE: 1</p>
          </body>
        </notes>
      </species>
      <species id="M_Gln_h" name="Glutamine" compartment="h" hasOnlySubstanceUnits="false" boundaryCondition="false" constant="false">
        <notes>
          <body xmlns="http://www.w3.org/1999/xhtml">
            <p>FORMULA: C5H10N2O3</p>
            <p>CHARGE: 0</p>
          </body>
        </notes>
      </species>
      <species id="M_CBP_h" name="Carbamoyl phosphate" compartment="h" hasOnlySubstanceUnits="false" boundaryCondition="false" constant="false">
        <notes>
          <body xmlns="http://www.w3.org/1999/xhtml">
            <p>FORMULA: CHNO5P</p>
            <p>CHARGE: -3</p>
          </body>
        </notes>
      </species>
      <species id="M_CTL_h" name="Citrulline" compartment="h" hasOnlySubstanceUnits="false" boundaryCondition="false" constant="false">
        <notes>
          <body xmlns="http://www.w3.org/1999/xhtml">
            <p>FORMULA: C6H14N3O3</p>
            <p>CHARGE: 1</p>
          </body>
        </notes>
      </species>
      <species id="M_Asp_h" name="Aspartate" compartment="h" hasOnlySubstanceUnits="false" boundaryCondition="false" constant="false">
        <notes>
          <body xmlns="http://www.w3.org/1999/xhtml">
            <p>FORMULA: C4H6NO4</p>
            <p>CHARGE: -1</p>
          </body>
        </notes>
      </species>
      <species id="M_Arg_DASH_SCA_h" name="Argininosuccinate" compartment="h" hasOnlySubstanceUnits="false" boundaryCondition="false" constant="false">
        <notes>
          <body xmlns="http://www.w3.org/1999/xhtml">
            <p>FORMULA: C10H17N4O6</p>
            <p>CHARGE: -1</p>
          </body>
        </notes>
      </species>
      <species id="M_Arg_h" name="Arginine" compartment="h" hasOnlySubstanceUnits="false" boundaryCondition="false" constant="false">
        <notes>
          <body xmlns="http://www.w3.org/1999/xhtml">
            <p>FORMULA: C6H15N4O2</p>
            <p>CHARGE: 1</p>
          </body>
        </notes>
      </species>
      <species id="M_Fum_h" name="Fumarate" compartment="h" hasOnlySubstanceUnits="false" boundaryCondition="false" constant="false">
        <notes>
          <body xmlns="http://www.w3.org/1999/xhtml">
            <p>FORMULA: C4H2O4</p>
            <p>CHARGE: -2</p>
          </body>
        </notes>
      </species>
      <species id="M_Fum_c" name="Fumarate" compartment="c" hasOnlySubstanceUnits="false" boundaryCondition="false" constant="false">
        <notes>
          <body xmlns="http://www.w3.org/1999/xhtml">
            <p>FORMULA: C4H2O4</p>
            <p>CHARGE: -2</p>
          </body>
        </notes>
      </species>
      <species id="M_Gln_c" name="Glutamine" compartment="c" hasOnlySubstanceUnits="false" boundaryCondition="false" constant="false">
        <notes>
          <body xmlns="http://www.w3.org/1999/xhtml">
            <p>FORMULA: C5H10N2O3</p>
            <p>CHARGE: 0</p>
          </body>
        </notes>
      </species>
      <species id="M_Asp_c" name="Aspartate" compartment="c" hasOnlySubstanceUnits="false" boundaryCondition="false" constant="false">
        <notes>
          <body xmlns="http://www.w3.org/1999/xhtml">
            <p>FORMULA: C4H6NO4</p>
            <p>CHARGE: -1</p>
          </body>
        </notes>
      </species>
      <species id="M_Glu_c" name="Glutamate" compartment="c" hasOnlySubstanceUnits="false" boundaryCondition="false" constant="false">
        <notes>
          <body xmlns="http://www.w3.org/1999/xhtml">
            <p>FORMULA: C5H8NO4</p>
            <p>CHARGE: -1</p>
          </body>
        </notes>
      </species>
      <species id="M_Asn_c" name="Asparagine" compartment="c" hasOnlySubstanceUnits="false" boundaryCondition="false" constant="false">
        <notes>
          <body xmlns="http://www.w3.org/1999/xhtml">
            <p>FORMULA: C4H8N2O3</p>
            <p>CHARGE: 0</p>
          </body>
        </notes>
      </species>
      <species id="M_Asp_m" name="Aspartate" compartment="m" hasOnlySubstanceUnits="false" boundaryCondition="false" constant="false">
        <notes>
          <body xmlns="http://www.w3.org/1999/xhtml">
            <p>FORMULA: C4H6NO4</p>
            <p>CHARGE: -1</p>
          </body>
        </notes>
      </species>
      <species id="M_Asp_p" name="Aspartate" compartment="p" hasOnlySubstanceUnits="false" boundaryCondition="false" constant="false">
        <notes>
          <body xmlns="http://www.w3.org/1999/xhtml">
            <p>FORMULA: C4H6NO4</p>
            <p>CHARGE: -1</p>
          </body>
        </notes>
      </species>
      <species id="M_NH4_c" name="Ammonia" compartment="c" hasOnlySubstanceUnits="false" boundaryCondition="false" constant="false">
        <notes>
          <body xmlns="http://www.w3.org/1999/xhtml">
            <p>FORMULA: H4N</p>
            <p>CHARGE: 1</p>
          </body>
        </notes>
      </species>
      <species id="M_Ser_c" name="Serine" compartment="c" hasOnlySubstanceUnits="false" boundaryCondition="false" constant="false">
        <notes>
          <body xmlns="http://www.w3.org/1999/xhtml">
            <p>FORMULA: C3H7NO3</p>
            <p>CHARGE: 0</p>
          </body>
        </notes>
      </species>
      <species id="M_A_DASH_Ser_c" name="O-Acetyl-L-serine" compartment="c" hasOnlySubstanceUnits="false" boundaryCondition="false" constant="false">
        <notes>
          <body xmlns="http://www.w3.org/1999/xhtml">
            <p>FORMULA: C5H9NO4</p>
            <p>CHARGE: 0</p>
          </body>
        </notes>
      </species>
      <species id="M_Ser_h" name="Serine" compartment="h" hasOnlySubstanceUnits="false" boundaryCondition="false" constant="false">
        <notes>
          <body xmlns="http://www.w3.org/1999/xhtml">
            <p>FORMULA: C3H7NO3</p>
            <p>CHARGE: 0</p>
          </body>
        </notes>
      </species>
      <species id="M_A_DASH_Ser_h" name="O-Acetyl-L-serine" compartment="h" hasOnlySubstanceUnits="false" boundaryCondition="false" constant="false">
        <notes>
          <body xmlns="http://www.w3.org/1999/xhtml">
            <p>FORMULA: C5H9NO4</p>
            <p>CHARGE: 0</p>
          </body>
        </notes>
      </species>
      <species id="M_A_DASH_Ser_m" name="O-Acetyl-L-serine" compartment="m" hasOnlySubstanceUnits="false" boundaryCondition="false" constant="false">
        <notes>
          <body xmlns="http://www.w3.org/1999/xhtml">
            <p>FORMULA: C5H9NO4</p>
            <p>CHARGE: 0</p>
          </body>
        </notes>
      </species>
      <species id="M_H2S_c" name="Hydrogen sulfide" compartment="c" hasOnlySubstanceUnits="false" boundaryCondition="false" constant="false">
        <notes>
          <body xmlns="http://www.w3.org/1999/xhtml">
            <p>FORMULA: H2S</p>
            <p>CHARGE: 0</p>
          </body>
        </notes>
      </species>
      <species id="M_Cys_c" name="Cysteine" compartment="c" hasOnlySubstanceUnits="false" boundaryCondition="false" constant="false">
        <notes>
          <body xmlns="http://www.w3.org/1999/xhtml">
            <p>FORMULA: C3H7NO2S</p>
            <p>CHARGE: 0</p>
          </body>
        </notes>
      </species>
      <species id="M_AC_c" name="Acetate" compartment="c" hasOnlySubstanceUnits="false" boundaryCondition="false" constant="false">
        <notes>
          <body xmlns="http://www.w3.org/1999/xhtml">
            <p>FORMULA: C2H3O2</p>
            <p>CHARGE: -1</p>
          </body>
        </notes>
      </species>
      <species id="M_Cys_h" name="Cysteine" compartment="h" hasOnlySubstanceUnits="false" boundaryCondition="false" constant="false">
        <notes>
          <body xmlns="http://www.w3.org/1999/xhtml">
            <p>FORMULA: C3H7NO2S</p>
            <p>CHARGE: 0</p>
          </body>
        </notes>
      </species>
      <species id="M_H2S_m" name="Hydrogen sulfide" compartment="m" hasOnlySubstanceUnits="false" boundaryCondition="false" constant="false">
        <notes>
          <body xmlns="http://www.w3.org/1999/xhtml">
            <p>FORMULA: H2S</p>
            <p>CHARGE: 0</p>
          </body>
        </notes>
      </species>
      <species id="M_Cys_m" name="Cysteine" compartment="m" hasOnlySubstanceUnits="false" boundaryCondition="false" constant="false">
        <notes>
          <body xmlns="http://www.w3.org/1999/xhtml">
            <p>FORMULA: C3H7NO2S</p>
            <p>CHARGE: 0</p>
          </body>
        </notes>
      </species>
      <species id="M_AC_m" name="Acetate" compartment="m" hasOnlySubstanceUnits="false" boundaryCondition="false" constant="false">
        <notes>
          <body xmlns="http://www.w3.org/1999/xhtml">
            <p>FORMULA: C2H3O2</p>
            <p>CHARGE: -1</p>
          </body>
        </notes>
      </species>
      <species id="M_GABA_c" name="GABA, 4-Aminobutyrate" compartment="c" hasOnlySubstanceUnits="false" boundaryCondition="false" constant="false">
        <notes>
          <body xmlns="http://www.w3.org/1999/xhtml">
            <p>FORMULA: C4H9NO2</p>
            <p>CHARGE: 0</p>
          </body>
        </notes>
      </species>
      <species id="M_GABA_m" name="GABA, 4-Aminobutyrate" compartment="m" hasOnlySubstanceUnits="false" boundaryCondition="false" constant="false">
        <notes>
          <body xmlns="http://www.w3.org/1999/xhtml">
            <p>FORMULA: C4H9NO2</p>
            <p>CHARGE: 0</p>
          </body>
        </notes>
      </species>
      <species id="M_SCA_DASH_SeA_m" name="Succinate semialdehyde" compartment="m" hasOnlySubstanceUnits="false" boundaryCondition="false" constant="false">
        <notes>
          <body xmlns="http://www.w3.org/1999/xhtml">
            <p>FORMULA: C4H5O3</p>
            <p>CHARGE: -1</p>
          </body>
        </notes>
      </species>
      <species id="M_Gln_m" name="Glutamine" compartment="m" hasOnlySubstanceUnits="false" boundaryCondition="false" constant="false">
        <notes>
          <body xmlns="http://www.w3.org/1999/xhtml">
            <p>FORMULA: C5H10N2O3</p>
            <p>CHARGE: 0</p>
          </body>
        </notes>
      </species>
      <species id="M_Thr_c" name="Threonine" compartment="c" hasOnlySubstanceUnits="false" boundaryCondition="false" constant="false">
        <notes>
          <body xmlns="http://www.w3.org/1999/xhtml">
            <p>FORMULA: C4H9NO3</p>
            <p>CHARGE: 0</p>
          </body>
        </notes>
      </species>
      <species id="M_ACD_c" name="Acetaldehyde" compartment="c" hasOnlySubstanceUnits="false" boundaryCondition="false" constant="false">
        <notes>
          <body xmlns="http://www.w3.org/1999/xhtml">
            <p>FORMULA: C2H4O</p>
            <p>CHARGE: 0</p>
          </body>
        </notes>
      </species>
      <species id="M_Gly_c" name="Glycine" compartment="c" hasOnlySubstanceUnits="false" boundaryCondition="false" constant="false">
        <notes>
          <body xmlns="http://www.w3.org/1999/xhtml">
            <p>FORMULA: C2H5NO2</p>
            <p>CHARGE: 0</p>
          </body>
        </notes>
      </species>
      <species id="M_GLX_h" name="Glyoxylate" compartment="h" hasOnlySubstanceUnits="false" boundaryCondition="false" constant="false">
        <notes>
          <body xmlns="http://www.w3.org/1999/xhtml">
            <p>FORMULA: C2HO3</p>
            <p>CHARGE: -1</p>
          </body>
        </notes>
      </species>
      <species id="M_H2O2_h" name="Hydrogen peroxide" compartment="h" hasOnlySubstanceUnits="false" boundaryCondition="false" constant="false">
        <notes>
          <body xmlns="http://www.w3.org/1999/xhtml">
            <p>FORMULA: H2O2</p>
            <p>CHARGE: 0</p>
          </body>
        </notes>
      </species>
      <species id="M_Gly_h" name="Glycine" compartment="h" hasOnlySubstanceUnits="false" boundaryCondition="false" constant="false">
        <notes>
          <body xmlns="http://www.w3.org/1999/xhtml">
            <p>FORMULA: C2H5NO2</p>
            <p>CHARGE: 0</p>
          </body>
        </notes>
      </species>
      <species id="M_HPR_h" name="Hydroxypyruvate" compartment="h" hasOnlySubstanceUnits="false" boundaryCondition="false" constant="false">
        <notes>
          <body xmlns="http://www.w3.org/1999/xhtml">
            <p>FORMULA: C3H3O4</p>
            <p>CHARGE: -1</p>
          </body>
        </notes>
      </species>
      <species id="M_PR_DASH_ATP_h" name="5-Phosphoribosyl-ATP" compartment="h" hasOnlySubstanceUnits="false" boundaryCondition="false" constant="false">
        <notes>
          <body xmlns="http://www.w3.org/1999/xhtml">
            <p>FORMULA: C15H19N5O20P4</p>
            <p>CHARGE: -6</p>
          </body>
        </notes>
      </species>
      <species id="M_PR_DASH_AMP_h" name="5-Phosphoribosyl-AMP" compartment="h" hasOnlySubstanceUnits="false" boundaryCondition="false" constant="false">
        <notes>
          <body xmlns="http://www.w3.org/1999/xhtml">
            <p>FORMULA: C15H19N5O14P2</p>
            <p>CHARGE: -4</p>
          </body>
        </notes>
      </species>
      <species id="M_P_DASH_AICAR_DASH_P_h" name="1-(5-Phosphoribosyl)-5-[(5-phosphoribosylamino)methylideneamino]imidazole-4-carboxamide" compartment="h" hasOnlySubstanceUnits="false" boundaryCondition="false" constant="false">
        <notes>
          <body xmlns="http://www.w3.org/1999/xhtml">
            <p>FORMULA: C15H21N5O15P2</p>
            <p>CHARGE: -4</p>
          </body>
        </notes>
      </species>
      <species id="M_Pu_DASH_AICAR_DASH_P_h" name="5-[(5-phospho-1-deoxyribulos-1-ylamino)methylideneamino]-1-(5-phosphoribosyl)imidazole-4-carboxamide" compartment="h" hasOnlySubstanceUnits="false" boundaryCondition="false" constant="false">
        <notes>
          <body xmlns="http://www.w3.org/1999/xhtml">
            <p>FORMULA: C15H21N5O15P2</p>
            <p>CHARGE: -4</p>
          </body>
        </notes>
      </species>
      <species id="M_EIGP_h" name="Erythro-1-imidazol-4-glycerol 3-phosphate" compartment="h" hasOnlySubstanceUnits="false" boundaryCondition="false" constant="false">
        <notes>
          <body xmlns="http://www.w3.org/1999/xhtml">
            <p>FORMULA: C6H9N2O6P</p>
            <p>CHARGE: -2</p>
          </body>
        </notes>
      </species>
      <species id="M_AICAR_h" name="5-Amino-1-(5-Phospho-D-ribosyl)imidazole-4-carboxamide" compartment="h" hasOnlySubstanceUnits="false" boundaryCondition="false" constant="false">
        <notes>
          <body xmlns="http://www.w3.org/1999/xhtml">
            <p>FORMULA: C9H14N4O8P</p>
            <p>CHARGE: -1</p>
          </body>
        </notes>
      </species>
      <species id="M_IA_DASH_P_h" name="Imidazole acetol-phosphate" compartment="h" hasOnlySubstanceUnits="false" boundaryCondition="false" constant="false">
        <notes>
          <body xmlns="http://www.w3.org/1999/xhtml">
            <p>FORMULA: C6H7N2O5P</p>
            <p>CHARGE: -2</p>
          </body>
        </notes>
      </species>
      <species id="M_Hisol_DASH_P_h" name="Histidinol phosphate" compartment="h" hasOnlySubstanceUnits="false" boundaryCondition="false" constant="false">
        <notes>
          <body xmlns="http://www.w3.org/1999/xhtml">
            <p>FORMULA: C6H11N3O4P</p>
            <p>CHARGE: -1</p>
          </body>
        </notes>
      </species>
      <species id="M_Hisol_h" name="Histidinol" compartment="h" hasOnlySubstanceUnits="false" boundaryCondition="false" constant="false">
        <notes>
          <body xmlns="http://www.w3.org/1999/xhtml">
            <p>FORMULA: C6H12N3O</p>
            <p>CHARGE: 1</p>
          </body>
        </notes>
      </species>
      <species id="M_Hisal_h" name="Histidinal" compartment="h" hasOnlySubstanceUnits="false" boundaryCondition="false" constant="false">
        <notes>
          <body xmlns="http://www.w3.org/1999/xhtml">
            <p>FORMULA: C6H9N3O</p>
            <p>CHARGE: 0</p>
          </body>
        </notes>
      </species>
      <species id="M_His_h" name="Histidine" compartment="h" hasOnlySubstanceUnits="false" boundaryCondition="false" constant="false">
        <notes>
          <body xmlns="http://www.w3.org/1999/xhtml">
            <p>FORMULA: C6H9N3O2</p>
            <p>CHARGE: 0</p>
          </body>
        </notes>
      </species>
      <species id="M_Thr_h" name="Threonine" compartment="h" hasOnlySubstanceUnits="false" boundaryCondition="false" constant="false">
        <notes>
          <body xmlns="http://www.w3.org/1999/xhtml">
            <p>FORMULA: C4H9NO3</p>
            <p>CHARGE: 0</p>
          </body>
        </notes>
      </species>
      <species id="M_OB_h" name="2-Oxobutanoate" compartment="h" hasOnlySubstanceUnits="false" boundaryCondition="false" constant="false">
        <notes>
          <body xmlns="http://www.w3.org/1999/xhtml">
            <p>FORMULA: C4H5O3</p>
            <p>CHARGE: -1</p>
          </body>
        </notes>
      </species>
      <species id="M_ThPP_h" name="ThPP, Thiamine pyrophosphate" compartment="h" hasOnlySubstanceUnits="false" boundaryCondition="false" constant="false">
        <notes>
          <body xmlns="http://www.w3.org/1999/xhtml">
            <p>FORMULA: C12H16N4O7P2S</p>
            <p>CHARGE: -3</p>
          </body>
        </notes>
      </species>
      <species id="M_H_DASH_Eth_DASH_ThPP_h" name="2-(alpha-Hydroxyethyl)thiamine diphosphate" compartment="h" hasOnlySubstanceUnits="false" boundaryCondition="false" constant="false">
        <notes>
          <body xmlns="http://www.w3.org/1999/xhtml">
            <p>FORMULA: C14H20N4O8P2S</p>
            <p>CHARGE: -3</p>
          </body>
        </notes>
      </species>
      <species id="M_AHB_h" name="2-Aceto-2-hydroxybutanoate" compartment="h" hasOnlySubstanceUnits="false" boundaryCondition="false" constant="false">
        <notes>
          <body xmlns="http://www.w3.org/1999/xhtml">
            <p>FORMULA: C6H9O4</p>
            <p>CHARGE: -1</p>
          </body>
        </notes>
      </species>
      <species id="M_HMOP_h" name="(R)-3-Hydroxy-3-methyl-2-oxopentanoate" compartment="h" hasOnlySubstanceUnits="false" boundaryCondition="false" constant="false">
        <notes>
          <body xmlns="http://www.w3.org/1999/xhtml">
            <p>FORMULA: C6H9O4</p>
            <p>CHARGE: -1</p>
          </body>
        </notes>
      </species>
      <species id="M_DHMP_h" name="2,3-Dihydroxy-3-methylpentanoate" compartment="h" hasOnlySubstanceUnits="false" boundaryCondition="false" constant="false">
        <notes>
          <body xmlns="http://www.w3.org/1999/xhtml">
            <p>FORMULA: C6H11O4</p>
            <p>CHARGE: -1</p>
          </body>
        </notes>
      </species>
      <species id="M_MOP_h" name="3-Methyl-2-oxopentanoate" compartment="h" hasOnlySubstanceUnits="false" boundaryCondition="false" constant="false">
        <notes>
          <body xmlns="http://www.w3.org/1999/xhtml">
            <p>FORMULA: C6H9O3</p>
            <p>CHARGE: -1</p>
          </body>
        </notes>
      </species>
      <species id="M_Ile_h" name="Isoleucine" compartment="h" hasOnlySubstanceUnits="false" boundaryCondition="false" constant="false">
        <notes>
          <body xmlns="http://www.w3.org/1999/xhtml">
            <p>FORMULA: C6H13NO2</p>
            <p>CHARGE: 0</p>
          </body>
        </notes>
      </species>
      <species id="M_AL_h" name="2-Acetolactate" compartment="h" hasOnlySubstanceUnits="false" boundaryCondition="false" constant="false">
        <notes>
          <body xmlns="http://www.w3.org/1999/xhtml">
            <p>FORMULA: C5H7O4</p>
            <p>CHARGE: -1</p>
          </body>
        </notes>
      </species>
      <species id="M_HMOB_h" name="3-Hydroxy-3-methyl-2-oxobutanoic acid" compartment="h" hasOnlySubstanceUnits="false" boundaryCondition="false" constant="false">
        <notes>
          <body xmlns="http://www.w3.org/1999/xhtml">
            <p>FORMULA: C5H7O4</p>
            <p>CHARGE: -1</p>
          </body>
        </notes>
      </species>
      <species id="M_DHMB_h" name="2,3-Dihydroxy-3-methylbutanoate" compartment="h" hasOnlySubstanceUnits="false" boundaryCondition="false" constant="false">
        <notes>
          <body xmlns="http://www.w3.org/1999/xhtml">
            <p>FORMULA: C5H9O4</p>
            <p>CHARGE: -1</p>
          </body>
        </notes>
      </species>
      <species id="M_MOB_h" name="3-Methyl-2-oxobutanoate" compartment="h" hasOnlySubstanceUnits="false" boundaryCondition="false" constant="false">
        <notes>
          <body xmlns="http://www.w3.org/1999/xhtml">
            <p>FORMULA: C5H7O3</p>
            <p>CHARGE: -1</p>
          </body>
        </notes>
      </species>
      <species id="M_2IPM_h" name="2-Isopropylmalate" compartment="h" hasOnlySubstanceUnits="false" boundaryCondition="false" constant="false">
        <notes>
          <body xmlns="http://www.w3.org/1999/xhtml">
            <p>FORMULA: C7H10O5</p>
            <p>CHARGE: -2</p>
          </body>
        </notes>
      </species>
      <species id="M_IPM_h" name="2-Isopropylmaleate" compartment="h" hasOnlySubstanceUnits="false" boundaryCondition="false" constant="false">
        <notes>
          <body xmlns="http://www.w3.org/1999/xhtml">
            <p>FORMULA: C7H8O4</p>
            <p>CHARGE: -2</p>
          </body>
        </notes>
      </species>
      <species id="M_3IPM_h" name="3-Isopropylmalate" compartment="h" hasOnlySubstanceUnits="false" boundaryCondition="false" constant="false">
        <notes>
          <body xmlns="http://www.w3.org/1999/xhtml">
            <p>FORMULA: C7H10O5</p>
            <p>CHARGE: -2</p>
          </body>
        </notes>
      </species>
      <species id="M_IPO_h" name="2-Isopropyl-3-oxosuccinate" compartment="h" hasOnlySubstanceUnits="false" boundaryCondition="false" constant="false">
        <notes>
          <body xmlns="http://www.w3.org/1999/xhtml">
            <p>FORMULA: C7H8O5</p>
            <p>CHARGE: -2</p>
          </body>
        </notes>
      </species>
      <species id="M_4MOP_h" name="4-Methyl-2-oxopentanoate" compartment="h" hasOnlySubstanceUnits="false" boundaryCondition="false" constant="false">
        <notes>
          <body xmlns="http://www.w3.org/1999/xhtml">
            <p>FORMULA: C6H9O3</p>
            <p>CHARGE: -1</p>
          </body>
        </notes>
      </species>
      <species id="M_Leu_h" name="Leucine" compartment="h" hasOnlySubstanceUnits="false" boundaryCondition="false" constant="false">
        <notes>
          <body xmlns="http://www.w3.org/1999/xhtml">
            <p>FORMULA: C6H13NO2</p>
            <p>CHARGE: 0</p>
          </body>
        </notes>
      </species>
      <species id="M_AspP_h" name="Aspartyl-4-phosphate" compartment="h" hasOnlySubstanceUnits="false" boundaryCondition="false" constant="false">
        <notes>
          <body xmlns="http://www.w3.org/1999/xhtml">
            <p>FORMULA: C4H6NO7P</p>
            <p>CHARGE: -2</p>
          </body>
        </notes>
      </species>
      <species id="M_Asp_DASH_SeA_h" name="Aspartate 4-semialdehyde" compartment="h" hasOnlySubstanceUnits="false" boundaryCondition="false" constant="false">
        <notes>
          <body xmlns="http://www.w3.org/1999/xhtml">
            <p>FORMULA: C4H7NO3</p>
            <p>CHARGE: 0</p>
          </body>
        </notes>
      </species>
      <species id="M_DHD_h" name="2,3-Dihydrodipicolinate" compartment="h" hasOnlySubstanceUnits="false" boundaryCondition="false" constant="false">
        <notes>
          <body xmlns="http://www.w3.org/1999/xhtml">
            <p>FORMULA: C7H5NO4</p>
            <p>CHARGE: -2</p>
          </body>
        </notes>
      </species>
      <species id="M_THD_h" name="2,3,4,5-Tetrahydrodipicolinate" compartment="h" hasOnlySubstanceUnits="false" boundaryCondition="false" constant="false">
        <notes>
          <body xmlns="http://www.w3.org/1999/xhtml">
            <p>FORMULA: C7H7NO4</p>
            <p>CHARGE: -2</p>
          </body>
        </notes>
      </species>
      <species id="M_DAP_h" name="Diaminopimelate" compartment="h" hasOnlySubstanceUnits="false" boundaryCondition="false" constant="false">
        <notes>
          <body xmlns="http://www.w3.org/1999/xhtml">
            <p>FORMULA: C7H14N2O4</p>
            <p>CHARGE: 0</p>
          </body>
        </notes>
      </species>
      <species id="M_mDAP_h" name="meso-Diaminopimelate" compartment="h" hasOnlySubstanceUnits="false" boundaryCondition="false" constant="false">
        <notes>
          <body xmlns="http://www.w3.org/1999/xhtml">
            <p>FORMULA: C7H14N2O4</p>
            <p>CHARGE: 0</p>
          </body>
        </notes>
      </species>
      <species id="M_Lys_h" name="Lysine" compartment="h" hasOnlySubstanceUnits="false" boundaryCondition="false" constant="false">
        <notes>
          <body xmlns="http://www.w3.org/1999/xhtml">
            <p>FORMULA: C6H15N2O2</p>
            <p>CHARGE: 1</p>
          </body>
        </notes>
      </species>
      <species id="M_H_DASH_Ser_h" name="Homoserine" compartment="h" hasOnlySubstanceUnits="false" boundaryCondition="false" constant="false">
        <notes>
          <body xmlns="http://www.w3.org/1999/xhtml">
            <p>FORMULA: C4H9NO3</p>
            <p>CHARGE: 0</p>
          </body>
        </notes>
      </species>
      <species id="M_PH_DASH_Ser_h" name="O-Phosphohomoserine" compartment="h" hasOnlySubstanceUnits="false" boundaryCondition="false" constant="false">
        <notes>
          <body xmlns="http://www.w3.org/1999/xhtml">
            <p>FORMULA: C4H8NO6P</p>
            <p>CHARGE: -2</p>
          </body>
        </notes>
      </species>
      <species id="M_CTH_h" name="Cystathionine" compartment="h" hasOnlySubstanceUnits="false" boundaryCondition="false" constant="false">
        <notes>
          <body xmlns="http://www.w3.org/1999/xhtml">
            <p>FORMULA: C7H14N2O4S</p>
            <p>CHARGE: 0</p>
          </body>
        </notes>
      </species>
      <species id="M_H_DASH_Cys_h" name="Homocysteine" compartment="h" hasOnlySubstanceUnits="false" boundaryCondition="false" constant="false">
        <notes>
          <body xmlns="http://www.w3.org/1999/xhtml">
            <p>FORMULA: C4H9NO2S</p>
            <p>CHARGE: 0</p>
          </body>
        </notes>
      </species>
      <species id="M_M_DASH_THF_c" name="5,10-Methylenetetrahydrofolate" compartment="c" hasOnlySubstanceUnits="false" boundaryCondition="false" constant="false">
        <notes>
          <body xmlns="http://www.w3.org/1999/xhtml">
            <p>FORMULA: C20H22N7O6</p>
            <p>CHARGE: -1</p>
          </body>
        </notes>
      </species>
      <species id="M_5M_DASH_THF_c" name="5-Methyltetrahydrofolate" compartment="c" hasOnlySubstanceUnits="false" boundaryCondition="false" constant="false">
        <notes>
          <body xmlns="http://www.w3.org/1999/xhtml">
            <p>FORMULA: C20H24N7O6</p>
            <p>CHARGE: -1</p>
          </body>
        </notes>
      </species>
      <species id="M_H_DASH_Cys_c" name="Homocysteine" compartment="c" hasOnlySubstanceUnits="false" boundaryCondition="false" constant="false">
        <notes>
          <body xmlns="http://www.w3.org/1999/xhtml">
            <p>FORMULA: C4H9NO2S</p>
            <p>CHARGE: 0</p>
          </body>
        </notes>
      </species>
      <species id="M_Met_c" name="Methionine" compartment="c" hasOnlySubstanceUnits="false" boundaryCondition="false" constant="false">
        <notes>
          <body xmlns="http://www.w3.org/1999/xhtml">
            <p>FORMULA: C5H11NO2S</p>
            <p>CHARGE: 0</p>
          </body>
        </notes>
      </species>
      <species id="M_aMet_c" name="Adenosylmethionine" compartment="c" hasOnlySubstanceUnits="false" boundaryCondition="false" constant="false">
        <notes>
          <body xmlns="http://www.w3.org/1999/xhtml">
            <p>FORMULA: C15H22N6O5S</p>
            <p>CHARGE: 0</p>
          </body>
        </notes>
      </species>
      <species id="M_aH_DASH_Cys_c" name="Adenosylhomocysteine" compartment="c" hasOnlySubstanceUnits="false" boundaryCondition="false" constant="false">
        <notes>
          <body xmlns="http://www.w3.org/1999/xhtml">
            <p>FORMULA: C14H20N6O5S</p>
            <p>CHARGE: 0</p>
          </body>
        </notes>
      </species>
      <species id="M_PRE_h" name="Prephenate" compartment="h" hasOnlySubstanceUnits="false" boundaryCondition="false" constant="false">
        <notes>
          <body xmlns="http://www.w3.org/1999/xhtml">
            <p>FORMULA: C10H8O6</p>
            <p>CHARGE: -2</p>
          </body>
        </notes>
      </species>
      <species id="M_AGN_h" name="Arogenate" compartment="h" hasOnlySubstanceUnits="false" boundaryCondition="false" constant="false">
        <notes>
          <body xmlns="http://www.w3.org/1999/xhtml">
            <p>FORMULA: C10H12NO5</p>
            <p>CHARGE: -1</p>
          </body>
        </notes>
      </species>
      <species id="M_Phe_h" name="Phenylalanine" compartment="h" hasOnlySubstanceUnits="false" boundaryCondition="false" constant="false">
        <notes>
          <body xmlns="http://www.w3.org/1999/xhtml">
            <p>FORMULA: C9H11NO2</p>
            <p>CHARGE: 0</p>
          </body>
        </notes>
      </species>
      <species id="M_Arg_m" name="Arginine" compartment="m" hasOnlySubstanceUnits="false" boundaryCondition="false" constant="false">
        <notes>
          <body xmlns="http://www.w3.org/1999/xhtml">
            <p>FORMULA: C6H15N4O2</p>
            <p>CHARGE: 1</p>
          </body>
        </notes>
      </species>
      <species id="M_Orn_m" name="Ornithine" compartment="m" hasOnlySubstanceUnits="false" boundaryCondition="false" constant="false">
        <notes>
          <body xmlns="http://www.w3.org/1999/xhtml">
            <p>FORMULA: C5H13N2O2</p>
            <p>CHARGE: 1</p>
          </body>
        </notes>
      </species>
      <species id="M_urea_m" name="Urea" compartment="m" hasOnlySubstanceUnits="false" boundaryCondition="false" constant="false">
        <notes>
          <body xmlns="http://www.w3.org/1999/xhtml">
            <p>FORMULA: CH5N2O</p>
            <p>CHARGE: 1</p>
          </body>
        </notes>
      </species>
      <species id="M_Glu_DASH_SeA_m" name="Glutamate 5-semialdehyde" compartment="m" hasOnlySubstanceUnits="false" boundaryCondition="false" constant="false">
        <notes>
          <body xmlns="http://www.w3.org/1999/xhtml">
            <p>FORMULA: C5H9NO3</p>
            <p>CHARGE: 0</p>
          </body>
        </notes>
      </species>
      <species id="M_GluP_c" name="Glutamate 5-phosphate" compartment="c" hasOnlySubstanceUnits="false" boundaryCondition="false" constant="false">
        <notes>
          <body xmlns="http://www.w3.org/1999/xhtml">
            <p>FORMULA: C5H8NO7P</p>
            <p>CHARGE: -2</p>
          </body>
        </notes>
      </species>
      <species id="M_GluP_h" name="Glutamate 5-phosphate" compartment="h" hasOnlySubstanceUnits="false" boundaryCondition="false" constant="false">
        <notes>
          <body xmlns="http://www.w3.org/1999/xhtml">
            <p>FORMULA: C5H8NO7P</p>
            <p>CHARGE: -2</p>
          </body>
        </notes>
      </species>
      <species id="M_GluP_m" name="Glutamate 5-phosphate" compartment="m" hasOnlySubstanceUnits="false" boundaryCondition="false" constant="false">
        <notes>
          <body xmlns="http://www.w3.org/1999/xhtml">
            <p>FORMULA: C5H8NO7P</p>
            <p>CHARGE: -2</p>
          </body>
        </notes>
      </species>
      <species id="M_Glu_DASH_SeA_c" name="Glutamate 5-semialdehyde" compartment="c" hasOnlySubstanceUnits="false" boundaryCondition="false" constant="false">
        <notes>
          <body xmlns="http://www.w3.org/1999/xhtml">
            <p>FORMULA: C5H9NO3</p>
            <p>CHARGE: 0</p>
          </body>
        </notes>
      </species>
      <species id="M_Glu_DASH_SeA_h" name="Glutamate 5-semialdehyde" compartment="h" hasOnlySubstanceUnits="false" boundaryCondition="false" constant="false">
        <notes>
          <body xmlns="http://www.w3.org/1999/xhtml">
            <p>FORMULA: C5H9NO3</p>
            <p>CHARGE: 0</p>
          </body>
        </notes>
      </species>
      <species id="M_P5C_c" name="1-Pyrroline-5-carboxylate" compartment="c" hasOnlySubstanceUnits="false" boundaryCondition="false" constant="false">
        <notes>
          <body xmlns="http://www.w3.org/1999/xhtml">
            <p>FORMULA: C5H6NO2</p>
            <p>CHARGE: -1</p>
          </body>
        </notes>
      </species>
      <species id="M_P5C_h" name="1-Pyrroline-5-carboxylate" compartment="h" hasOnlySubstanceUnits="false" boundaryCondition="false" constant="false">
        <notes>
          <body xmlns="http://www.w3.org/1999/xhtml">
            <p>FORMULA: C5H6NO2</p>
            <p>CHARGE: -1</p>
          </body>
        </notes>
      </species>
      <species id="M_P5C_m" name="1-Pyrroline-5-carboxylate" compartment="m" hasOnlySubstanceUnits="false" boundaryCondition="false" constant="false">
        <notes>
          <body xmlns="http://www.w3.org/1999/xhtml">
            <p>FORMULA: C5H6NO2</p>
            <p>CHARGE: -1</p>
          </body>
        </notes>
      </species>
      <species id="M_Pro_c" name="Proline" compartment="c" hasOnlySubstanceUnits="false" boundaryCondition="false" constant="false">
        <notes>
          <body xmlns="http://www.w3.org/1999/xhtml">
            <p>FORMULA: C5H9NO2</p>
            <p>CHARGE: 0</p>
          </body>
        </notes>
      </species>
      <species id="M_Pro_m" name="Proline" compartment="m" hasOnlySubstanceUnits="false" boundaryCondition="false" constant="false">
        <notes>
          <body xmlns="http://www.w3.org/1999/xhtml">
            <p>FORMULA: C5H9NO2</p>
            <p>CHARGE: 0</p>
          </body>
        </notes>
      </species>
      <species id="M_P_DASH_HPR_h" name="3-Phosphohydroxypyruvate" compartment="h" hasOnlySubstanceUnits="false" boundaryCondition="false" constant="false">
        <notes>
          <body xmlns="http://www.w3.org/1999/xhtml">
            <p>FORMULA: C3H2O7P</p>
            <p>CHARGE: -3</p>
          </body>
        </notes>
      </species>
      <species id="M_PSer_h" name="O-Phosphoserine" compartment="h" hasOnlySubstanceUnits="false" boundaryCondition="false" constant="false">
        <notes>
          <body xmlns="http://www.w3.org/1999/xhtml">
            <p>FORMULA: C3H6NO6P</p>
            <p>CHARGE: -2</p>
          </body>
        </notes>
      </species>
      <species id="M_ANT_h" name="Anthranilate" compartment="h" hasOnlySubstanceUnits="false" boundaryCondition="false" constant="false">
        <notes>
          <body xmlns="http://www.w3.org/1999/xhtml">
            <p>FORMULA: C7H6NO2</p>
            <p>CHARGE: -1</p>
          </body>
        </notes>
      </species>
      <species id="M_PR_DASH_ANT_h" name="5-Phosphoribosyl-anthranilate" compartment="h" hasOnlySubstanceUnits="false" boundaryCondition="false" constant="false">
        <notes>
          <body xmlns="http://www.w3.org/1999/xhtml">
            <p>FORMULA: C12H13NO9P</p>
            <p>CHARGE: -3</p>
          </body>
        </notes>
      </species>
      <species id="M_CPD_DASH_Ru5P_h" name="1-(2-Carboxyphenylamino)-1-deoxy-D-ribulose 5-phosphate" compartment="h" hasOnlySubstanceUnits="false" boundaryCondition="false" constant="false">
        <notes>
          <body xmlns="http://www.w3.org/1999/xhtml">
            <p>FORMULA: C12H13NO9P</p>
            <p>CHARGE: -3</p>
          </body>
        </notes>
      </species>
      <species id="M_Ind_DASH_GP_h" name="Indole-glycerol 3-phosphate" compartment="h" hasOnlySubstanceUnits="false" boundaryCondition="false" constant="false">
        <notes>
          <body xmlns="http://www.w3.org/1999/xhtml">
            <p>FORMULA: C11H12NO6P</p>
            <p>CHARGE: -2</p>
          </body>
        </notes>
      </species>
      <species id="M_Ind_h" name="Indole" compartment="h" hasOnlySubstanceUnits="false" boundaryCondition="false" constant="false">
        <notes>
          <body xmlns="http://www.w3.org/1999/xhtml">
            <p>FORMULA: C8H7N</p>
            <p>CHARGE: 0</p>
          </body>
        </notes>
      </species>
      <species id="M_Trp_h" name="Tryptophan" compartment="h" hasOnlySubstanceUnits="false" boundaryCondition="false" constant="false">
        <notes>
          <body xmlns="http://www.w3.org/1999/xhtml">
            <p>FORMULA: C11H12N2O2</p>
            <p>CHARGE: 0</p>
          </body>
        </notes>
      </species>
      <species id="M_Tyr_h" name="Tyrosine" compartment="h" hasOnlySubstanceUnits="false" boundaryCondition="false" constant="false">
        <notes>
          <body xmlns="http://www.w3.org/1999/xhtml">
            <p>FORMULA: C9H11NO3</p>
            <p>CHARGE: 0</p>
          </body>
        </notes>
      </species>
      <species id="M_Val_h" name="Valine" compartment="h" hasOnlySubstanceUnits="false" boundaryCondition="false" constant="false">
        <notes>
          <body xmlns="http://www.w3.org/1999/xhtml">
            <p>FORMULA: C5H11NO2</p>
            <p>CHARGE: 0</p>
          </body>
        </notes>
      </species>
      <species id="M_PRA_h" name="5-Phospho-beta-D-ribosylamine" compartment="h" hasOnlySubstanceUnits="false" boundaryCondition="false" constant="false">
        <notes>
          <body xmlns="http://www.w3.org/1999/xhtml">
            <p>FORMULA: C5H11NO7P</p>
            <p>CHARGE: -1</p>
          </body>
        </notes>
      </species>
      <species id="M_GAR_h" name="5-Phospho-D-ribosylglycineamide" compartment="h" hasOnlySubstanceUnits="false" boundaryCondition="false" constant="false">
        <notes>
          <body xmlns="http://www.w3.org/1999/xhtml">
            <p>FORMULA: C7H14N2O8P</p>
            <p>CHARGE: -1</p>
          </body>
        </notes>
      </species>
      <species id="M_FGAR_h" name="5-Phospho-D-ribosyl-N-formylglycineamide" compartment="h" hasOnlySubstanceUnits="false" boundaryCondition="false" constant="false">
        <notes>
          <body xmlns="http://www.w3.org/1999/xhtml">
            <p>FORMULA: C8H13N2O9P</p>
            <p>CHARGE: -2</p>
          </body>
        </notes>
      </species>
      <species id="M_FGAM_h" name="5-Phospho-D-ribosyl-N-formylglycineamidine" compartment="h" hasOnlySubstanceUnits="false" boundaryCondition="false" constant="false">
        <notes>
          <body xmlns="http://www.w3.org/1999/xhtml">
            <p>FORMULA: C8H14N3O8P</p>
            <p>CHARGE: -2</p>
          </body>
        </notes>
      </species>
      <species id="M_AIR_h" name="5-Aminoimidazole ribonucleotide" compartment="h" hasOnlySubstanceUnits="false" boundaryCondition="false" constant="false">
        <notes>
          <body xmlns="http://www.w3.org/1999/xhtml">
            <p>FORMULA: C8H12N3O7P</p>
            <p>CHARGE: -2</p>
          </body>
        </notes>
      </species>
      <species id="M_CAIR_h" name="4-Carboxyaminoimidazole ribonucleotide" compartment="h" hasOnlySubstanceUnits="false" boundaryCondition="false" constant="false">
        <notes>
          <body xmlns="http://www.w3.org/1999/xhtml">
            <p>FORMULA: C9H11N3O9P</p>
            <p>CHARGE: -3</p>
          </body>
        </notes>
      </species>
      <species id="M_SAICAR_h" name="1-(5-Phosphoribosyl)-4-(N-succino-carboxamide)-5-aminoimidazole" compartment="h" hasOnlySubstanceUnits="false" boundaryCondition="false" constant="false">
        <notes>
          <body xmlns="http://www.w3.org/1999/xhtml">
            <p>FORMULA: C13H15N4O12P</p>
            <p>CHARGE: -4</p>
          </body>
        </notes>
      </species>
      <species id="M_FAICAR_h" name="5-phosphoribosyl-5-formamido-4-imidazole carboxamide" compartment="h" hasOnlySubstanceUnits="false" boundaryCondition="false" constant="false">
        <notes>
          <body xmlns="http://www.w3.org/1999/xhtml">
            <p>FORMULA: C10H13N4O9P</p>
            <p>CHARGE: -2</p>
          </body>
        </notes>
      </species>
      <species id="M_IMP_h" name="Inosine 5-phosphate" compartment="h" hasOnlySubstanceUnits="false" boundaryCondition="false" constant="false">
        <notes>
          <body xmlns="http://www.w3.org/1999/xhtml">
            <p>FORMULA: C10H11N4O8P</p>
            <p>CHARGE: -2</p>
          </body>
        </notes>
      </species>
      <species id="M_IMP_c" name="Inosine 5-phosphate" compartment="c" hasOnlySubstanceUnits="false" boundaryCondition="false" constant="false">
        <notes>
          <body xmlns="http://www.w3.org/1999/xhtml">
            <p>FORMULA: C10H11N4O8P</p>
            <p>CHARGE: -2</p>
          </body>
        </notes>
      </species>
      <species id="M_XMP_c" name="Xanthosine 5-phosphate" compartment="c" hasOnlySubstanceUnits="false" boundaryCondition="false" constant="false">
        <notes>
          <body xmlns="http://www.w3.org/1999/xhtml">
            <p>FORMULA: C10H11N4O9P</p>
            <p>CHARGE: -2</p>
          </body>
        </notes>
      </species>
      <species id="M_GMP_c" name="Guanosine 5-phosphate" compartment="c" hasOnlySubstanceUnits="false" boundaryCondition="false" constant="false">
        <notes>
          <body xmlns="http://www.w3.org/1999/xhtml">
            <p>FORMULA: C10H13N5O8P</p>
            <p>CHARGE: -1</p>
          </body>
        </notes>
      </species>
      <species id="M_GTP_h" name="Guanosine triphosphate" compartment="h" hasOnlySubstanceUnits="false" boundaryCondition="false" constant="false">
        <notes>
          <body xmlns="http://www.w3.org/1999/xhtml">
            <p>FORMULA: C10H13N5O14P3</p>
            <p>CHARGE: -3</p>
          </body>
        </notes>
      </species>
      <species id="M_DC_DASH_AMP_h" name="N6-(1,2-Dicarboxyethyl)-AMP" compartment="h" hasOnlySubstanceUnits="false" boundaryCondition="false" constant="false">
        <notes>
          <body xmlns="http://www.w3.org/1999/xhtml">
            <p>FORMULA: C14H14N5O11P</p>
            <p>CHARGE: -4</p>
          </body>
        </notes>
      </species>
      <species id="M_GDP_h" name="Guanosine diphosphate" compartment="h" hasOnlySubstanceUnits="false" boundaryCondition="false" constant="false">
        <notes>
          <body xmlns="http://www.w3.org/1999/xhtml">
            <p>FORMULA: C10H14N5O11P2</p>
            <p>CHARGE: -2</p>
          </body>
        </notes>
      </species>
      <species id="M_CB_DASH_Asp_h" name="N-Carbamoyl-L-aspartate" compartment="h" hasOnlySubstanceUnits="false" boundaryCondition="false" constant="false">
        <notes>
          <body xmlns="http://www.w3.org/1999/xhtml">
            <p>FORMULA: C5H6N2O5</p>
            <p>CHARGE: -2</p>
          </body>
        </notes>
      </species>
      <species id="M_DHO_h" name="Dihydroorotate" compartment="h" hasOnlySubstanceUnits="false" boundaryCondition="false" constant="false">
        <notes>
          <body xmlns="http://www.w3.org/1999/xhtml">
            <p>FORMULA: C5H4N2O4</p>
            <p>CHARGE: -2</p>
          </body>
        </notes>
      </species>
      <species id="M_DHO_m" name="Dihydroorotate" compartment="m" hasOnlySubstanceUnits="false" boundaryCondition="false" constant="false">
        <notes>
          <body xmlns="http://www.w3.org/1999/xhtml">
            <p>FORMULA: C5H4N2O4</p>
            <p>CHARGE: -2</p>
          </body>
        </notes>
      </species>
      <species id="M_ORO_m" name="Orotate" compartment="m" hasOnlySubstanceUnits="false" boundaryCondition="false" constant="false">
        <notes>
          <body xmlns="http://www.w3.org/1999/xhtml">
            <p>FORMULA: C5H3N2O4</p>
            <p>CHARGE: -1</p>
          </body>
        </notes>
      </species>
      <species id="M_ORO_c" name="Orotate" compartment="c" hasOnlySubstanceUnits="false" boundaryCondition="false" constant="false">
        <notes>
          <body xmlns="http://www.w3.org/1999/xhtml">
            <p>FORMULA: C5H3N2O4</p>
            <p>CHARGE: -1</p>
          </body>
        </notes>
      </species>
      <species id="M_OMP_c" name="Orotidine 5-phosphate" compartment="c" hasOnlySubstanceUnits="false" boundaryCondition="false" constant="false">
        <notes>
          <body xmlns="http://www.w3.org/1999/xhtml">
            <p>FORMULA: C10H10N2O11P</p>
            <p>CHARGE: -3</p>
          </body>
        </notes>
      </species>
      <species id="M_UMP_c" name="Uridine 5-phosphate" compartment="c" hasOnlySubstanceUnits="false" boundaryCondition="false" constant="false">
        <notes>
          <body xmlns="http://www.w3.org/1999/xhtml">
            <p>FORMULA: C9H11N2O9P</p>
            <p>CHARGE: -2</p>
          </body>
        </notes>
      </species>
      <species id="M_CTP_c" name="Cytidine triphosphate" compartment="c" hasOnlySubstanceUnits="false" boundaryCondition="false" constant="false">
        <notes>
          <body xmlns="http://www.w3.org/1999/xhtml">
            <p>FORMULA: C9H12N3O14P3</p>
            <p>CHARGE: -4</p>
          </body>
        </notes>
      </species>
      <species id="M_GDP_c" name="Guanosine diphosphate" compartment="c" hasOnlySubstanceUnits="false" boundaryCondition="false" constant="false">
        <notes>
          <body xmlns="http://www.w3.org/1999/xhtml">
            <p>FORMULA: C10H14N5O11P2</p>
            <p>CHARGE: -2</p>
          </body>
        </notes>
      </species>
      <species id="M_CDP_c" name="Cytidine diphosphate" compartment="c" hasOnlySubstanceUnits="false" boundaryCondition="false" constant="false">
        <notes>
          <body xmlns="http://www.w3.org/1999/xhtml">
            <p>FORMULA: C9H13N3O11P2</p>
            <p>CHARGE: -2</p>
          </body>
        </notes>
      </species>
      <species id="M_dADP_c" name="2-Deoxyadenosine 5-diphosphate" compartment="c" hasOnlySubstanceUnits="false" boundaryCondition="false" constant="false">
        <notes>
          <body xmlns="http://www.w3.org/1999/xhtml">
            <p>FORMULA: C10H13N5O9P2</p>
            <p>CHARGE: -2</p>
          </body>
        </notes>
      </species>
      <species id="M_dCDP_c" name="2-Deoxycytidine 5-diphosphate" compartment="c" hasOnlySubstanceUnits="false" boundaryCondition="false" constant="false">
        <notes>
          <body xmlns="http://www.w3.org/1999/xhtml">
            <p>FORMULA: C9H13N3O10P2</p>
            <p>CHARGE: -2</p>
          </body>
        </notes>
      </species>
      <species id="M_dGDP_c" name="2-Deoxyguanosine 5-diphosphate" compartment="c" hasOnlySubstanceUnits="false" boundaryCondition="false" constant="false">
        <notes>
          <body xmlns="http://www.w3.org/1999/xhtml">
            <p>FORMULA: C10H14N5O10P2</p>
            <p>CHARGE: -1</p>
          </body>
        </notes>
      </species>
      <species id="M_dUDP_c" name="2-Deoxyuridine 5-diphosphate" compartment="c" hasOnlySubstanceUnits="false" boundaryCondition="false" constant="false">
        <notes>
          <body xmlns="http://www.w3.org/1999/xhtml">
            <p>FORMULA: C9H12N2O11P2</p>
            <p>CHARGE: -2</p>
          </body>
        </notes>
      </species>
      <species id="M_dUTP_c" name="2-Deoxyuridine 5-triphosphate" compartment="c" hasOnlySubstanceUnits="false" boundaryCondition="false" constant="false">
        <notes>
          <body xmlns="http://www.w3.org/1999/xhtml">
            <p>FORMULA: C9H12N2O14P3</p>
            <p>CHARGE: -3</p>
          </body>
        </notes>
      </species>
      <species id="M_dUMP_c" name="2-Deoxyuridine 5-monophosphate" compartment="c" hasOnlySubstanceUnits="false" boundaryCondition="false" constant="false">
        <notes>
          <body xmlns="http://www.w3.org/1999/xhtml">
            <p>FORMULA: C9H11N2O8P</p>
            <p>CHARGE: -2</p>
          </body>
        </notes>
      </species>
      <species id="M_dTMP_c" name="2-Deoxythymidine 5-monophosphate" compartment="c" hasOnlySubstanceUnits="false" boundaryCondition="false" constant="false">
        <notes>
          <body xmlns="http://www.w3.org/1999/xhtml">
            <p>FORMULA: C10H13N2O8P</p>
            <p>CHARGE: -2</p>
          </body>
        </notes>
      </species>
      <species id="M_dTDP_c" name="2-Deoxythymidine 5-diphosphate" compartment="c" hasOnlySubstanceUnits="false" boundaryCondition="false" constant="false">
        <notes>
          <body xmlns="http://www.w3.org/1999/xhtml">
            <p>FORMULA: C10H14N2O11P2</p>
            <p>CHARGE: -2</p>
          </body>
        </notes>
      </species>
      <species id="M_GTP_c" name="Guanosine triphosphate" compartment="c" hasOnlySubstanceUnits="false" boundaryCondition="false" constant="false">
        <notes>
          <body xmlns="http://www.w3.org/1999/xhtml">
            <p>FORMULA: C10H13N5O14P3</p>
            <p>CHARGE: -3</p>
          </body>
        </notes>
      </species>
      <species id="M_dATP_c" name="2-Deoxyadenosine 5-triphosphate" compartment="c" hasOnlySubstanceUnits="false" boundaryCondition="false" constant="false">
        <notes>
          <body xmlns="http://www.w3.org/1999/xhtml">
            <p>FORMULA: C10H13N5O12P3</p>
            <p>CHARGE: -3</p>
          </body>
        </notes>
      </species>
      <species id="M_dCTP_c" name="2-Deoxycytidine 5-triphosphate" compartment="c" hasOnlySubstanceUnits="false" boundaryCondition="false" constant="false">
        <notes>
          <body xmlns="http://www.w3.org/1999/xhtml">
            <p>FORMULA: C9H13N3O13P3</p>
            <p>CHARGE: -3</p>
          </body>
        </notes>
      </species>
      <species id="M_dGTP_c" name="2-Deoxyguanosine 5-triphosphate" compartment="c" hasOnlySubstanceUnits="false" boundaryCondition="false" constant="false">
        <notes>
          <body xmlns="http://www.w3.org/1999/xhtml">
            <p>FORMULA: C10H14N5O13P3</p>
            <p>CHARGE: -2</p>
          </body>
        </notes>
      </species>
      <species id="M_dTTP_c" name="2-Deoxythymidine 5-triphosphate" compartment="c" hasOnlySubstanceUnits="false" boundaryCondition="false" constant="false">
        <notes>
          <body xmlns="http://www.w3.org/1999/xhtml">
            <p>FORMULA: C10H14N2O14P3</p>
            <p>CHARGE: -3</p>
          </body>
        </notes>
      </species>
      <species id="M_SO4_c" name="Sulfate" compartment="c" hasOnlySubstanceUnits="false" boundaryCondition="false" constant="false">
        <notes>
          <body xmlns="http://www.w3.org/1999/xhtml">
            <p>FORMULA: O4S</p>
            <p>CHARGE: -2</p>
          </body>
        </notes>
      </species>
      <species id="M_GCA_c" name="Glycolate" compartment="c" hasOnlySubstanceUnits="false" boundaryCondition="false" constant="false">
        <notes>
          <body xmlns="http://www.w3.org/1999/xhtml">
            <p>FORMULA: C2H3O3</p>
            <p>CHARGE: -1</p>
          </body>
        </notes>
      </species>
      <species id="M_GCEA_c" name="Glycerate" compartment="c" hasOnlySubstanceUnits="false" boundaryCondition="false" constant="false">
        <notes>
          <body xmlns="http://www.w3.org/1999/xhtml">
            <p>FORMULA: C3H5O4</p>
            <p>CHARGE: -1</p>
          </body>
        </notes>
      </species>
      <species id="M_Ala_c" name="Alanine" compartment="c" hasOnlySubstanceUnits="false" boundaryCondition="false" constant="false">
        <notes>
          <body xmlns="http://www.w3.org/1999/xhtml">
            <p>FORMULA: C3H7NO2</p>
            <p>CHARGE: 0</p>
          </body>
        </notes>
      </species>
      <species id="M_Arg_c" name="Arginine" compartment="c" hasOnlySubstanceUnits="false" boundaryCondition="false" constant="false">
        <notes>
          <body xmlns="http://www.w3.org/1999/xhtml">
            <p>FORMULA: C6H15N4O2</p>
            <p>CHARGE: 1</p>
          </body>
        </notes>
      </species>
      <species id="M_Lys_c" name="Lysine" compartment="c" hasOnlySubstanceUnits="false" boundaryCondition="false" constant="false">
        <notes>
          <body xmlns="http://www.w3.org/1999/xhtml">
            <p>FORMULA: C6H15N2O2</p>
            <p>CHARGE: 1</p>
          </body>
        </notes>
      </species>
      <species id="M_Lys_m" name="Lysine" compartment="m" hasOnlySubstanceUnits="false" boundaryCondition="false" constant="false">
        <notes>
          <body xmlns="http://www.w3.org/1999/xhtml">
            <p>FORMULA: C6H15N2O2</p>
            <p>CHARGE: 1</p>
          </body>
        </notes>
      </species>
      <species id="M_His_m" name="Histidine" compartment="m" hasOnlySubstanceUnits="false" boundaryCondition="false" constant="false">
        <notes>
          <body xmlns="http://www.w3.org/1999/xhtml">
            <p>FORMULA: C6H9N3O2</p>
            <p>CHARGE: 0</p>
          </body>
        </notes>
      </species>
      <species id="M_His_c" name="Histidine" compartment="c" hasOnlySubstanceUnits="false" boundaryCondition="false" constant="false">
        <notes>
          <body xmlns="http://www.w3.org/1999/xhtml">
            <p>FORMULA: C6H9N3O2</p>
            <p>CHARGE: 0</p>
          </body>
        </notes>
      </species>
      <species id="M_DHO_c" name="Dihydroorotate" compartment="c" hasOnlySubstanceUnits="false" boundaryCondition="false" constant="false">
        <notes>
          <body xmlns="http://www.w3.org/1999/xhtml">
            <p>FORMULA: C5H4N2O4</p>
            <p>CHARGE: -2</p>
          </body>
        </notes>
      </species>
      <species id="M_O2_c" name="O2, oxygen" compartment="c" hasOnlySubstanceUnits="false" boundaryCondition="false" constant="false">
        <notes>
          <body xmlns="http://www.w3.org/1999/xhtml">
            <p>FORMULA: O2</p>
            <p>CHARGE: 0</p>
          </body>
        </notes>
      </species>
      <species id="M_Arg_p" name="Arginine" compartment="p" hasOnlySubstanceUnits="false" boundaryCondition="false" constant="false">
        <notes>
          <body xmlns="http://www.w3.org/1999/xhtml">
            <p>FORMULA: C6H15N4O2</p>
            <p>CHARGE: 1</p>
          </body>
        </notes>
      </species>
      <species id="M_Asn_p" name="Asparagine" compartment="p" hasOnlySubstanceUnits="false" boundaryCondition="false" constant="false">
        <notes>
          <body xmlns="http://www.w3.org/1999/xhtml">
            <p>FORMULA: C4H7N2O3</p>
            <p>CHARGE: -1</p>
          </body>
        </notes>
      </species>
      <species id="M_Cys_p" name="Cysteine" compartment="p" hasOnlySubstanceUnits="false" boundaryCondition="false" constant="false">
        <notes>
          <body xmlns="http://www.w3.org/1999/xhtml">
            <p>FORMULA: C3H7NO2S</p>
            <p>CHARGE: 0</p>
          </body>
        </notes>
      </species>
      <species id="M_Gln_p" name="Glutamine" compartment="p" hasOnlySubstanceUnits="false" boundaryCondition="false" constant="false">
        <notes>
          <body xmlns="http://www.w3.org/1999/xhtml">
            <p>FORMULA: C5H9N2O3</p>
            <p>CHARGE: -1</p>
          </body>
        </notes>
      </species>
      <species id="M_His_p" name="Histidine" compartment="p" hasOnlySubstanceUnits="false" boundaryCondition="false" constant="false">
        <notes>
          <body xmlns="http://www.w3.org/1999/xhtml">
            <p>FORMULA: C6H9N3O2</p>
            <p>CHARGE: 0</p>
          </body>
        </notes>
      </species>
      <species id="M_Ile_c" name="Isoleucine" compartment="c" hasOnlySubstanceUnits="false" boundaryCondition="false" constant="false">
        <notes>
          <body xmlns="http://www.w3.org/1999/xhtml">
            <p>FORMULA: C6H13NO2</p>
            <p>CHARGE: 0</p>
          </body>
        </notes>
      </species>
      <species id="M_Ile_p" name="Isoleucine" compartment="p" hasOnlySubstanceUnits="false" boundaryCondition="false" constant="false">
        <notes>
          <body xmlns="http://www.w3.org/1999/xhtml">
            <p>FORMULA: C6H13NO2</p>
            <p>CHARGE: 0</p>
          </body>
        </notes>
      </species>
      <species id="M_Leu_c" name="Leucine" compartment="c" hasOnlySubstanceUnits="false" boundaryCondition="false" constant="false">
        <notes>
          <body xmlns="http://www.w3.org/1999/xhtml">
            <p>FORMULA: C6H13NO2</p>
            <p>CHARGE: 0</p>
          </body>
        </notes>
      </species>
      <species id="M_Leu_p" name="Leucine" compartment="p" hasOnlySubstanceUnits="false" boundaryCondition="false" constant="false">
        <notes>
          <body xmlns="http://www.w3.org/1999/xhtml">
            <p>FORMULA: C6H13NO2</p>
            <p>CHARGE: 0</p>
          </body>
        </notes>
      </species>
      <species id="M_Lys_p" name="Lysine" compartment="p" hasOnlySubstanceUnits="false" boundaryCondition="false" constant="false">
        <notes>
          <body xmlns="http://www.w3.org/1999/xhtml">
            <p>FORMULA: C6H15N2O2</p>
            <p>CHARGE: 1</p>
          </body>
        </notes>
      </species>
      <species id="M_Met_p" name="Methionine" compartment="p" hasOnlySubstanceUnits="false" boundaryCondition="false" constant="false">
        <notes>
          <body xmlns="http://www.w3.org/1999/xhtml">
            <p>FORMULA: C5H11NO2S</p>
            <p>CHARGE: 0</p>
          </body>
        </notes>
      </species>
      <species id="M_Phe_c" name="Phenylalanine" compartment="c" hasOnlySubstanceUnits="false" boundaryCondition="false" constant="false">
        <notes>
          <body xmlns="http://www.w3.org/1999/xhtml">
            <p>FORMULA: C9H11NO2</p>
            <p>CHARGE: 0</p>
          </body>
        </notes>
      </species>
      <species id="M_Phe_p" name="Phenylalanine" compartment="p" hasOnlySubstanceUnits="false" boundaryCondition="false" constant="false">
        <notes>
          <body xmlns="http://www.w3.org/1999/xhtml">
            <p>FORMULA: C9H11NO2</p>
            <p>CHARGE: 0</p>
          </body>
        </notes>
      </species>
      <species id="M_Pro_p" name="Proline" compartment="p" hasOnlySubstanceUnits="false" boundaryCondition="false" constant="false">
        <notes>
          <body xmlns="http://www.w3.org/1999/xhtml">
            <p>FORMULA: C5H9NO2</p>
            <p>CHARGE: 0</p>
          </body>
        </notes>
      </species>
      <species id="M_Thr_p" name="Threonine" compartment="p" hasOnlySubstanceUnits="false" boundaryCondition="false" constant="false">
        <notes>
          <body xmlns="http://www.w3.org/1999/xhtml">
            <p>FORMULA: C4H9NO3</p>
            <p>CHARGE: 0</p>
          </body>
        </notes>
      </species>
      <species id="M_Trp_c" name="Tryptophan" compartment="c" hasOnlySubstanceUnits="false" boundaryCondition="false" constant="false">
        <notes>
          <body xmlns="http://www.w3.org/1999/xhtml">
            <p>FORMULA: C11H12N2O2</p>
            <p>CHARGE: 0</p>
          </body>
        </notes>
      </species>
      <species id="M_Trp_p" name="Tryptophan" compartment="p" hasOnlySubstanceUnits="false" boundaryCondition="false" constant="false">
        <notes>
          <body xmlns="http://www.w3.org/1999/xhtml">
            <p>FORMULA: C11H12N2O2</p>
            <p>CHARGE: 0</p>
          </body>
        </notes>
      </species>
      <species id="M_Tyr_c" name="Tyrosine" compartment="c" hasOnlySubstanceUnits="false" boundaryCondition="false" constant="false">
        <notes>
          <body xmlns="http://www.w3.org/1999/xhtml">
            <p>FORMULA: C9H11NO3</p>
            <p>CHARGE: 0</p>
          </body>
        </notes>
      </species>
      <species id="M_Tyr_p" name="Tyrosine" compartment="p" hasOnlySubstanceUnits="false" boundaryCondition="false" constant="false">
        <notes>
          <body xmlns="http://www.w3.org/1999/xhtml">
            <p>FORMULA: C9H11NO3</p>
            <p>CHARGE: 0</p>
          </body>
        </notes>
      </species>
      <species id="M_Val_c" name="Valine" compartment="c" hasOnlySubstanceUnits="false" boundaryCondition="false" constant="false">
        <notes>
          <body xmlns="http://www.w3.org/1999/xhtml">
            <p>FORMULA: C5H11NO2</p>
            <p>CHARGE: 0</p>
          </body>
        </notes>
      </species>
      <species id="M_Val_p" name="Valine" compartment="p" hasOnlySubstanceUnits="false" boundaryCondition="false" constant="false">
        <notes>
          <body xmlns="http://www.w3.org/1999/xhtml">
            <p>FORMULA: C5H11NO2</p>
            <p>CHARGE: 0</p>
          </body>
        </notes>
      </species>
      <species id="M_Asn_h" name="Asparagine" compartment="h" hasOnlySubstanceUnits="false" boundaryCondition="false" constant="false">
        <notes>
          <body xmlns="http://www.w3.org/1999/xhtml">
            <p>FORMULA: C4H7N2O3</p>
            <p>CHARGE: -1</p>
          </body>
        </notes>
      </species>
      <species id="M_Asn_m" name="Asparagine" compartment="m" hasOnlySubstanceUnits="false" boundaryCondition="false" constant="false">
        <notes>
          <body xmlns="http://www.w3.org/1999/xhtml">
            <p>FORMULA: C4H8N2O3</p>
            <p>CHARGE: 0</p>
          </body>
        </notes>
      </species>
      <species id="M_Ile_m" name="Isoleucine" compartment="m" hasOnlySubstanceUnits="false" boundaryCondition="false" constant="false">
        <notes>
          <body xmlns="http://www.w3.org/1999/xhtml">
            <p>FORMULA: C6H13NO2</p>
            <p>CHARGE: 0</p>
          </body>
        </notes>
      </species>
      <species id="M_Leu_m" name="Leucine" compartment="m" hasOnlySubstanceUnits="false" boundaryCondition="false" constant="false">
        <notes>
          <body xmlns="http://www.w3.org/1999/xhtml">
            <p>FORMULA: C6H13NO2</p>
            <p>CHARGE: 0</p>
          </body>
        </notes>
      </species>
      <species id="M_Met_h" name="Methionine" compartment="h" hasOnlySubstanceUnits="false" boundaryCondition="false" constant="false">
        <notes>
          <body xmlns="http://www.w3.org/1999/xhtml">
            <p>FORMULA: C5H11NO2S</p>
            <p>CHARGE: 0</p>
          </body>
        </notes>
      </species>
      <species id="M_Met_m" name="Methionine" compartment="m" hasOnlySubstanceUnits="false" boundaryCondition="false" constant="false">
        <notes>
          <body xmlns="http://www.w3.org/1999/xhtml">
            <p>FORMULA: C5H11NO2S</p>
            <p>CHARGE: 0</p>
          </body>
        </notes>
      </species>
      <species id="M_Phe_m" name="Phenylalanine" compartment="m" hasOnlySubstanceUnits="false" boundaryCondition="false" constant="false">
        <notes>
          <body xmlns="http://www.w3.org/1999/xhtml">
            <p>FORMULA: C9H11NO2</p>
            <p>CHARGE: 0</p>
          </body>
        </notes>
      </species>
      <species id="M_Pro_h" name="Proline" compartment="h" hasOnlySubstanceUnits="false" boundaryCondition="false" constant="false">
        <notes>
          <body xmlns="http://www.w3.org/1999/xhtml">
            <p>FORMULA: C5H9NO2</p>
            <p>CHARGE: 0</p>
          </body>
        </notes>
      </species>
      <species id="M_Thr_m" name="Threonine" compartment="m" hasOnlySubstanceUnits="false" boundaryCondition="false" constant="false">
        <notes>
          <body xmlns="http://www.w3.org/1999/xhtml">
            <p>FORMULA: C4H9NO3</p>
            <p>CHARGE: 0</p>
          </body>
        </notes>
      </species>
      <species id="M_Trp_m" name="Tryptophan" compartment="m" hasOnlySubstanceUnits="false" boundaryCondition="false" constant="false">
        <notes>
          <body xmlns="http://www.w3.org/1999/xhtml">
            <p>FORMULA: C11H12N2O2</p>
            <p>CHARGE: 0</p>
          </body>
        </notes>
      </species>
      <species id="M_Tyr_m" name="Tyrosine" compartment="m" hasOnlySubstanceUnits="false" boundaryCondition="false" constant="false">
        <notes>
          <body xmlns="http://www.w3.org/1999/xhtml">
            <p>FORMULA: C9H11NO3</p>
            <p>CHARGE: 0</p>
          </body>
        </notes>
      </species>
      <species id="M_Val_m" name="Valine" compartment="m" hasOnlySubstanceUnits="false" boundaryCondition="false" constant="false">
        <notes>
          <body xmlns="http://www.w3.org/1999/xhtml">
            <p>FORMULA: C5H11NO2</p>
            <p>CHARGE: 0</p>
          </body>
        </notes>
      </species>
    </listOfSpecies>
    <listOfReactions>
      <reaction id="R_PSII_h" name="photosystem II" reversible="false">
        <notes>
          <body xmlns="http://www.w3.org/1999/xhtml">
            <p>GENE_ASSOCIATION: 2*(ATCG00020 AND ATCG00680 AND ATCG00280 AND ATCG00270 AND ATCG00580 AND ATCG00570 AND ATCG00710 AND ATCG00080 AND ATCG00550 AND ATCG00070 AND ATCG00560 AND ATCG00220 AND ATCG00700 AND (AT5G66570 OR AT3G50820) AND AT1G06680 AND (AT4G21280 OR AT4G05180) AND AT1G79040 AND AT1G44575 AND ATCG00690 AND AT3G21055 AND AT2G30570 AND AT2G06520 AND AT1G67740 AND ATCG00300)</p>
            <p>SUBSYSTEM: light reactions</p>
            <p>EC Number: 1.10.3.9</p>
            <p>Confidence Level: 2</p>
            <p>Reference: http://www.sciencedirect.com/science/article/pii/S1360138511002263</p>
            <p>KEGG: R09503</p>
          </body>
        </notes>
        <listOfReactants>
          <speciesReference species="M_hnu_h" stoichiometry="4"/>
          <speciesReference species="M_PQ_h" stoichiometry="2"/>
          <speciesReference species="M_H2O_h" stoichiometry="2"/>
          <speciesReference species="M_H_h" stoichiometry="4"/>
        </listOfReactants>
        <listOfProducts>
          <speciesReference species="M_PQH2_h" stoichiometry="2"/>
          <speciesReference species="M_O2_h" stoichiometry="1"/>
          <speciesReference species="M_H_l" stoichiometry="4"/>
        </listOfProducts>
        <kineticLaw>
          <math xmlns="http://www.w3.org/1998/Math/MathML">
            <ci> FLUX_VALUE </ci>
          </math>
          <listOfParameters>
            <parameter id="LOWER_BOUND" value="0" units="mmol_per_gDW_per_hr" constant="false"/>
            <parameter id="UPPER_BOUND" value="1000" units="mmol_per_gDW_per_hr" constant="false"/>
            <parameter id="FLUX_VALUE" value="0" units="mmol_per_gDW_per_hr" constant="false"/>
            <parameter id="OBJECTIVE_COEFFICIENT" value="0" units="mmol_per_gDW_per_hr" constant="false"/>
          </listOfParameters>
        </kineticLaw>
      </reaction>
      <reaction id="R_Cytb6f_h" name="cytochrom b6f complex" reversible="false">
        <notes>
          <body xmlns="http://www.w3.org/1999/xhtml">
            <p>GENE_ASSOCIATION: 2*(ATCG00540 AND ATCG00720 AND AT4G03280 AND ATCG00730 AND ATCG00600 AND ATCG00590 AND AT2G26500 AND ATCG00210)</p>
            <p>SUBSYSTEM: light reactions</p>
            <p>EC Number: 1.10.99.1</p>
            <p>Confidence Level: 2</p>
            <p>Reference: http://www.sciencedirect.com/science/article/pii/S1360138511002263</p>
            <p>KEGG: R03817</p>
          </body>
        </notes>
        <listOfReactants>
          <speciesReference species="M_H_h" stoichiometry="2"/>
          <speciesReference species="M_PQH2_h" stoichiometry="1"/>
          <speciesReference species="M_PCox_h" stoichiometry="2"/>
        </listOfReactants>
        <listOfProducts>
          <speciesReference species="M_PQ_h" stoichiometry="1"/>
          <speciesReference species="M_H_l" stoichiometry="4"/>
          <speciesReference species="M_PCrd_h" stoichiometry="2"/>
        </listOfProducts>
        <kineticLaw>
          <math xmlns="http://www.w3.org/1998/Math/MathML">
            <ci> FLUX_VALUE </ci>
          </math>
          <listOfParameters>
            <parameter id="LOWER_BOUND" value="0" units="mmol_per_gDW_per_hr" constant="false"/>
            <parameter id="UPPER_BOUND" value="1000" units="mmol_per_gDW_per_hr" constant="false"/>
            <parameter id="FLUX_VALUE" value="0" units="mmol_per_gDW_per_hr" constant="false"/>
            <parameter id="OBJECTIVE_COEFFICIENT" value="0" units="mmol_per_gDW_per_hr" constant="false"/>
          </listOfParameters>
        </kineticLaw>
      </reaction>
      <reaction id="R_PSI_h" name="photosystem I" reversible="false">
        <notes>
          <body xmlns="http://www.w3.org/1999/xhtml">
            <p>GENE_ASSOCIATION: ATCG00350 AND ATCG00340 AND ATCG01060 AND (AT4G02770 OR AT1G03130) AND (AT4G28750 OR AT2G20260) AND AT1G31330 AND AT1G55670 AND (AT3G16140 OR AT1G52230) AND ATCG00510 AND ATCG00630 AND AT1G30380 AND AT4G12800 AND AT5G64040 AND AT1G08380 AND AT2G46820</p>
            <p>SUBSYSTEM: light reactions</p>
            <p>EC Number: 1.97.1.12</p>
            <p>Confidence Level: 2</p>
            <p>Reference: http://www.sciencedirect.com/science/article/pii/S1360138511002263</p>
            <p>KEGG: R09542</p>
          </body>
        </notes>
        <listOfReactants>
          <speciesReference species="M_hnu_h" stoichiometry="1"/>
          <speciesReference species="M_PCrd_h" stoichiometry="1"/>
          <speciesReference species="M_Fdox_h" stoichiometry="1"/>
        </listOfReactants>
        <listOfProducts>
          <speciesReference species="M_PCox_h" stoichiometry="1"/>
          <speciesReference species="M_Fdrd_h" stoichiometry="1"/>
        </listOfProducts>
        <kineticLaw>
          <math xmlns="http://www.w3.org/1998/Math/MathML">
            <ci> FLUX_VALUE </ci>
          </math>
          <listOfParameters>
            <parameter id="LOWER_BOUND" value="0" units="mmol_per_gDW_per_hr" constant="false"/>
            <parameter id="UPPER_BOUND" value="1000" units="mmol_per_gDW_per_hr" constant="false"/>
            <parameter id="FLUX_VALUE" value="0" units="mmol_per_gDW_per_hr" constant="false"/>
            <parameter id="OBJECTIVE_COEFFICIENT" value="0" units="mmol_per_gDW_per_hr" constant="false"/>
          </listOfParameters>
        </kineticLaw>
      </reaction>
      <reaction id="R_Fd_DASH_NADPR_h" name="ferredoxin-NADP reductase" reversible="false">
        <notes>
          <body xmlns="http://www.w3.org/1999/xhtml">
            <p>GENE_ASSOCIATION: AT5G66190 AND AT1G20020</p>
            <p>SUBSYSTEM: light reactions</p>
            <p>EC Number: 1.18.1.2</p>
            <p>Confidence Level: 2</p>
            <p>Reference: </p>
            <p>KEGG: R01195</p>
          </body>
        </notes>
        <listOfReactants>
          <speciesReference species="M_H_h" stoichiometry="1"/>
          <speciesReference species="M_Fdrd_h" stoichiometry="2"/>
          <speciesReference species="M_NADP_h" stoichiometry="1"/>
        </listOfReactants>
        <listOfProducts>
          <speciesReference species="M_Fdox_h" stoichiometry="2"/>
          <speciesReference species="M_NADPH_h" stoichiometry="1"/>
        </listOfProducts>
        <kineticLaw>
          <math xmlns="http://www.w3.org/1998/Math/MathML">
            <ci> FLUX_VALUE </ci>
          </math>
          <listOfParameters>
            <parameter id="LOWER_BOUND" value="0" units="mmol_per_gDW_per_hr" constant="false"/>
            <parameter id="UPPER_BOUND" value="1000" units="mmol_per_gDW_per_hr" constant="false"/>
            <parameter id="FLUX_VALUE" value="0" units="mmol_per_gDW_per_hr" constant="false"/>
            <parameter id="OBJECTIVE_COEFFICIENT" value="0" units="mmol_per_gDW_per_hr" constant="false"/>
          </listOfParameters>
        </kineticLaw>
      </reaction>
      <reaction id="R_ATPase_h" name="ATPase" reversible="true">
        <notes>
          <body xmlns="http://www.w3.org/1999/xhtml">
            <p>GENE_ASSOCIATION: AT5G66190 AND AT1G20020</p>
            <p>SUBSYSTEM: light reactions</p>
            <p>EC Number: 3.6.3.14</p>
            <p>Confidence Level: 2</p>
            <p>Reference: http://www.sciencedirect.com/science/article/pii/S1360138511002263</p>
            <p>KEGG: R00086</p>
          </body>
        </notes>
        <listOfReactants>
          <speciesReference species="M_H_l" stoichiometry="14"/>
          <speciesReference species="M_ADP_h" stoichiometry="3"/>
          <speciesReference species="M_Pi_h" stoichiometry="3"/>
        </listOfReactants>
        <listOfProducts>
          <speciesReference species="M_H2O_h" stoichiometry="3"/>
          <speciesReference species="M_H_h" stoichiometry="11"/>
          <speciesReference species="M_ATP_h" stoichiometry="3"/>
        </listOfProducts>
        <kineticLaw>
          <math xmlns="http://www.w3.org/1998/Math/MathML">
            <ci> FLUX_VALUE </ci>
          </math>
          <listOfParameters>
            <parameter id="LOWER_BOUND" value="-1000" units="mmol_per_gDW_per_hr" constant="false"/>
            <parameter id="UPPER_BOUND" value="1000" units="mmol_per_gDW_per_hr" constant="false"/>
            <parameter id="FLUX_VALUE" value="0" units="mmol_per_gDW_per_hr" constant="false"/>
            <parameter id="OBJECTIVE_COEFFICIENT" value="0" units="mmol_per_gDW_per_hr" constant="false"/>
          </listOfParameters>
        </kineticLaw>
      </reaction>
      <reaction id="R_RBC_h" name="RuBisCO" reversible="false">
        <notes>
          <body xmlns="http://www.w3.org/1999/xhtml">
            <p>GENE_ASSOCIATION: 8*(ATCG00490) AND 8*(AT5G38430 OR AT5G38420 OR AT1G67090 OR AT5G38410)</p>
            <p>SUBSYSTEM: Calvin-Benson cycle</p>
            <p>EC Number: 4.1.1.39</p>
            <p>Confidence Level: 2</p>
            <p>Reference: http://www.annualreviews.org/doi/abs/10.1146/annurev.arplant.53.100301.135233</p>
            <p>KEGG: R00024</p>
          </body>
        </notes>
        <listOfReactants>
          <speciesReference species="M_H2O_h" stoichiometry="1"/>
          <speciesReference species="M_RuBP_h" stoichiometry="1"/>
          <speciesReference species="M_CO2_h" stoichiometry="1"/>
        </listOfReactants>
        <listOfProducts>
          <speciesReference species="M_H_h" stoichiometry="2"/>
          <speciesReference species="M_PGA_h" stoichiometry="2"/>
        </listOfProducts>
        <kineticLaw>
          <math xmlns="http://www.w3.org/1998/Math/MathML">
            <ci> FLUX_VALUE </ci>
          </math>
          <listOfParameters>
            <parameter id="LOWER_BOUND" value="0" units="mmol_per_gDW_per_hr" constant="false"/>
            <parameter id="UPPER_BOUND" value="1000" units="mmol_per_gDW_per_hr" constant="false"/>
            <parameter id="FLUX_VALUE" value="0" units="mmol_per_gDW_per_hr" constant="false"/>
            <parameter id="OBJECTIVE_COEFFICIENT" value="0" units="mmol_per_gDW_per_hr" constant="false"/>
          </listOfParameters>
        </kineticLaw>
      </reaction>
      <reaction id="R_PGAK_h" name="PGA kinase" reversible="true">
        <notes>
          <body xmlns="http://www.w3.org/1999/xhtml">
            <p>GENE_ASSOCIATION: AT3G12780 OR AT1G56190</p>
            <p>SUBSYSTEM: Calvin-Benson cycle, glycolysis</p>
            <p>EC Number: 2.7.2.3</p>
            <p>Confidence Level: 2</p>
            <p>Reference: </p>
            <p>KEGG: R01512</p>
          </body>
        </notes>
        <listOfReactants>
          <speciesReference species="M_ATP_h" stoichiometry="1"/>
          <speciesReference species="M_PGA_h" stoichiometry="1"/>
        </listOfReactants>
        <listOfProducts>
          <speciesReference species="M_ADP_h" stoichiometry="1"/>
          <speciesReference species="M_DPGA_h" stoichiometry="1"/>
        </listOfProducts>
        <kineticLaw>
          <math xmlns="http://www.w3.org/1998/Math/MathML">
            <ci> FLUX_VALUE </ci>
          </math>
          <listOfParameters>
            <parameter id="LOWER_BOUND" value="-1000" units="mmol_per_gDW_per_hr" constant="false"/>
            <parameter id="UPPER_BOUND" value="1000" units="mmol_per_gDW_per_hr" constant="false"/>
            <parameter id="FLUX_VALUE" value="0" units="mmol_per_gDW_per_hr" constant="false"/>
            <parameter id="OBJECTIVE_COEFFICIENT" value="0" units="mmol_per_gDW_per_hr" constant="false"/>
          </listOfParameters>
        </kineticLaw>
      </reaction>
      <reaction id="R_GAPDH1_h" name="GAP dehydrogenase" reversible="false">
        <notes>
          <body xmlns="http://www.w3.org/1999/xhtml">
            <p>GENE_ASSOCIATION: 4*(AT3G26650 OR AT1G12900) OR (2*(AT3G26650 OR AT1G12900) AND 2*(AT1G42970))</p>
            <p>SUBSYSTEM: Calvin-Benson cycle</p>
            <p>EC Number: 1.2.1.13</p>
            <p>Confidence Level: 2</p>
            <p>Reference: http://www.ncbi.nlm.nih.gov/pubmed/20516587, http://www.jbc.org/content/287/25/21372.long</p>
            <p>KEGG: R01063</p>
          </body>
        </notes>
        <listOfReactants>
          <speciesReference species="M_H_h" stoichiometry="1"/>
          <speciesReference species="M_NADPH_h" stoichiometry="1"/>
          <speciesReference species="M_DPGA_h" stoichiometry="1"/>
        </listOfReactants>
        <listOfProducts>
          <speciesReference species="M_NADP_h" stoichiometry="1"/>
          <speciesReference species="M_Pi_h" stoichiometry="1"/>
          <speciesReference species="M_GAP_h" stoichiometry="1"/>
        </listOfProducts>
        <kineticLaw>
          <math xmlns="http://www.w3.org/1998/Math/MathML">
            <ci> FLUX_VALUE </ci>
          </math>
          <listOfParameters>
            <parameter id="LOWER_BOUND" value="0" units="mmol_per_gDW_per_hr" constant="false"/>
            <parameter id="UPPER_BOUND" value="1000" units="mmol_per_gDW_per_hr" constant="false"/>
            <parameter id="FLUX_VALUE" value="0" units="mmol_per_gDW_per_hr" constant="false"/>
            <parameter id="OBJECTIVE_COEFFICIENT" value="0" units="mmol_per_gDW_per_hr" constant="false"/>
          </listOfParameters>
        </kineticLaw>
      </reaction>
      <reaction id="R_TPI_h" name="TP isomerase" reversible="true">
        <notes>
          <body xmlns="http://www.w3.org/1999/xhtml">
            <p>GENE_ASSOCIATION: 2*(AT3G55440 OR AT2G21170)</p>
            <p>SUBSYSTEM: Calvin-Benson cycle, glycolysis</p>
            <p>EC Number: 5.3.1.1</p>
            <p>Confidence Level: 2</p>
            <p>Reference: http://mplant.oxfordjournals.org/content/early/2013/11/04/mp.sst139.full (spinach)</p>
            <p>KEGG: R01015</p>
          </body>
        </notes>
        <listOfReactants>
          <speciesReference species="M_GAP_h" stoichiometry="1"/>
        </listOfReactants>
        <listOfProducts>
          <speciesReference species="M_DHAP_h" stoichiometry="1"/>
        </listOfProducts>
        <kineticLaw>
          <math xmlns="http://www.w3.org/1998/Math/MathML">
            <ci> FLUX_VALUE </ci>
          </math>
          <listOfParameters>
            <parameter id="LOWER_BOUND" value="-1000" units="mmol_per_gDW_per_hr" constant="false"/>
            <parameter id="UPPER_BOUND" value="1000" units="mmol_per_gDW_per_hr" constant="false"/>
            <parameter id="FLUX_VALUE" value="0" units="mmol_per_gDW_per_hr" constant="false"/>
            <parameter id="OBJECTIVE_COEFFICIENT" value="0" units="mmol_per_gDW_per_hr" constant="false"/>
          </listOfParameters>
        </kineticLaw>
      </reaction>
      <reaction id="R_FBPA_h" name="FBP aldolase" reversible="true">
        <notes>
          <body xmlns="http://www.w3.org/1999/xhtml">
            <p>GENE_ASSOCIATION: 4*(AT2G01140 OR AT4G26530 OR AT3G52930 OR AT4G38970 OR AT5G03690 OR AT2G21330)</p>
            <p>SUBSYSTEM: Calvin-Benson cycle, glycolysis</p>
            <p>EC Number: 4.1.2.13</p>
            <p>Confidence Level: 2</p>
            <p>Reference: http://www.mcponline.org/content/5/1/114.full</p>
            <p>KEGG: R01068</p>
          </body>
        </notes>
        <listOfReactants>
          <speciesReference species="M_GAP_h" stoichiometry="1"/>
          <speciesReference species="M_DHAP_h" stoichiometry="1"/>
        </listOfReactants>
        <listOfProducts>
          <speciesReference species="M_FBP_h" stoichiometry="1"/>
        </listOfProducts>
        <kineticLaw>
          <math xmlns="http://www.w3.org/1998/Math/MathML">
            <ci> FLUX_VALUE </ci>
          </math>
          <listOfParameters>
            <parameter id="LOWER_BOUND" value="-1000" units="mmol_per_gDW_per_hr" constant="false"/>
            <parameter id="UPPER_BOUND" value="1000" units="mmol_per_gDW_per_hr" constant="false"/>
            <parameter id="FLUX_VALUE" value="0" units="mmol_per_gDW_per_hr" constant="false"/>
            <parameter id="OBJECTIVE_COEFFICIENT" value="0" units="mmol_per_gDW_per_hr" constant="false"/>
          </listOfParameters>
        </kineticLaw>
      </reaction>
      <reaction id="R_FBPase_h" name="FBPase" reversible="false">
        <notes>
          <body xmlns="http://www.w3.org/1999/xhtml">
            <p>GENE_ASSOCIATION: 4*(AT3G54050)</p>
            <p>SUBSYSTEM: Calvin-Benson cycle, glycolysis</p>
            <p>EC Number: 3.1.3.11</p>
            <p>Confidence Level: 2</p>
            <p>Reference: http://jxb.oxfordjournals.org/content/50/330/1</p>
            <p>KEGG: R00762</p>
          </body>
        </notes>
        <listOfReactants>
          <speciesReference species="M_H2O_h" stoichiometry="1"/>
          <speciesReference species="M_FBP_h" stoichiometry="1"/>
        </listOfReactants>
        <listOfProducts>
          <speciesReference species="M_Pi_h" stoichiometry="1"/>
          <speciesReference species="M_F6P_h" stoichiometry="1"/>
        </listOfProducts>
        <kineticLaw>
          <math xmlns="http://www.w3.org/1998/Math/MathML">
            <ci> FLUX_VALUE </ci>
          </math>
          <listOfParameters>
            <parameter id="LOWER_BOUND" value="0" units="mmol_per_gDW_per_hr" constant="false"/>
            <parameter id="UPPER_BOUND" value="1000" units="mmol_per_gDW_per_hr" constant="false"/>
            <parameter id="FLUX_VALUE" value="0" units="mmol_per_gDW_per_hr" constant="false"/>
            <parameter id="OBJECTIVE_COEFFICIENT" value="0" units="mmol_per_gDW_per_hr" constant="false"/>
          </listOfParameters>
        </kineticLaw>
      </reaction>
      <reaction id="R_FTK_h" name="F6P transketolase" reversible="true">
        <notes>
          <body xmlns="http://www.w3.org/1999/xhtml">
            <p>GENE_ASSOCIATION: 2*(AT3G60750 OR AT2G45290)</p>
            <p>SUBSYSTEM: Calvin-Benson cycle, pentose phosphate pathway</p>
            <p>EC Number: 2.2.1.1</p>
            <p>Confidence Level: 2</p>
            <p>Reference: http://www.mcponline.org/content/5/1/114.full</p>
            <p>KEGG: R01067</p>
          </body>
        </notes>
        <listOfReactants>
          <speciesReference species="M_GAP_h" stoichiometry="1"/>
          <speciesReference species="M_F6P_h" stoichiometry="1"/>
        </listOfReactants>
        <listOfProducts>
          <speciesReference species="M_E4P_h" stoichiometry="1"/>
          <speciesReference species="M_X5P_h" stoichiometry="1"/>
        </listOfProducts>
        <kineticLaw>
          <math xmlns="http://www.w3.org/1998/Math/MathML">
            <ci> FLUX_VALUE </ci>
          </math>
          <listOfParameters>
            <parameter id="LOWER_BOUND" value="-1000" units="mmol_per_gDW_per_hr" constant="false"/>
            <parameter id="UPPER_BOUND" value="1000" units="mmol_per_gDW_per_hr" constant="false"/>
            <parameter id="FLUX_VALUE" value="0" units="mmol_per_gDW_per_hr" constant="false"/>
            <parameter id="OBJECTIVE_COEFFICIENT" value="0" units="mmol_per_gDW_per_hr" constant="false"/>
          </listOfParameters>
        </kineticLaw>
      </reaction>
      <reaction id="R_SBPA_h" name="SBP aldolase" reversible="false">
        <notes>
          <body xmlns="http://www.w3.org/1999/xhtml">
            <p>GENE_ASSOCIATION: 4*(AT2G01140 OR AT4G26530 OR AT3G52930 OR AT4G38970 OR AT5G03690 OR AT2G21330)</p>
            <p>SUBSYSTEM: Calvin-Benson cycle</p>
            <p>EC Number: 4.1.2.13</p>
            <p>Confidence Level: 2</p>
            <p>Reference: http://www.mcponline.org/content/5/1/114.full</p>
            <p>KEGG: R01829</p>
          </body>
        </notes>
        <listOfReactants>
          <speciesReference species="M_DHAP_h" stoichiometry="1"/>
          <speciesReference species="M_E4P_h" stoichiometry="1"/>
        </listOfReactants>
        <listOfProducts>
          <speciesReference species="M_SBP_h" stoichiometry="1"/>
        </listOfProducts>
        <kineticLaw>
          <math xmlns="http://www.w3.org/1998/Math/MathML">
            <ci> FLUX_VALUE </ci>
          </math>
          <listOfParameters>
            <parameter id="LOWER_BOUND" value="0" units="mmol_per_gDW_per_hr" constant="false"/>
            <parameter id="UPPER_BOUND" value="1000" units="mmol_per_gDW_per_hr" constant="false"/>
            <parameter id="FLUX_VALUE" value="0" units="mmol_per_gDW_per_hr" constant="false"/>
            <parameter id="OBJECTIVE_COEFFICIENT" value="0" units="mmol_per_gDW_per_hr" constant="false"/>
          </listOfParameters>
        </kineticLaw>
      </reaction>
      <reaction id="R_SBPase_h" name="SBPase" reversible="false">
        <notes>
          <body xmlns="http://www.w3.org/1999/xhtml">
            <p>GENE_ASSOCIATION: 2*(AT3G55800)</p>
            <p>SUBSYSTEM: Calvin-Benson cycle</p>
            <p>EC Number: 3.1.3.37</p>
            <p>Confidence Level: 2</p>
            <p>Reference: http://jxb.oxfordjournals.org/content/50/330/1</p>
            <p>KEGG: R01845</p>
          </body>
        </notes>
        <listOfReactants>
          <speciesReference species="M_H2O_h" stoichiometry="1"/>
          <speciesReference species="M_SBP_h" stoichiometry="1"/>
        </listOfReactants>
        <listOfProducts>
          <speciesReference species="M_Pi_h" stoichiometry="1"/>
          <speciesReference species="M_S7P_h" stoichiometry="1"/>
        </listOfProducts>
        <kineticLaw>
          <math xmlns="http://www.w3.org/1998/Math/MathML">
            <ci> FLUX_VALUE </ci>
          </math>
          <listOfParameters>
            <parameter id="LOWER_BOUND" value="0" units="mmol_per_gDW_per_hr" constant="false"/>
            <parameter id="UPPER_BOUND" value="1000" units="mmol_per_gDW_per_hr" constant="false"/>
            <parameter id="FLUX_VALUE" value="0" units="mmol_per_gDW_per_hr" constant="false"/>
            <parameter id="OBJECTIVE_COEFFICIENT" value="0" units="mmol_per_gDW_per_hr" constant="false"/>
          </listOfParameters>
        </kineticLaw>
      </reaction>
      <reaction id="R_STK_h" name="S7P transketolase" reversible="true">
        <notes>
          <body xmlns="http://www.w3.org/1999/xhtml">
            <p>GENE_ASSOCIATION: 2*(AT3G60750 OR AT2G45290)</p>
            <p>SUBSYSTEM: Calvin-Benson cycle, pentose phosphate pathway</p>
            <p>EC Number: 2.2.1.1</p>
            <p>Confidence Level: 2</p>
            <p>Reference: http://www.mcponline.org/content/5/1/114.full</p>
            <p>KEGG: R01641</p>
          </body>
        </notes>
        <listOfReactants>
          <speciesReference species="M_GAP_h" stoichiometry="1"/>
          <speciesReference species="M_S7P_h" stoichiometry="1"/>
        </listOfReactants>
        <listOfProducts>
          <speciesReference species="M_X5P_h" stoichiometry="1"/>
          <speciesReference species="M_R5P_h" stoichiometry="1"/>
        </listOfProducts>
        <kineticLaw>
          <math xmlns="http://www.w3.org/1998/Math/MathML">
            <ci> FLUX_VALUE </ci>
          </math>
          <listOfParameters>
            <parameter id="LOWER_BOUND" value="-1000" units="mmol_per_gDW_per_hr" constant="false"/>
            <parameter id="UPPER_BOUND" value="1000" units="mmol_per_gDW_per_hr" constant="false"/>
            <parameter id="FLUX_VALUE" value="0" units="mmol_per_gDW_per_hr" constant="false"/>
            <parameter id="OBJECTIVE_COEFFICIENT" value="0" units="mmol_per_gDW_per_hr" constant="false"/>
          </listOfParameters>
        </kineticLaw>
      </reaction>
      <reaction id="R_Ru5PE_h" name="Ru5P epimerase" reversible="true">
        <notes>
          <body xmlns="http://www.w3.org/1999/xhtml">
            <p>GENE_ASSOCIATION: 8*(AT5G61410)</p>
            <p>SUBSYSTEM: Calvin-Benson cycle, pentose phosphate pathway</p>
            <p>EC Number: 5.1.3.1</p>
            <p>Confidence Level: 2</p>
            <p>Reference: http://www.plantphysiol.org/content/118/1/199.long (spinach)</p>
            <p>KEGG: R01529</p>
          </body>
        </notes>
        <listOfReactants>
          <speciesReference species="M_X5P_h" stoichiometry="1"/>
        </listOfReactants>
        <listOfProducts>
          <speciesReference species="M_Ru5P_h" stoichiometry="1"/>
        </listOfProducts>
        <kineticLaw>
          <math xmlns="http://www.w3.org/1998/Math/MathML">
            <ci> FLUX_VALUE </ci>
          </math>
          <listOfParameters>
            <parameter id="LOWER_BOUND" value="-1000" units="mmol_per_gDW_per_hr" constant="false"/>
            <parameter id="UPPER_BOUND" value="1000" units="mmol_per_gDW_per_hr" constant="false"/>
            <parameter id="FLUX_VALUE" value="0" units="mmol_per_gDW_per_hr" constant="false"/>
            <parameter id="OBJECTIVE_COEFFICIENT" value="0" units="mmol_per_gDW_per_hr" constant="false"/>
          </listOfParameters>
        </kineticLaw>
      </reaction>
      <reaction id="R_R5PI_h" name="R5P isomerase" reversible="true">
        <notes>
          <body xmlns="http://www.w3.org/1999/xhtml">
            <p>GENE_ASSOCIATION: 2*(AT3G04790)</p>
            <p>SUBSYSTEM: Calvin-Benson cycle, pentose phosphate pathway</p>
            <p>EC Number: 5.3.1.6</p>
            <p>Confidence Level: 2</p>
            <p>Reference: Noltmann, EA; The Enzymes, 3rd Ed. (Boyer, PD, ed.) 6, 271-354 (1972), http://www.mcponline.org/content/5/1/114.full</p>
            <p>KEGG: R01056</p>
          </body>
        </notes>
        <listOfReactants>
          <speciesReference species="M_R5P_h" stoichiometry="1"/>
        </listOfReactants>
        <listOfProducts>
          <speciesReference species="M_Ru5P_h" stoichiometry="1"/>
        </listOfProducts>
        <kineticLaw>
          <math xmlns="http://www.w3.org/1998/Math/MathML">
            <ci> FLUX_VALUE </ci>
          </math>
          <listOfParameters>
            <parameter id="LOWER_BOUND" value="-1000" units="mmol_per_gDW_per_hr" constant="false"/>
            <parameter id="UPPER_BOUND" value="1000" units="mmol_per_gDW_per_hr" constant="false"/>
            <parameter id="FLUX_VALUE" value="0" units="mmol_per_gDW_per_hr" constant="false"/>
            <parameter id="OBJECTIVE_COEFFICIENT" value="0" units="mmol_per_gDW_per_hr" constant="false"/>
          </listOfParameters>
        </kineticLaw>
      </reaction>
      <reaction id="R_Ru5PK_h" name="Ru5P kinase" reversible="false">
        <notes>
          <body xmlns="http://www.w3.org/1999/xhtml">
            <p>GENE_ASSOCIATION: 2*(AT1G32060)</p>
            <p>SUBSYSTEM: Calvin-Benson cycle</p>
            <p>EC Number: 2.7.1.19</p>
            <p>Confidence Level: 2</p>
            <p>Reference: http://www.plantphysiol.org/content/139/3/1433.long</p>
            <p>KEGG: R01523</p>
          </body>
        </notes>
        <listOfReactants>
          <speciesReference species="M_ATP_h" stoichiometry="1"/>
          <speciesReference species="M_Ru5P_h" stoichiometry="1"/>
        </listOfReactants>
        <listOfProducts>
          <speciesReference species="M_H_h" stoichiometry="1"/>
          <speciesReference species="M_ADP_h" stoichiometry="1"/>
          <speciesReference species="M_RuBP_h" stoichiometry="1"/>
        </listOfProducts>
        <kineticLaw>
          <math xmlns="http://www.w3.org/1998/Math/MathML">
            <ci> FLUX_VALUE </ci>
          </math>
          <listOfParameters>
            <parameter id="LOWER_BOUND" value="0" units="mmol_per_gDW_per_hr" constant="false"/>
            <parameter id="UPPER_BOUND" value="1000" units="mmol_per_gDW_per_hr" constant="false"/>
            <parameter id="FLUX_VALUE" value="0" units="mmol_per_gDW_per_hr" constant="false"/>
            <parameter id="OBJECTIVE_COEFFICIENT" value="0" units="mmol_per_gDW_per_hr" constant="false"/>
          </listOfParameters>
        </kineticLaw>
      </reaction>
      <reaction id="R_PGI_h" name="G6P isomerase" reversible="true">
        <notes>
          <body xmlns="http://www.w3.org/1999/xhtml">
            <p>GENE_ASSOCIATION: 2*(AT4G24620)</p>
            <p>SUBSYSTEM: starch synthesis</p>
            <p>EC Number: 5.3.1.9</p>
            <p>Confidence Level: 2</p>
            <p>Reference: http://www.plantphysiol.org/content/139/3/1433.long</p>
            <p>KEGG: R00771</p>
          </body>
        </notes>
        <listOfReactants>
          <speciesReference species="M_F6P_h" stoichiometry="1"/>
        </listOfReactants>
        <listOfProducts>
          <speciesReference species="M_G6P_h" stoichiometry="1"/>
        </listOfProducts>
        <kineticLaw>
          <math xmlns="http://www.w3.org/1998/Math/MathML">
            <ci> FLUX_VALUE </ci>
          </math>
          <listOfParameters>
            <parameter id="LOWER_BOUND" value="-1000" units="mmol_per_gDW_per_hr" constant="false"/>
            <parameter id="UPPER_BOUND" value="1000" units="mmol_per_gDW_per_hr" constant="false"/>
            <parameter id="FLUX_VALUE" value="0" units="mmol_per_gDW_per_hr" constant="false"/>
            <parameter id="OBJECTIVE_COEFFICIENT" value="0" units="mmol_per_gDW_per_hr" constant="false"/>
          </listOfParameters>
        </kineticLaw>
      </reaction>
      <reaction id="R_PGM_h" name="Phosphoglucomutase" reversible="true">
        <notes>
          <body xmlns="http://www.w3.org/1999/xhtml">
            <p>GENE_ASSOCIATION: AT1G23190 OR AT1G70730 OR AT5G51820</p>
            <p>SUBSYSTEM: starch synthesis</p>
            <p>EC Number: 5.4.2.2</p>
            <p>Confidence Level: 2</p>
            <p>Reference: http://www.ncbi.nlm.nih.gov/pmc/articles/PMC59005/#B19</p>
            <p>KEGG: R08639</p>
          </body>
        </notes>
        <listOfReactants>
          <speciesReference species="M_G6P_h" stoichiometry="1"/>
        </listOfReactants>
        <listOfProducts>
          <speciesReference species="M_G1P_h" stoichiometry="1"/>
        </listOfProducts>
        <kineticLaw>
          <math xmlns="http://www.w3.org/1998/Math/MathML">
            <ci> FLUX_VALUE </ci>
          </math>
          <listOfParameters>
            <parameter id="LOWER_BOUND" value="-1000" units="mmol_per_gDW_per_hr" constant="false"/>
            <parameter id="UPPER_BOUND" value="1000" units="mmol_per_gDW_per_hr" constant="false"/>
            <parameter id="FLUX_VALUE" value="0" units="mmol_per_gDW_per_hr" constant="false"/>
            <parameter id="OBJECTIVE_COEFFICIENT" value="0" units="mmol_per_gDW_per_hr" constant="false"/>
          </listOfParameters>
        </kineticLaw>
      </reaction>
      <reaction id="R_AGPase_h" name="G1P adenylyltransferase" reversible="false">
        <notes>
          <body xmlns="http://www.w3.org/1999/xhtml">
            <p>GENE_ASSOCIATION: 2*(AT5G19220 OR AT1G27680 OR AT4G39210 OR AT2G21590) AND 2*(AT5G48300 OR AT1G05610)</p>
            <p>SUBSYSTEM: starch synthesis</p>
            <p>EC Number: 2.7.7.27</p>
            <p>Confidence Level: 2</p>
            <p>Reference: http://www.jbc.org/content/280/9/8143.long</p>
            <p>KEGG: R00948</p>
          </body>
        </notes>
        <listOfReactants>
          <speciesReference species="M_ATP_h" stoichiometry="1"/>
          <speciesReference species="M_G1P_h" stoichiometry="1"/>
        </listOfReactants>
        <listOfProducts>
          <speciesReference species="M_ADPG_h" stoichiometry="1"/>
          <speciesReference species="M_PPi_h" stoichiometry="1"/>
        </listOfProducts>
        <kineticLaw>
          <math xmlns="http://www.w3.org/1998/Math/MathML">
            <ci> FLUX_VALUE </ci>
          </math>
          <listOfParameters>
            <parameter id="LOWER_BOUND" value="0" units="mmol_per_gDW_per_hr" constant="false"/>
            <parameter id="UPPER_BOUND" value="1000" units="mmol_per_gDW_per_hr" constant="false"/>
            <parameter id="FLUX_VALUE" value="0" units="mmol_per_gDW_per_hr" constant="false"/>
            <parameter id="OBJECTIVE_COEFFICIENT" value="0" units="mmol_per_gDW_per_hr" constant="false"/>
          </listOfParameters>
        </kineticLaw>
      </reaction>
      <reaction id="R_StS_h1" name="starch synthase" reversible="false">
        <notes>
          <body xmlns="http://www.w3.org/1999/xhtml">
            <p>GENE_ASSOCIATION: AT5G24300 OR AT3G01180 OR AT1G11720 OR AT4G18240</p>
            <p>SUBSYSTEM: starch synthesis</p>
            <p>EC Number: 2.4.1.21</p>
            <p>Confidence Level: 2</p>
            <p>Reference: </p>
            <p>KEGG: R06049</p>
          </body>
        </notes>
        <listOfReactants>
          <speciesReference species="M_H2O_h" stoichiometry="1"/>
          <speciesReference species="M_ADPG_h" stoichiometry="1"/>
        </listOfReactants>
        <listOfProducts>
          <speciesReference species="M_H_h" stoichiometry="1"/>
          <speciesReference species="M_ADP_h" stoichiometry="1"/>
          <speciesReference species="M_starch1_h" stoichiometry="1"/>
        </listOfProducts>
        <kineticLaw>
          <math xmlns="http://www.w3.org/1998/Math/MathML">
            <ci> FLUX_VALUE </ci>
          </math>
          <listOfParameters>
            <parameter id="LOWER_BOUND" value="0" units="mmol_per_gDW_per_hr" constant="false"/>
            <parameter id="UPPER_BOUND" value="1000" units="mmol_per_gDW_per_hr" constant="false"/>
            <parameter id="FLUX_VALUE" value="0" units="mmol_per_gDW_per_hr" constant="false"/>
            <parameter id="OBJECTIVE_COEFFICIENT" value="0" units="mmol_per_gDW_per_hr" constant="false"/>
          </listOfParameters>
        </kineticLaw>
      </reaction>
      <reaction id="R_StS_h2" name="starch synthase" reversible="false">
        <notes>
          <body xmlns="http://www.w3.org/1999/xhtml">
            <p>GENE_ASSOCIATION: AT5G24300 OR AT3G01180 OR AT1G11720 OR AT4G18240</p>
            <p>SUBSYSTEM: starch synthesis</p>
            <p>EC Number: 2.4.1.21</p>
            <p>Confidence Level: 2</p>
            <p>Reference: </p>
            <p>KEGG: R06049</p>
          </body>
        </notes>
        <listOfReactants>
          <speciesReference species="M_ADPG_h" stoichiometry="1"/>
          <speciesReference species="M_starch1_h" stoichiometry="1"/>
        </listOfReactants>
        <listOfProducts>
          <speciesReference species="M_H_h" stoichiometry="1"/>
          <speciesReference species="M_ADP_h" stoichiometry="1"/>
          <speciesReference species="M_starch2_h" stoichiometry="1"/>
        </listOfProducts>
        <kineticLaw>
          <math xmlns="http://www.w3.org/1998/Math/MathML">
            <ci> FLUX_VALUE </ci>
          </math>
          <listOfParameters>
            <parameter id="LOWER_BOUND" value="0" units="mmol_per_gDW_per_hr" constant="false"/>
            <parameter id="UPPER_BOUND" value="1000" units="mmol_per_gDW_per_hr" constant="false"/>
            <parameter id="FLUX_VALUE" value="0" units="mmol_per_gDW_per_hr" constant="false"/>
            <parameter id="OBJECTIVE_COEFFICIENT" value="0" units="mmol_per_gDW_per_hr" constant="false"/>
          </listOfParameters>
        </kineticLaw>
      </reaction>
      <reaction id="R_StS_h3" name="starch synthase" reversible="false">
        <notes>
          <body xmlns="http://www.w3.org/1999/xhtml">
            <p>GENE_ASSOCIATION: AT5G24300 OR AT3G01180 OR AT1G11720 OR AT4G18240</p>
            <p>SUBSYSTEM: starch synthesis</p>
            <p>EC Number: 2.4.1.21</p>
            <p>Confidence Level: 2</p>
            <p>Reference: </p>
            <p>KEGG: R06049</p>
          </body>
        </notes>
        <listOfReactants>
          <speciesReference species="M_ADPG_h" stoichiometry="1"/>
          <speciesReference species="M_starch2_h" stoichiometry="1"/>
        </listOfReactants>
        <listOfProducts>
          <speciesReference species="M_H_h" stoichiometry="1"/>
          <speciesReference species="M_ADP_h" stoichiometry="1"/>
          <speciesReference species="M_starch3_h" stoichiometry="1"/>
        </listOfProducts>
        <kineticLaw>
          <math xmlns="http://www.w3.org/1998/Math/MathML">
            <ci> FLUX_VALUE </ci>
          </math>
          <listOfParameters>
            <parameter id="LOWER_BOUND" value="0" units="mmol_per_gDW_per_hr" constant="false"/>
            <parameter id="UPPER_BOUND" value="1000" units="mmol_per_gDW_per_hr" constant="false"/>
            <parameter id="FLUX_VALUE" value="0" units="mmol_per_gDW_per_hr" constant="false"/>
            <parameter id="OBJECTIVE_COEFFICIENT" value="0" units="mmol_per_gDW_per_hr" constant="false"/>
          </listOfParameters>
        </kineticLaw>
      </reaction>
      <reaction id="R_bAMY1_h" name="amylase" reversible="false">
        <notes>
          <body xmlns="http://www.w3.org/1999/xhtml">
            <p>GENE_ASSOCIATION: AT1G69830 AND (AT5G18670 OR AT3G23920 OR AT4G00490 OR AT4G17090 OR AT4G15210 OR AT2G32290)</p>
            <p>SUBSYSTEM: starch degradation</p>
            <p>EC Number: 3.2.1.1 + 3.2.1.2</p>
            <p>Confidence Level: 2</p>
            <p>Reference: </p>
            <p>KEGG: R06159</p>
          </body>
        </notes>
        <listOfReactants>
          <speciesReference species="M_H2O_h" stoichiometry="1"/>
          <speciesReference species="M_starch5_h" stoichiometry="1"/>
        </listOfReactants>
        <listOfProducts>
          <speciesReference species="M_starch3_h" stoichiometry="1"/>
          <speciesReference species="M_Mas_h" stoichiometry="1"/>
        </listOfProducts>
        <kineticLaw>
          <math xmlns="http://www.w3.org/1998/Math/MathML">
            <ci> FLUX_VALUE </ci>
          </math>
          <listOfParameters>
            <parameter id="LOWER_BOUND" value="0" units="mmol_per_gDW_per_hr" constant="false"/>
            <parameter id="UPPER_BOUND" value="1000" units="mmol_per_gDW_per_hr" constant="false"/>
            <parameter id="FLUX_VALUE" value="0" units="mmol_per_gDW_per_hr" constant="false"/>
            <parameter id="OBJECTIVE_COEFFICIENT" value="0" units="mmol_per_gDW_per_hr" constant="false"/>
          </listOfParameters>
        </kineticLaw>
      </reaction>
      <reaction id="R_bAMY2_h" name="amylase" reversible="false">
        <notes>
          <body xmlns="http://www.w3.org/1999/xhtml">
            <p>GENE_ASSOCIATION: AT1G69830 AND (AT5G18670 OR AT3G23920 OR AT4G00490 OR AT4G17090 OR AT4G15210 OR AT2G32290)</p>
            <p>SUBSYSTEM: starch degradation</p>
            <p>EC Number: 3.2.1.1 + 3.2.1.2</p>
            <p>Confidence Level: 2</p>
            <p>Reference: </p>
            <p>KEGG: R06159</p>
          </body>
        </notes>
        <listOfReactants>
          <speciesReference species="M_H2O_h" stoichiometry="1"/>
          <speciesReference species="M_starch3_h" stoichiometry="1"/>
        </listOfReactants>
        <listOfProducts>
          <speciesReference species="M_starch1_h" stoichiometry="1"/>
          <speciesReference species="M_Mas_h" stoichiometry="1"/>
        </listOfProducts>
        <kineticLaw>
          <math xmlns="http://www.w3.org/1998/Math/MathML">
            <ci> FLUX_VALUE </ci>
          </math>
          <listOfParameters>
            <parameter id="LOWER_BOUND" value="0" units="mmol_per_gDW_per_hr" constant="false"/>
            <parameter id="UPPER_BOUND" value="1000" units="mmol_per_gDW_per_hr" constant="false"/>
            <parameter id="FLUX_VALUE" value="0" units="mmol_per_gDW_per_hr" constant="false"/>
            <parameter id="OBJECTIVE_COEFFICIENT" value="0" units="mmol_per_gDW_per_hr" constant="false"/>
          </listOfParameters>
        </kineticLaw>
      </reaction>
      <reaction id="R_DPE11_h" name="disproportionating enzyme" reversible="false">
        <notes>
          <body xmlns="http://www.w3.org/1999/xhtml">
            <p>GENE_ASSOCIATION: AT5G64860 OR AT2G40840</p>
            <p>SUBSYSTEM: starch degradation</p>
            <p>EC Number: 2.4.1.25</p>
            <p>Confidence Level: 2</p>
            <p>Reference: </p>
            <p>KEGG: R06069</p>
          </body>
        </notes>
        <listOfReactants>
          <speciesReference species="M_starch3_h" stoichiometry="2"/>
        </listOfReactants>
        <listOfProducts>
          <speciesReference species="M_starch5_h" stoichiometry="1"/>
          <speciesReference species="M_Glc_h" stoichiometry="1"/>
        </listOfProducts>
        <kineticLaw>
          <math xmlns="http://www.w3.org/1998/Math/MathML">
            <ci> FLUX_VALUE </ci>
          </math>
          <listOfParameters>
            <parameter id="LOWER_BOUND" value="0" units="mmol_per_gDW_per_hr" constant="false"/>
            <parameter id="UPPER_BOUND" value="1000" units="mmol_per_gDW_per_hr" constant="false"/>
            <parameter id="FLUX_VALUE" value="0" units="mmol_per_gDW_per_hr" constant="false"/>
            <parameter id="OBJECTIVE_COEFFICIENT" value="0" units="mmol_per_gDW_per_hr" constant="false"/>
          </listOfParameters>
        </kineticLaw>
      </reaction>
      <reaction id="R_DPE12_h" name="disproportionating enzyme" reversible="false">
        <notes>
          <body xmlns="http://www.w3.org/1999/xhtml">
            <p>GENE_ASSOCIATION: AT5G64860 OR AT2G40840</p>
            <p>SUBSYSTEM: starch degradation</p>
            <p>EC Number: 2.4.1.25</p>
            <p>Confidence Level: 2</p>
            <p>Reference: </p>
            <p>KEGG: R06069</p>
          </body>
        </notes>
        <listOfReactants>
          <speciesReference species="M_starch1_h" stoichiometry="1"/>
          <speciesReference species="M_Mas_h" stoichiometry="1"/>
        </listOfReactants>
        <listOfProducts>
          <speciesReference species="M_starch2_h" stoichiometry="1"/>
          <speciesReference species="M_Glc_h" stoichiometry="1"/>
        </listOfProducts>
        <kineticLaw>
          <math xmlns="http://www.w3.org/1998/Math/MathML">
            <ci> FLUX_VALUE </ci>
          </math>
          <listOfParameters>
            <parameter id="LOWER_BOUND" value="0" units="mmol_per_gDW_per_hr" constant="false"/>
            <parameter id="UPPER_BOUND" value="1000" units="mmol_per_gDW_per_hr" constant="false"/>
            <parameter id="FLUX_VALUE" value="0" units="mmol_per_gDW_per_hr" constant="false"/>
            <parameter id="OBJECTIVE_COEFFICIENT" value="0" units="mmol_per_gDW_per_hr" constant="false"/>
          </listOfParameters>
        </kineticLaw>
      </reaction>
      <reaction id="R_DPE13_h" name="disproportionating enzyme" reversible="false">
        <notes>
          <body xmlns="http://www.w3.org/1999/xhtml">
            <p>GENE_ASSOCIATION: AT5G64860 OR AT2G40840</p>
            <p>SUBSYSTEM: starch degradation</p>
            <p>EC Number: 2.4.1.25</p>
            <p>Confidence Level: 2</p>
            <p>Reference: </p>
            <p>KEGG: R06069</p>
          </body>
        </notes>
        <listOfReactants>
          <speciesReference species="M_starch2_h" stoichiometry="1"/>
          <speciesReference species="M_Mas_h" stoichiometry="1"/>
        </listOfReactants>
        <listOfProducts>
          <speciesReference species="M_starch3_h" stoichiometry="1"/>
          <speciesReference species="M_Glc_h" stoichiometry="1"/>
        </listOfProducts>
        <kineticLaw>
          <math xmlns="http://www.w3.org/1998/Math/MathML">
            <ci> FLUX_VALUE </ci>
          </math>
          <listOfParameters>
            <parameter id="LOWER_BOUND" value="0" units="mmol_per_gDW_per_hr" constant="false"/>
            <parameter id="UPPER_BOUND" value="1000" units="mmol_per_gDW_per_hr" constant="false"/>
            <parameter id="FLUX_VALUE" value="0" units="mmol_per_gDW_per_hr" constant="false"/>
            <parameter id="OBJECTIVE_COEFFICIENT" value="0" units="mmol_per_gDW_per_hr" constant="false"/>
          </listOfParameters>
        </kineticLaw>
      </reaction>
      <reaction id="R_DPE2_c" name="disproportionating enzyme" reversible="false">
        <notes>
          <body xmlns="http://www.w3.org/1999/xhtml">
            <p>GENE_ASSOCIATION: AT5G64860 OR AT2G40840</p>
            <p>SUBSYSTEM: starch degradation</p>
            <p>EC Number: 2.4.1.25</p>
            <p>Confidence Level: 2</p>
            <p>Reference: </p>
            <p>KEGG: R06069</p>
          </body>
        </notes>
        <listOfReactants>
          <speciesReference species="M_starch1_c" stoichiometry="1"/>
          <speciesReference species="M_Mas_c" stoichiometry="1"/>
        </listOfReactants>
        <listOfProducts>
          <speciesReference species="M_starch2_c" stoichiometry="1"/>
          <speciesReference species="M_Glc_c" stoichiometry="1"/>
        </listOfProducts>
        <kineticLaw>
          <math xmlns="http://www.w3.org/1998/Math/MathML">
            <ci> FLUX_VALUE </ci>
          </math>
          <listOfParameters>
            <parameter id="LOWER_BOUND" value="0" units="mmol_per_gDW_per_hr" constant="false"/>
            <parameter id="UPPER_BOUND" value="1000" units="mmol_per_gDW_per_hr" constant="false"/>
            <parameter id="FLUX_VALUE" value="0" units="mmol_per_gDW_per_hr" constant="false"/>
            <parameter id="OBJECTIVE_COEFFICIENT" value="0" units="mmol_per_gDW_per_hr" constant="false"/>
          </listOfParameters>
        </kineticLaw>
      </reaction>
      <reaction id="R_HEXK_c" name="Hexokinase" reversible="false">
        <notes>
          <body xmlns="http://www.w3.org/1999/xhtml">
            <p>GENE_ASSOCIATION: AT2G19860</p>
            <p>SUBSYSTEM: starch degradation, sucrose degradation</p>
            <p>EC Number: 2.7.1.1</p>
            <p>Confidence Level: 2</p>
            <p>Reference: </p>
            <p>KEGG: R00299</p>
          </body>
        </notes>
        <listOfReactants>
          <speciesReference species="M_Glc_c" stoichiometry="1"/>
          <speciesReference species="M_ATP_c" stoichiometry="1"/>
        </listOfReactants>
        <listOfProducts>
          <speciesReference species="M_G6P_c" stoichiometry="1"/>
          <speciesReference species="M_ADP_c" stoichiometry="1"/>
          <speciesReference species="M_H_c" stoichiometry="1"/>
        </listOfProducts>
        <kineticLaw>
          <math xmlns="http://www.w3.org/1998/Math/MathML">
            <ci> FLUX_VALUE </ci>
          </math>
          <listOfParameters>
            <parameter id="LOWER_BOUND" value="0" units="mmol_per_gDW_per_hr" constant="false"/>
            <parameter id="UPPER_BOUND" value="1000" units="mmol_per_gDW_per_hr" constant="false"/>
            <parameter id="FLUX_VALUE" value="0" units="mmol_per_gDW_per_hr" constant="false"/>
            <parameter id="OBJECTIVE_COEFFICIENT" value="0" units="mmol_per_gDW_per_hr" constant="false"/>
          </listOfParameters>
        </kineticLaw>
      </reaction>
      <reaction id="R_StP1_h" name="(starch) phosphorylase" reversible="false">
        <notes>
          <body xmlns="http://www.w3.org/1999/xhtml">
            <p>GENE_ASSOCIATION: AT1G69830 AND AT3G46970</p>
            <p>SUBSYSTEM: starch degradation</p>
            <p>EC Number: 3.2.1.1 + 2.4.1.1</p>
            <p>Confidence Level: 2</p>
            <p>Reference: </p>
            <p>KEGG: R06185</p>
          </body>
        </notes>
        <listOfReactants>
          <speciesReference species="M_Pi_h" stoichiometry="1"/>
          <speciesReference species="M_starch2_h" stoichiometry="1"/>
        </listOfReactants>
        <listOfProducts>
          <speciesReference species="M_G1P_h" stoichiometry="1"/>
          <speciesReference species="M_starch1_h" stoichiometry="1"/>
        </listOfProducts>
        <kineticLaw>
          <math xmlns="http://www.w3.org/1998/Math/MathML">
            <ci> FLUX_VALUE </ci>
          </math>
          <listOfParameters>
            <parameter id="LOWER_BOUND" value="0" units="mmol_per_gDW_per_hr" constant="false"/>
            <parameter id="UPPER_BOUND" value="1000" units="mmol_per_gDW_per_hr" constant="false"/>
            <parameter id="FLUX_VALUE" value="0" units="mmol_per_gDW_per_hr" constant="false"/>
            <parameter id="OBJECTIVE_COEFFICIENT" value="0" units="mmol_per_gDW_per_hr" constant="false"/>
          </listOfParameters>
        </kineticLaw>
      </reaction>
      <reaction id="R_StP21_c" name="(starch) phosphorylase" reversible="false">
        <notes>
          <body xmlns="http://www.w3.org/1999/xhtml">
            <p>GENE_ASSOCIATION: AT3G46970</p>
            <p>SUBSYSTEM: starch degradation</p>
            <p>EC Number: 2.4.1.1</p>
            <p>Confidence Level: 2</p>
            <p>Reference: </p>
            <p>KEGG: R06050</p>
          </body>
        </notes>
        <listOfReactants>
          <speciesReference species="M_starch2_c" stoichiometry="1"/>
          <speciesReference species="M_Pi_c" stoichiometry="1"/>
        </listOfReactants>
        <listOfProducts>
          <speciesReference species="M_starch1_c" stoichiometry="1"/>
          <speciesReference species="M_G1P_c" stoichiometry="1"/>
        </listOfProducts>
        <kineticLaw>
          <math xmlns="http://www.w3.org/1998/Math/MathML">
            <ci> FLUX_VALUE </ci>
          </math>
          <listOfParameters>
            <parameter id="LOWER_BOUND" value="0" units="mmol_per_gDW_per_hr" constant="false"/>
            <parameter id="UPPER_BOUND" value="1000" units="mmol_per_gDW_per_hr" constant="false"/>
            <parameter id="FLUX_VALUE" value="0" units="mmol_per_gDW_per_hr" constant="false"/>
            <parameter id="OBJECTIVE_COEFFICIENT" value="0" units="mmol_per_gDW_per_hr" constant="false"/>
          </listOfParameters>
        </kineticLaw>
      </reaction>
      <reaction id="R_TPI_c" name="TP isomerase" reversible="true">
        <notes>
          <body xmlns="http://www.w3.org/1999/xhtml">
            <p>GENE_ASSOCIATION: 2*(AT3G55440 OR AT2G21170)</p>
            <p>SUBSYSTEM: sucrose synthesis, gluconeogenesis, glycolysis</p>
            <p>EC Number: 5.3.1.1</p>
            <p>Confidence Level: 2</p>
            <p>Reference: http://mplant.oxfordjournals.org/content/early/2013/11/04/mp.sst139.full (spinach)</p>
            <p>KEGG: R01015</p>
          </body>
        </notes>
        <listOfReactants>
          <speciesReference species="M_GAP_c" stoichiometry="1"/>
        </listOfReactants>
        <listOfProducts>
          <speciesReference species="M_DHAP_c" stoichiometry="1"/>
        </listOfProducts>
        <kineticLaw>
          <math xmlns="http://www.w3.org/1998/Math/MathML">
            <ci> FLUX_VALUE </ci>
          </math>
          <listOfParameters>
            <parameter id="LOWER_BOUND" value="-1000" units="mmol_per_gDW_per_hr" constant="false"/>
            <parameter id="UPPER_BOUND" value="1000" units="mmol_per_gDW_per_hr" constant="false"/>
            <parameter id="FLUX_VALUE" value="0" units="mmol_per_gDW_per_hr" constant="false"/>
            <parameter id="OBJECTIVE_COEFFICIENT" value="0" units="mmol_per_gDW_per_hr" constant="false"/>
          </listOfParameters>
        </kineticLaw>
      </reaction>
      <reaction id="R_FBPA_c" name="FBP aldolase" reversible="true">
        <notes>
          <body xmlns="http://www.w3.org/1999/xhtml">
            <p>GENE_ASSOCIATION: 4*(AT4G26520 OR AT4G26530 OR AT3G52930 OR AT2G36460 OR AT5G03690)</p>
            <p>SUBSYSTEM: sucrose synthesis, gluconeogenesis, glycolysis</p>
            <p>EC Number: 4.1.2.13</p>
            <p>Confidence Level: 2</p>
            <p>Reference: http://www.mcponline.org/content/5/1/114.full</p>
            <p>KEGG: R01068</p>
          </body>
        </notes>
        <listOfReactants>
          <speciesReference species="M_GAP_c" stoichiometry="1"/>
          <speciesReference species="M_DHAP_c" stoichiometry="1"/>
        </listOfReactants>
        <listOfProducts>
          <speciesReference species="M_FBP_c" stoichiometry="1"/>
        </listOfProducts>
        <kineticLaw>
          <math xmlns="http://www.w3.org/1998/Math/MathML">
            <ci> FLUX_VALUE </ci>
          </math>
          <listOfParameters>
            <parameter id="LOWER_BOUND" value="-1000" units="mmol_per_gDW_per_hr" constant="false"/>
            <parameter id="UPPER_BOUND" value="1000" units="mmol_per_gDW_per_hr" constant="false"/>
            <parameter id="FLUX_VALUE" value="0" units="mmol_per_gDW_per_hr" constant="false"/>
            <parameter id="OBJECTIVE_COEFFICIENT" value="0" units="mmol_per_gDW_per_hr" constant="false"/>
          </listOfParameters>
        </kineticLaw>
      </reaction>
      <reaction id="R_FBPase_c" name="FBPase" reversible="false">
        <notes>
          <body xmlns="http://www.w3.org/1999/xhtml">
            <p>GENE_ASSOCIATION: 4*(AT1G43670)</p>
            <p>SUBSYSTEM: sucrose synthesis, gluconeogenesis, glycolysis</p>
            <p>EC Number: 3.1.3.11</p>
            <p>Confidence Level: 2</p>
            <p>Reference: http://jxb.oxfordjournals.org/content/50/330/1</p>
            <p>KEGG: R00762</p>
          </body>
        </notes>
        <listOfReactants>
          <speciesReference species="M_FBP_c" stoichiometry="1"/>
          <speciesReference species="M_H2O_c" stoichiometry="1"/>
        </listOfReactants>
        <listOfProducts>
          <speciesReference species="M_Pi_c" stoichiometry="1"/>
          <speciesReference species="M_F6P_c" stoichiometry="1"/>
        </listOfProducts>
        <kineticLaw>
          <math xmlns="http://www.w3.org/1998/Math/MathML">
            <ci> FLUX_VALUE </ci>
          </math>
          <listOfParameters>
            <parameter id="LOWER_BOUND" value="0" units="mmol_per_gDW_per_hr" constant="false"/>
            <parameter id="UPPER_BOUND" value="1000" units="mmol_per_gDW_per_hr" constant="false"/>
            <parameter id="FLUX_VALUE" value="0" units="mmol_per_gDW_per_hr" constant="false"/>
            <parameter id="OBJECTIVE_COEFFICIENT" value="0" units="mmol_per_gDW_per_hr" constant="false"/>
          </listOfParameters>
        </kineticLaw>
      </reaction>
      <reaction id="R_F6PK2_c" name="F6P kinase" reversible="false">
        <notes>
          <body xmlns="http://www.w3.org/1999/xhtml">
            <p>GENE_ASSOCIATION: 4*(AT1G07110)</p>
            <p>SUBSYSTEM: sucrose synthesis</p>
            <p>EC Number: 2.7.1.105</p>
            <p>Confidence Level: 2</p>
            <p>Reference: http://www.biochemj.org/bj/359/0591/bj3590591.htm</p>
            <p>KEGG: R02732</p>
          </body>
        </notes>
        <listOfReactants>
          <speciesReference species="M_ATP_c" stoichiometry="1"/>
          <speciesReference species="M_F6P_c" stoichiometry="1"/>
        </listOfReactants>
        <listOfProducts>
          <speciesReference species="M_ADP_c" stoichiometry="1"/>
          <speciesReference species="M_H_c" stoichiometry="1"/>
          <speciesReference species="M_F26BP_c" stoichiometry="1"/>
        </listOfProducts>
        <kineticLaw>
          <math xmlns="http://www.w3.org/1998/Math/MathML">
            <ci> FLUX_VALUE </ci>
          </math>
          <listOfParameters>
            <parameter id="LOWER_BOUND" value="0" units="mmol_per_gDW_per_hr" constant="false"/>
            <parameter id="UPPER_BOUND" value="1000" units="mmol_per_gDW_per_hr" constant="false"/>
            <parameter id="FLUX_VALUE" value="0" units="mmol_per_gDW_per_hr" constant="false"/>
            <parameter id="OBJECTIVE_COEFFICIENT" value="0" units="mmol_per_gDW_per_hr" constant="false"/>
          </listOfParameters>
        </kineticLaw>
      </reaction>
      <reaction id="R_F26BPPh_c" name="F26BP phosphorylase" reversible="true">
        <notes>
          <body xmlns="http://www.w3.org/1999/xhtml">
            <p>GENE_ASSOCIATION: 4*(AT1G07110)</p>
            <p>SUBSYSTEM: sucrose synthesis</p>
            <p>EC Number: 3.1.3.46</p>
            <p>Confidence Level: 2</p>
            <p>Reference: http://www.biochemj.org/bj/359/0591/bj3590591.htm</p>
            <p>KEGG: R00763</p>
          </body>
        </notes>
        <listOfReactants>
          <speciesReference species="M_H2O_c" stoichiometry="1"/>
          <speciesReference species="M_F26BP_c" stoichiometry="1"/>
        </listOfReactants>
        <listOfProducts>
          <speciesReference species="M_Pi_c" stoichiometry="1"/>
          <speciesReference species="M_F6P_c" stoichiometry="1"/>
        </listOfProducts>
        <kineticLaw>
          <math xmlns="http://www.w3.org/1998/Math/MathML">
            <ci> FLUX_VALUE </ci>
          </math>
          <listOfParameters>
            <parameter id="LOWER_BOUND" value="-1000" units="mmol_per_gDW_per_hr" constant="false"/>
            <parameter id="UPPER_BOUND" value="1000" units="mmol_per_gDW_per_hr" constant="false"/>
            <parameter id="FLUX_VALUE" value="0" units="mmol_per_gDW_per_hr" constant="false"/>
            <parameter id="OBJECTIVE_COEFFICIENT" value="0" units="mmol_per_gDW_per_hr" constant="false"/>
          </listOfParameters>
        </kineticLaw>
      </reaction>
      <reaction id="R_PGI_c" name="G6P isomerase" reversible="true">
        <notes>
          <body xmlns="http://www.w3.org/1999/xhtml">
            <p>GENE_ASSOCIATION: 2*(AT4G24620 OR AT5G42740)</p>
            <p>SUBSYSTEM: sucrose synthesis, sucrose degradation, gluconeogenesis</p>
            <p>EC Number: 5.3.1.9</p>
            <p>Confidence Level: 2</p>
            <p>Reference: http://www.ncbi.nlm.nih.gov/pmc/articles/PMC59005/#B19</p>
            <p>KEGG: R00771</p>
          </body>
        </notes>
        <listOfReactants>
          <speciesReference species="M_F6P_c" stoichiometry="1"/>
        </listOfReactants>
        <listOfProducts>
          <speciesReference species="M_G6P_c" stoichiometry="1"/>
        </listOfProducts>
        <kineticLaw>
          <math xmlns="http://www.w3.org/1998/Math/MathML">
            <ci> FLUX_VALUE </ci>
          </math>
          <listOfParameters>
            <parameter id="LOWER_BOUND" value="-1000" units="mmol_per_gDW_per_hr" constant="false"/>
            <parameter id="UPPER_BOUND" value="1000" units="mmol_per_gDW_per_hr" constant="false"/>
            <parameter id="FLUX_VALUE" value="0" units="mmol_per_gDW_per_hr" constant="false"/>
            <parameter id="OBJECTIVE_COEFFICIENT" value="0" units="mmol_per_gDW_per_hr" constant="false"/>
          </listOfParameters>
        </kineticLaw>
      </reaction>
      <reaction id="R_PGM_c" name="Phosphoglucomutase" reversible="true">
        <notes>
          <body xmlns="http://www.w3.org/1999/xhtml">
            <p>GENE_ASSOCIATION: AT1G23190 OR AT1G70730 OR AT5G51820</p>
            <p>SUBSYSTEM: sucrose synthesis, sucrose degradation</p>
            <p>EC Number: 5.4.2.2</p>
            <p>Confidence Level: 2</p>
            <p>Reference: </p>
            <p>KEGG: R08639</p>
          </body>
        </notes>
        <listOfReactants>
          <speciesReference species="M_G6P_c" stoichiometry="1"/>
        </listOfReactants>
        <listOfProducts>
          <speciesReference species="M_G1P_c" stoichiometry="1"/>
        </listOfProducts>
        <kineticLaw>
          <math xmlns="http://www.w3.org/1998/Math/MathML">
            <ci> FLUX_VALUE </ci>
          </math>
          <listOfParameters>
            <parameter id="LOWER_BOUND" value="-1000" units="mmol_per_gDW_per_hr" constant="false"/>
            <parameter id="UPPER_BOUND" value="1000" units="mmol_per_gDW_per_hr" constant="false"/>
            <parameter id="FLUX_VALUE" value="0" units="mmol_per_gDW_per_hr" constant="false"/>
            <parameter id="OBJECTIVE_COEFFICIENT" value="0" units="mmol_per_gDW_per_hr" constant="false"/>
          </listOfParameters>
        </kineticLaw>
      </reaction>
      <reaction id="R_UGPase_c" name="UDPG pyrophosphorylase" reversible="true">
        <notes>
          <body xmlns="http://www.w3.org/1999/xhtml">
            <p>GENE_ASSOCIATION: AT5G17310 OR AT3G03250</p>
            <p>SUBSYSTEM: sucrose synthesis, sucrose degradation, pyrophosphate recycling</p>
            <p>EC Number: 2.7.7.9</p>
            <p>Confidence Level: 2</p>
            <p>Reference: </p>
            <p>KEGG: R00289</p>
          </body>
        </notes>
        <listOfReactants>
          <speciesReference species="M_H_c" stoichiometry="1"/>
          <speciesReference species="M_G1P_c" stoichiometry="1"/>
          <speciesReference species="M_UTP_c" stoichiometry="1"/>
        </listOfReactants>
        <listOfProducts>
          <speciesReference species="M_UDPG_c" stoichiometry="1"/>
          <speciesReference species="M_PPi_c" stoichiometry="1"/>
        </listOfProducts>
        <kineticLaw>
          <math xmlns="http://www.w3.org/1998/Math/MathML">
            <ci> FLUX_VALUE </ci>
          </math>
          <listOfParameters>
            <parameter id="LOWER_BOUND" value="-1000" units="mmol_per_gDW_per_hr" constant="false"/>
            <parameter id="UPPER_BOUND" value="1000" units="mmol_per_gDW_per_hr" constant="false"/>
            <parameter id="FLUX_VALUE" value="0" units="mmol_per_gDW_per_hr" constant="false"/>
            <parameter id="OBJECTIVE_COEFFICIENT" value="0" units="mmol_per_gDW_per_hr" constant="false"/>
          </listOfParameters>
        </kineticLaw>
      </reaction>
      <reaction id="R_S6PS_c" name="S6P synthase" reversible="false">
        <notes>
          <body xmlns="http://www.w3.org/1999/xhtml">
            <p>GENE_ASSOCIATION: 2*(AT5G20280) OR 4*(AT5G20280)</p>
            <p>SUBSYSTEM: sucrose synthesis</p>
            <p>EC Number: 2.4.1.14</p>
            <p>Confidence Level: 2</p>
            <p>Reference: http://www.plantphysiology.org/content/135/3/1753.full</p>
            <p>KEGG: R00766</p>
          </body>
        </notes>
        <listOfReactants>
          <speciesReference species="M_F6P_c" stoichiometry="1"/>
          <speciesReference species="M_UDPG_c" stoichiometry="1"/>
        </listOfReactants>
        <listOfProducts>
          <speciesReference species="M_S6P_c" stoichiometry="1"/>
          <speciesReference species="M_UDP_c" stoichiometry="1"/>
        </listOfProducts>
        <kineticLaw>
          <math xmlns="http://www.w3.org/1998/Math/MathML">
            <ci> FLUX_VALUE </ci>
          </math>
          <listOfParameters>
            <parameter id="LOWER_BOUND" value="0" units="mmol_per_gDW_per_hr" constant="false"/>
            <parameter id="UPPER_BOUND" value="1000" units="mmol_per_gDW_per_hr" constant="false"/>
            <parameter id="FLUX_VALUE" value="0" units="mmol_per_gDW_per_hr" constant="false"/>
            <parameter id="OBJECTIVE_COEFFICIENT" value="0" units="mmol_per_gDW_per_hr" constant="false"/>
          </listOfParameters>
        </kineticLaw>
      </reaction>
      <reaction id="R_S6PPh_c" name="S6P phosphorylase" reversible="false">
        <notes>
          <body xmlns="http://www.w3.org/1999/xhtml">
            <p>GENE_ASSOCIATION: 2*(AT2G35840 OR AT3G52340)</p>
            <p>SUBSYSTEM: sucrose synthesis</p>
            <p>EC Number: 3.1.3.24</p>
            <p>Confidence Level: 2</p>
            <p>Reference: http://www.jbc.org/content/286/41/36108.full</p>
            <p>KEGG: R00805</p>
          </body>
        </notes>
        <listOfReactants>
          <speciesReference species="M_H2O_c" stoichiometry="1"/>
          <speciesReference species="M_S6P_c" stoichiometry="1"/>
        </listOfReactants>
        <listOfProducts>
          <speciesReference species="M_Pi_c" stoichiometry="1"/>
          <speciesReference species="M_Suc_c" stoichiometry="1"/>
        </listOfProducts>
        <kineticLaw>
          <math xmlns="http://www.w3.org/1998/Math/MathML">
            <ci> FLUX_VALUE </ci>
          </math>
          <listOfParameters>
            <parameter id="LOWER_BOUND" value="0" units="mmol_per_gDW_per_hr" constant="false"/>
            <parameter id="UPPER_BOUND" value="1000" units="mmol_per_gDW_per_hr" constant="false"/>
            <parameter id="FLUX_VALUE" value="0" units="mmol_per_gDW_per_hr" constant="false"/>
            <parameter id="OBJECTIVE_COEFFICIENT" value="0" units="mmol_per_gDW_per_hr" constant="false"/>
          </listOfParameters>
        </kineticLaw>
      </reaction>
      <reaction id="R_SucS_c" name="Suc synthase" reversible="true">
        <notes>
          <body xmlns="http://www.w3.org/1999/xhtml">
            <p>GENE_ASSOCIATION: 4*(AT5G20830 OR AT5G49190 OR AT3G43190)</p>
            <p>SUBSYSTEM: sucrose degradation</p>
            <p>EC Number: 2.4.1.13</p>
            <p>Confidence Level: 2</p>
            <p>Reference: http://www.sciencedirect.com/science/article/pii/S0378111909001334, http://www.ncbi.nlm.nih.gov/Structure/mmdb/mmdbsrv.cgi?uid=3S29</p>
            <p>KEGG: R00806</p>
          </body>
        </notes>
        <listOfReactants>
          <speciesReference species="M_UDP_c" stoichiometry="1"/>
          <speciesReference species="M_Suc_c" stoichiometry="1"/>
        </listOfReactants>
        <listOfProducts>
          <speciesReference species="M_UDPG_c" stoichiometry="1"/>
          <speciesReference species="M_Frc_c" stoichiometry="1"/>
        </listOfProducts>
        <kineticLaw>
          <math xmlns="http://www.w3.org/1998/Math/MathML">
            <ci> FLUX_VALUE </ci>
          </math>
          <listOfParameters>
            <parameter id="LOWER_BOUND" value="-1000" units="mmol_per_gDW_per_hr" constant="false"/>
            <parameter id="UPPER_BOUND" value="1000" units="mmol_per_gDW_per_hr" constant="false"/>
            <parameter id="FLUX_VALUE" value="0" units="mmol_per_gDW_per_hr" constant="false"/>
            <parameter id="OBJECTIVE_COEFFICIENT" value="0" units="mmol_per_gDW_per_hr" constant="false"/>
          </listOfParameters>
        </kineticLaw>
      </reaction>
      <reaction id="R_FrcFD_c" name="Fructofuranosidase" reversible="false">
        <notes>
          <body xmlns="http://www.w3.org/1999/xhtml">
            <p>GENE_ASSOCIATION: AT1G35580 OR AT4G09510</p>
            <p>SUBSYSTEM: sucrose degradation</p>
            <p>EC Number: 3.2.1.26</p>
            <p>Confidence Level: 2</p>
            <p>Reference: </p>
            <p>KEGG: R00802</p>
          </body>
        </notes>
        <listOfReactants>
          <speciesReference species="M_H2O_c" stoichiometry="1"/>
          <speciesReference species="M_Suc_c" stoichiometry="1"/>
        </listOfReactants>
        <listOfProducts>
          <speciesReference species="M_Glc_c" stoichiometry="1"/>
          <speciesReference species="M_Frc_c" stoichiometry="1"/>
        </listOfProducts>
        <kineticLaw>
          <math xmlns="http://www.w3.org/1998/Math/MathML">
            <ci> FLUX_VALUE </ci>
          </math>
          <listOfParameters>
            <parameter id="LOWER_BOUND" value="0" units="mmol_per_gDW_per_hr" constant="false"/>
            <parameter id="UPPER_BOUND" value="1000" units="mmol_per_gDW_per_hr" constant="false"/>
            <parameter id="FLUX_VALUE" value="0" units="mmol_per_gDW_per_hr" constant="false"/>
            <parameter id="OBJECTIVE_COEFFICIENT" value="0" units="mmol_per_gDW_per_hr" constant="false"/>
          </listOfParameters>
        </kineticLaw>
      </reaction>
      <reaction id="R_FrcK_c" name="Fructokinase" reversible="false">
        <notes>
          <body xmlns="http://www.w3.org/1999/xhtml">
            <p>GENE_ASSOCIATION: AT3G54090 OR AT2G19860 OR AT2G31390 OR AT3G59480</p>
            <p>SUBSYSTEM: sucrose degradation</p>
            <p>EC Number: 2.7.1.4</p>
            <p>Confidence Level: 2</p>
            <p>Reference: </p>
            <p>KEGG: R00760</p>
          </body>
        </notes>
        <listOfReactants>
          <speciesReference species="M_ATP_c" stoichiometry="1"/>
          <speciesReference species="M_Frc_c" stoichiometry="1"/>
        </listOfReactants>
        <listOfProducts>
          <speciesReference species="M_ADP_c" stoichiometry="1"/>
          <speciesReference species="M_H_c" stoichiometry="1"/>
          <speciesReference species="M_F6P_c" stoichiometry="1"/>
        </listOfProducts>
        <kineticLaw>
          <math xmlns="http://www.w3.org/1998/Math/MathML">
            <ci> FLUX_VALUE </ci>
          </math>
          <listOfParameters>
            <parameter id="LOWER_BOUND" value="0" units="mmol_per_gDW_per_hr" constant="false"/>
            <parameter id="UPPER_BOUND" value="1000" units="mmol_per_gDW_per_hr" constant="false"/>
            <parameter id="FLUX_VALUE" value="0" units="mmol_per_gDW_per_hr" constant="false"/>
            <parameter id="OBJECTIVE_COEFFICIENT" value="0" units="mmol_per_gDW_per_hr" constant="false"/>
          </listOfParameters>
        </kineticLaw>
      </reaction>
      <reaction id="R_TPS_c" name="UDPG:G6P glucosyltransferase" reversible="false">
        <notes>
          <body xmlns="http://www.w3.org/1999/xhtml">
            <p>GENE_ASSOCIATION: AT1G60140 OR AT2G18700 OR AT1G78580 OR AT1G16980 OR AT1G17000 OR AT1G06410</p>
            <p>SUBSYSTEM: trehalose synthesis</p>
            <p>EC Number: 2.4.1.15</p>
            <p>Confidence Level: 2</p>
            <p>Reference: </p>
            <p>KEGG: R00836</p>
          </body>
        </notes>
        <listOfReactants>
          <speciesReference species="M_G6P_c" stoichiometry="1"/>
          <speciesReference species="M_UDPG_c" stoichiometry="1"/>
        </listOfReactants>
        <listOfProducts>
          <speciesReference species="M_UDP_c" stoichiometry="1"/>
          <speciesReference species="M_T6P_c" stoichiometry="1"/>
        </listOfProducts>
        <kineticLaw>
          <math xmlns="http://www.w3.org/1998/Math/MathML">
            <ci> FLUX_VALUE </ci>
          </math>
          <listOfParameters>
            <parameter id="LOWER_BOUND" value="0" units="mmol_per_gDW_per_hr" constant="false"/>
            <parameter id="UPPER_BOUND" value="1000" units="mmol_per_gDW_per_hr" constant="false"/>
            <parameter id="FLUX_VALUE" value="0" units="mmol_per_gDW_per_hr" constant="false"/>
            <parameter id="OBJECTIVE_COEFFICIENT" value="0" units="mmol_per_gDW_per_hr" constant="false"/>
          </listOfParameters>
        </kineticLaw>
      </reaction>
      <reaction id="R_TPP_c" name="Tre phosphatase" reversible="false">
        <notes>
          <body xmlns="http://www.w3.org/1999/xhtml">
            <p>GENE_ASSOCIATION: AT1G22210 OR AT1G35910 OR AT2G22190 OR AT4G12430 OR AT4G22590 OR AT4G39770 OR AT5G65140</p>
            <p>SUBSYSTEM: trehalose synthesis</p>
            <p>EC Number: 3.1.3.12</p>
            <p>Confidence Level: 2</p>
            <p>Reference: </p>
            <p>KEGG: R02778</p>
          </body>
        </notes>
        <listOfReactants>
          <speciesReference species="M_H2O_c" stoichiometry="1"/>
          <speciesReference species="M_T6P_c" stoichiometry="1"/>
        </listOfReactants>
        <listOfProducts>
          <speciesReference species="M_Pi_c" stoichiometry="1"/>
          <speciesReference species="M_Tre_c" stoichiometry="1"/>
        </listOfProducts>
        <kineticLaw>
          <math xmlns="http://www.w3.org/1998/Math/MathML">
            <ci> FLUX_VALUE </ci>
          </math>
          <listOfParameters>
            <parameter id="LOWER_BOUND" value="0" units="mmol_per_gDW_per_hr" constant="false"/>
            <parameter id="UPPER_BOUND" value="1000" units="mmol_per_gDW_per_hr" constant="false"/>
            <parameter id="FLUX_VALUE" value="0" units="mmol_per_gDW_per_hr" constant="false"/>
            <parameter id="OBJECTIVE_COEFFICIENT" value="0" units="mmol_per_gDW_per_hr" constant="false"/>
          </listOfParameters>
        </kineticLaw>
      </reaction>
      <reaction id="R_CeS_c1" name="cellulose synthase" reversible="false">
        <notes>
          <body xmlns="http://www.w3.org/1999/xhtml">
            <p>GENE_ASSOCIATION: AT4G32410 OR AT4G39350 OR AT5G05170 OR AT5G44030 OR AT5G09870 OR AT5G64740 OR AT5G17420 OR AT4G18780 OR AT2G21770 OR AT2G25540</p>
            <p>SUBSYSTEM: cellulose synthesis</p>
            <p>EC Number: 2.4.1.12</p>
            <p>Confidence Level: 2</p>
            <p>Reference: </p>
            <p>KEGG: R02889</p>
          </body>
        </notes>
        <listOfReactants>
          <speciesReference species="M_H2O_c" stoichiometry="1"/>
          <speciesReference species="M_UDPG_c" stoichiometry="1"/>
        </listOfReactants>
        <listOfProducts>
          <speciesReference species="M_UDP_c" stoichiometry="1"/>
          <speciesReference species="M_cellulose1_c" stoichiometry="1"/>
        </listOfProducts>
        <kineticLaw>
          <math xmlns="http://www.w3.org/1998/Math/MathML">
            <ci> FLUX_VALUE </ci>
          </math>
          <listOfParameters>
            <parameter id="LOWER_BOUND" value="0" units="mmol_per_gDW_per_hr" constant="false"/>
            <parameter id="UPPER_BOUND" value="1000" units="mmol_per_gDW_per_hr" constant="false"/>
            <parameter id="FLUX_VALUE" value="0" units="mmol_per_gDW_per_hr" constant="false"/>
            <parameter id="OBJECTIVE_COEFFICIENT" value="0" units="mmol_per_gDW_per_hr" constant="false"/>
          </listOfParameters>
        </kineticLaw>
      </reaction>
      <reaction id="R_CeS_c2" name="cellulose synthase" reversible="false">
        <notes>
          <body xmlns="http://www.w3.org/1999/xhtml">
            <p>GENE_ASSOCIATION: AT4G32410 OR AT4G39350 OR AT5G05170 OR AT5G44030 OR AT5G09870 OR AT5G64740 OR AT5G17420 OR AT4G18780 OR AT2G21770 OR AT2G25540</p>
            <p>SUBSYSTEM: cellulose synthesis</p>
            <p>EC Number: 2.4.1.12</p>
            <p>Confidence Level: 2</p>
            <p>Reference: </p>
            <p>KEGG: R02889</p>
          </body>
        </notes>
        <listOfReactants>
          <speciesReference species="M_UDPG_c" stoichiometry="1"/>
          <speciesReference species="M_cellulose1_c" stoichiometry="1"/>
        </listOfReactants>
        <listOfProducts>
          <speciesReference species="M_UDP_c" stoichiometry="1"/>
          <speciesReference species="M_cellulose2_c" stoichiometry="1"/>
        </listOfProducts>
        <kineticLaw>
          <math xmlns="http://www.w3.org/1998/Math/MathML">
            <ci> FLUX_VALUE </ci>
          </math>
          <listOfParameters>
            <parameter id="LOWER_BOUND" value="0" units="mmol_per_gDW_per_hr" constant="false"/>
            <parameter id="UPPER_BOUND" value="1000" units="mmol_per_gDW_per_hr" constant="false"/>
            <parameter id="FLUX_VALUE" value="0" units="mmol_per_gDW_per_hr" constant="false"/>
            <parameter id="OBJECTIVE_COEFFICIENT" value="0" units="mmol_per_gDW_per_hr" constant="false"/>
          </listOfParameters>
        </kineticLaw>
      </reaction>
      <reaction id="R_CeS_c3" name="cellulose synthase" reversible="false">
        <notes>
          <body xmlns="http://www.w3.org/1999/xhtml">
            <p>GENE_ASSOCIATION: AT4G32410 OR AT4G39350 OR AT5G05170 OR AT5G44030 OR AT5G09870 OR AT5G64740 OR AT5G17420 OR AT4G18780 OR AT2G21770 OR AT2G25540</p>
            <p>SUBSYSTEM: cellulose synthesis</p>
            <p>EC Number: 2.4.1.12</p>
            <p>Confidence Level: 2</p>
            <p>Reference: </p>
            <p>KEGG: R02889</p>
          </body>
        </notes>
        <listOfReactants>
          <speciesReference species="M_UDPG_c" stoichiometry="1"/>
          <speciesReference species="M_cellulose2_c" stoichiometry="1"/>
        </listOfReactants>
        <listOfProducts>
          <speciesReference species="M_UDP_c" stoichiometry="1"/>
          <speciesReference species="M_cellulose3_c" stoichiometry="1"/>
        </listOfProducts>
        <kineticLaw>
          <math xmlns="http://www.w3.org/1998/Math/MathML">
            <ci> FLUX_VALUE </ci>
          </math>
          <listOfParameters>
            <parameter id="LOWER_BOUND" value="0" units="mmol_per_gDW_per_hr" constant="false"/>
            <parameter id="UPPER_BOUND" value="1000" units="mmol_per_gDW_per_hr" constant="false"/>
            <parameter id="FLUX_VALUE" value="0" units="mmol_per_gDW_per_hr" constant="false"/>
            <parameter id="OBJECTIVE_COEFFICIENT" value="0" units="mmol_per_gDW_per_hr" constant="false"/>
          </listOfParameters>
        </kineticLaw>
      </reaction>
      <reaction id="R_MalDH1_c" name="Mal dehydrogenase" reversible="true">
        <notes>
          <body xmlns="http://www.w3.org/1999/xhtml">
            <p>GENE_ASSOCIATION: AT5G43330 OR AT5G56720 OR AT2G22780 OR AT5G09660</p>
            <p>SUBSYSTEM: gluconeogenesis</p>
            <p>EC Number: 1.1.1.37</p>
            <p>Confidence Level: 2</p>
            <p>Reference: </p>
            <p>KEGG: R00342</p>
          </body>
        </notes>
        <listOfReactants>
          <speciesReference species="M_Mal_c" stoichiometry="1"/>
          <speciesReference species="M_NAD_c" stoichiometry="1"/>
        </listOfReactants>
        <listOfProducts>
          <speciesReference species="M_OAA_c" stoichiometry="1"/>
          <speciesReference species="M_NADH_c" stoichiometry="1"/>
        </listOfProducts>
        <kineticLaw>
          <math xmlns="http://www.w3.org/1998/Math/MathML">
            <ci> FLUX_VALUE </ci>
          </math>
          <listOfParameters>
            <parameter id="LOWER_BOUND" value="-1000" units="mmol_per_gDW_per_hr" constant="false"/>
            <parameter id="UPPER_BOUND" value="1000" units="mmol_per_gDW_per_hr" constant="false"/>
            <parameter id="FLUX_VALUE" value="0" units="mmol_per_gDW_per_hr" constant="false"/>
            <parameter id="OBJECTIVE_COEFFICIENT" value="0" units="mmol_per_gDW_per_hr" constant="false"/>
          </listOfParameters>
        </kineticLaw>
      </reaction>
      <reaction id="R_PEPC1_c" name="PEP carboxylase" reversible="false">
        <notes>
          <body xmlns="http://www.w3.org/1999/xhtml">
            <p>GENE_ASSOCIATION: AT5G65690 OR AT4G37870</p>
            <p>SUBSYSTEM: gluconeogenesis</p>
            <p>EC Number: 4.1.1.49</p>
            <p>Confidence Level: 2</p>
            <p>Reference: </p>
            <p>KEGG: R00341</p>
          </body>
        </notes>
        <listOfReactants>
          <speciesReference species="M_ATP_c" stoichiometry="1"/>
          <speciesReference species="M_OAA_c" stoichiometry="1"/>
        </listOfReactants>
        <listOfProducts>
          <speciesReference species="M_ADP_c" stoichiometry="1"/>
          <speciesReference species="M_PEP_c" stoichiometry="1"/>
          <speciesReference species="M_CO2_c" stoichiometry="1"/>
        </listOfProducts>
        <kineticLaw>
          <math xmlns="http://www.w3.org/1998/Math/MathML">
            <ci> FLUX_VALUE </ci>
          </math>
          <listOfParameters>
            <parameter id="LOWER_BOUND" value="0" units="mmol_per_gDW_per_hr" constant="false"/>
            <parameter id="UPPER_BOUND" value="1000" units="mmol_per_gDW_per_hr" constant="false"/>
            <parameter id="FLUX_VALUE" value="0" units="mmol_per_gDW_per_hr" constant="false"/>
            <parameter id="OBJECTIVE_COEFFICIENT" value="0" units="mmol_per_gDW_per_hr" constant="false"/>
          </listOfParameters>
        </kineticLaw>
      </reaction>
      <reaction id="R_PEPC2_c" name="PEP carboxylase" reversible="true">
        <notes>
          <body xmlns="http://www.w3.org/1999/xhtml">
            <p>GENE_ASSOCIATION: 4*(AT1G53310 OR AT2G42600 OR AT3G14940 OR AT1G68750)</p>
            <p>SUBSYSTEM: gluconeogenesis</p>
            <p>EC Number: 4.1.1.31</p>
            <p>Confidence Level: 2</p>
            <p>Reference: </p>
            <p>KEGG: R00345</p>
          </body>
        </notes>
        <listOfReactants>
          <speciesReference species="M_Pi_c" stoichiometry="1"/>
          <speciesReference species="M_OAA_c" stoichiometry="1"/>
        </listOfReactants>
        <listOfProducts>
          <speciesReference species="M_PEP_c" stoichiometry="1"/>
          <speciesReference species="M_HCO3_c" stoichiometry="1"/>
        </listOfProducts>
        <kineticLaw>
          <math xmlns="http://www.w3.org/1998/Math/MathML">
            <ci> FLUX_VALUE </ci>
          </math>
          <listOfParameters>
            <parameter id="LOWER_BOUND" value="-1000" units="mmol_per_gDW_per_hr" constant="false"/>
            <parameter id="UPPER_BOUND" value="1000" units="mmol_per_gDW_per_hr" constant="false"/>
            <parameter id="FLUX_VALUE" value="0" units="mmol_per_gDW_per_hr" constant="false"/>
            <parameter id="OBJECTIVE_COEFFICIENT" value="0" units="mmol_per_gDW_per_hr" constant="false"/>
          </listOfParameters>
        </kineticLaw>
      </reaction>
      <reaction id="R_Enol_c" name="Enolase" reversible="true">
        <notes>
          <body xmlns="http://www.w3.org/1999/xhtml">
            <p>GENE_ASSOCIATION: 2*(AT2G29560 OR AT2G36530)</p>
            <p>SUBSYSTEM: gluconeogenesis, glycolysis</p>
            <p>EC Number: 4.2.1.11</p>
            <p>Confidence Level: 2</p>
            <p>Reference: http://link.springer.com/article/10.1007%2FBF01577243</p>
            <p>KEGG: R00658</p>
          </body>
        </notes>
        <listOfReactants>
          <speciesReference species="M_H2O_c" stoichiometry="1"/>
          <speciesReference species="M_PEP_c" stoichiometry="1"/>
        </listOfReactants>
        <listOfProducts>
          <speciesReference species="M_2PGA_c" stoichiometry="1"/>
        </listOfProducts>
        <kineticLaw>
          <math xmlns="http://www.w3.org/1998/Math/MathML">
            <ci> FLUX_VALUE </ci>
          </math>
          <listOfParameters>
            <parameter id="LOWER_BOUND" value="-1000" units="mmol_per_gDW_per_hr" constant="false"/>
            <parameter id="UPPER_BOUND" value="1000" units="mmol_per_gDW_per_hr" constant="false"/>
            <parameter id="FLUX_VALUE" value="0" units="mmol_per_gDW_per_hr" constant="false"/>
            <parameter id="OBJECTIVE_COEFFICIENT" value="0" units="mmol_per_gDW_per_hr" constant="false"/>
          </listOfParameters>
        </kineticLaw>
      </reaction>
      <reaction id="R_PGAM_c" name="PGA mutase" reversible="true">
        <notes>
          <body xmlns="http://www.w3.org/1999/xhtml">
            <p>GENE_ASSOCIATION: AT5G04120 OR AT3G50520 OR AT1G09780 OR AT3G08590</p>
            <p>SUBSYSTEM: gluconeogenesis, glycolysis</p>
            <p>EC Number: 5.4.2.1</p>
            <p>Confidence Level: 2</p>
            <p>Reference: </p>
            <p>KEGG: R01518</p>
          </body>
        </notes>
        <listOfReactants>
          <speciesReference species="M_2PGA_c" stoichiometry="1"/>
        </listOfReactants>
        <listOfProducts>
          <speciesReference species="M_PGA_c" stoichiometry="1"/>
        </listOfProducts>
        <kineticLaw>
          <math xmlns="http://www.w3.org/1998/Math/MathML">
            <ci> FLUX_VALUE </ci>
          </math>
          <listOfParameters>
            <parameter id="LOWER_BOUND" value="-1000" units="mmol_per_gDW_per_hr" constant="false"/>
            <parameter id="UPPER_BOUND" value="1000" units="mmol_per_gDW_per_hr" constant="false"/>
            <parameter id="FLUX_VALUE" value="0" units="mmol_per_gDW_per_hr" constant="false"/>
            <parameter id="OBJECTIVE_COEFFICIENT" value="0" units="mmol_per_gDW_per_hr" constant="false"/>
          </listOfParameters>
        </kineticLaw>
      </reaction>
      <reaction id="R_PGAK_c" name="PGA kinase" reversible="true">
        <notes>
          <body xmlns="http://www.w3.org/1999/xhtml">
            <p>GENE_ASSOCIATION: AT3G12780 OR AT1G79550</p>
            <p>SUBSYSTEM: gluconeogenesis, glycolysis</p>
            <p>EC Number: 2.7.2.3</p>
            <p>Confidence Level: 2</p>
            <p>Reference: </p>
            <p>KEGG: R01512</p>
          </body>
        </notes>
        <listOfReactants>
          <speciesReference species="M_ATP_c" stoichiometry="1"/>
          <speciesReference species="M_PGA_c" stoichiometry="1"/>
        </listOfReactants>
        <listOfProducts>
          <speciesReference species="M_ADP_c" stoichiometry="1"/>
          <speciesReference species="M_DPGA_c" stoichiometry="1"/>
        </listOfProducts>
        <kineticLaw>
          <math xmlns="http://www.w3.org/1998/Math/MathML">
            <ci> FLUX_VALUE </ci>
          </math>
          <listOfParameters>
            <parameter id="LOWER_BOUND" value="-1000" units="mmol_per_gDW_per_hr" constant="false"/>
            <parameter id="UPPER_BOUND" value="1000" units="mmol_per_gDW_per_hr" constant="false"/>
            <parameter id="FLUX_VALUE" value="0" units="mmol_per_gDW_per_hr" constant="false"/>
            <parameter id="OBJECTIVE_COEFFICIENT" value="0" units="mmol_per_gDW_per_hr" constant="false"/>
          </listOfParameters>
        </kineticLaw>
      </reaction>
      <reaction id="R_GAPDH2_c" name="GAP dehydrogenase" reversible="true">
        <notes>
          <body xmlns="http://www.w3.org/1999/xhtml">
            <p>GENE_ASSOCIATION: 4*(AT3G04120 OR AT1G13440)</p>
            <p>SUBSYSTEM: gluconeogenesis, glycolysis</p>
            <p>EC Number: 1.2.1.12</p>
            <p>Confidence Level: 2</p>
            <p>Reference: http://link.springer.com/article/10.1007%2Fs00239-002-2441-y/fulltext.html</p>
            <p>KEGG: R01061</p>
          </body>
        </notes>
        <listOfReactants>
          <speciesReference species="M_Pi_c" stoichiometry="1"/>
          <speciesReference species="M_GAP_c" stoichiometry="1"/>
          <speciesReference species="M_NAD_c" stoichiometry="1"/>
        </listOfReactants>
        <listOfProducts>
          <speciesReference species="M_NADH_c" stoichiometry="1"/>
          <speciesReference species="M_DPGA_c" stoichiometry="1"/>
        </listOfProducts>
        <kineticLaw>
          <math xmlns="http://www.w3.org/1998/Math/MathML">
            <ci> FLUX_VALUE </ci>
          </math>
          <listOfParameters>
            <parameter id="LOWER_BOUND" value="-1000" units="mmol_per_gDW_per_hr" constant="false"/>
            <parameter id="UPPER_BOUND" value="1000" units="mmol_per_gDW_per_hr" constant="false"/>
            <parameter id="FLUX_VALUE" value="0" units="mmol_per_gDW_per_hr" constant="false"/>
            <parameter id="OBJECTIVE_COEFFICIENT" value="0" units="mmol_per_gDW_per_hr" constant="false"/>
          </listOfParameters>
        </kineticLaw>
      </reaction>
      <reaction id="R_GAPDH3_c" name="GAP dehydrogenase" reversible="false">
        <notes>
          <body xmlns="http://www.w3.org/1999/xhtml">
            <p>GENE_ASSOCIATION: AT2G24270</p>
            <p>SUBSYSTEM: glycolysis</p>
            <p>EC Number: 1.2.1.9</p>
            <p>Confidence Level: 2</p>
            <p>Reference: </p>
            <p>KEGG: R01058</p>
          </body>
        </notes>
        <listOfReactants>
          <speciesReference species="M_GAP_c" stoichiometry="1"/>
          <speciesReference species="M_H2O_c" stoichiometry="1"/>
          <speciesReference species="M_NADP_c" stoichiometry="1"/>
        </listOfReactants>
        <listOfProducts>
          <speciesReference species="M_H_c" stoichiometry="1"/>
          <speciesReference species="M_PGA_c" stoichiometry="1"/>
          <speciesReference species="M_NADPH_c" stoichiometry="1"/>
        </listOfProducts>
        <kineticLaw>
          <math xmlns="http://www.w3.org/1998/Math/MathML">
            <ci> FLUX_VALUE </ci>
          </math>
          <listOfParameters>
            <parameter id="LOWER_BOUND" value="0" units="mmol_per_gDW_per_hr" constant="false"/>
            <parameter id="UPPER_BOUND" value="1000" units="mmol_per_gDW_per_hr" constant="false"/>
            <parameter id="FLUX_VALUE" value="0" units="mmol_per_gDW_per_hr" constant="false"/>
            <parameter id="OBJECTIVE_COEFFICIENT" value="0" units="mmol_per_gDW_per_hr" constant="false"/>
          </listOfParameters>
        </kineticLaw>
      </reaction>
      <reaction id="R_F6PK1_c" name="6-Phosphofructokinase" reversible="false">
        <notes>
          <body xmlns="http://www.w3.org/1999/xhtml">
            <p>GENE_ASSOCIATION: AT4G29220 OR AT5G47810 OR AT4G26270 OR AT4G32840 OR AT5G56630</p>
            <p>SUBSYSTEM: glycolysis</p>
            <p>EC Number: 2.7.1.11</p>
            <p>Confidence Level: 2</p>
            <p>Reference: </p>
            <p>KEGG: R00756</p>
          </body>
        </notes>
        <listOfReactants>
          <speciesReference species="M_ATP_c" stoichiometry="1"/>
          <speciesReference species="M_F6P_c" stoichiometry="1"/>
        </listOfReactants>
        <listOfProducts>
          <speciesReference species="M_ADP_c" stoichiometry="1"/>
          <speciesReference species="M_H_c" stoichiometry="1"/>
          <speciesReference species="M_FBP_c" stoichiometry="1"/>
        </listOfProducts>
        <kineticLaw>
          <math xmlns="http://www.w3.org/1998/Math/MathML">
            <ci> FLUX_VALUE </ci>
          </math>
          <listOfParameters>
            <parameter id="LOWER_BOUND" value="0" units="mmol_per_gDW_per_hr" constant="false"/>
            <parameter id="UPPER_BOUND" value="1000" units="mmol_per_gDW_per_hr" constant="false"/>
            <parameter id="FLUX_VALUE" value="0" units="mmol_per_gDW_per_hr" constant="false"/>
            <parameter id="OBJECTIVE_COEFFICIENT" value="0" units="mmol_per_gDW_per_hr" constant="false"/>
          </listOfParameters>
        </kineticLaw>
      </reaction>
      <reaction id="R_F6PK1_h" name="6-Phosphofructokinase" reversible="false">
        <notes>
          <body xmlns="http://www.w3.org/1999/xhtml">
            <p>GENE_ASSOCIATION: AT5G61580 OR AT2G22480</p>
            <p>SUBSYSTEM: glycolysis</p>
            <p>EC Number: 2.7.1.11</p>
            <p>Confidence Level: 2</p>
            <p>Reference: </p>
            <p>KEGG: R00756</p>
          </body>
        </notes>
        <listOfReactants>
          <speciesReference species="M_ATP_h" stoichiometry="1"/>
          <speciesReference species="M_F6P_h" stoichiometry="1"/>
        </listOfReactants>
        <listOfProducts>
          <speciesReference species="M_H_h" stoichiometry="1"/>
          <speciesReference species="M_ADP_h" stoichiometry="1"/>
          <speciesReference species="M_FBP_h" stoichiometry="1"/>
        </listOfProducts>
        <kineticLaw>
          <math xmlns="http://www.w3.org/1998/Math/MathML">
            <ci> FLUX_VALUE </ci>
          </math>
          <listOfParameters>
            <parameter id="LOWER_BOUND" value="0" units="mmol_per_gDW_per_hr" constant="false"/>
            <parameter id="UPPER_BOUND" value="1000" units="mmol_per_gDW_per_hr" constant="false"/>
            <parameter id="FLUX_VALUE" value="0" units="mmol_per_gDW_per_hr" constant="false"/>
            <parameter id="OBJECTIVE_COEFFICIENT" value="0" units="mmol_per_gDW_per_hr" constant="false"/>
          </listOfParameters>
        </kineticLaw>
      </reaction>
      <reaction id="R_GAPDH2_h" name="GAP dehydrogenase" reversible="true">
        <notes>
          <body xmlns="http://www.w3.org/1999/xhtml">
            <p>GENE_ASSOCIATION: 4*(AT1G79530 OR AT1G16300)</p>
            <p>SUBSYSTEM: glycolysis</p>
            <p>EC Number: 1.2.1.12</p>
            <p>Confidence Level: 2</p>
            <p>Reference: http://link.springer.com/article/10.1007%2Fs00239-002-2441-y/fulltext.html</p>
            <p>KEGG: R01061</p>
          </body>
        </notes>
        <listOfReactants>
          <speciesReference species="M_Pi_h" stoichiometry="1"/>
          <speciesReference species="M_GAP_h" stoichiometry="1"/>
          <speciesReference species="M_NAD_h" stoichiometry="1"/>
        </listOfReactants>
        <listOfProducts>
          <speciesReference species="M_H_h" stoichiometry="1"/>
          <speciesReference species="M_DPGA_h" stoichiometry="1"/>
          <speciesReference species="M_NADH_h" stoichiometry="1"/>
        </listOfProducts>
        <kineticLaw>
          <math xmlns="http://www.w3.org/1998/Math/MathML">
            <ci> FLUX_VALUE </ci>
          </math>
          <listOfParameters>
            <parameter id="LOWER_BOUND" value="-1000" units="mmol_per_gDW_per_hr" constant="false"/>
            <parameter id="UPPER_BOUND" value="1000" units="mmol_per_gDW_per_hr" constant="false"/>
            <parameter id="FLUX_VALUE" value="0" units="mmol_per_gDW_per_hr" constant="false"/>
            <parameter id="OBJECTIVE_COEFFICIENT" value="0" units="mmol_per_gDW_per_hr" constant="false"/>
          </listOfParameters>
        </kineticLaw>
      </reaction>
      <reaction id="R_PGAM_h" name="PGA mutase" reversible="true">
        <notes>
          <body xmlns="http://www.w3.org/1999/xhtml">
            <p>GENE_ASSOCIATION: AT1G22170 OR AT1G78050 OR AT1G09780</p>
            <p>SUBSYSTEM: glycolysis</p>
            <p>EC Number: 5.4.2.1</p>
            <p>Confidence Level: 2</p>
            <p>Reference: </p>
            <p>KEGG: R01518</p>
          </body>
        </notes>
        <listOfReactants>
          <speciesReference species="M_PGA_h" stoichiometry="1"/>
        </listOfReactants>
        <listOfProducts>
          <speciesReference species="M_2PGA_h" stoichiometry="1"/>
        </listOfProducts>
        <kineticLaw>
          <math xmlns="http://www.w3.org/1998/Math/MathML">
            <ci> FLUX_VALUE </ci>
          </math>
          <listOfParameters>
            <parameter id="LOWER_BOUND" value="-1000" units="mmol_per_gDW_per_hr" constant="false"/>
            <parameter id="UPPER_BOUND" value="1000" units="mmol_per_gDW_per_hr" constant="false"/>
            <parameter id="FLUX_VALUE" value="0" units="mmol_per_gDW_per_hr" constant="false"/>
            <parameter id="OBJECTIVE_COEFFICIENT" value="0" units="mmol_per_gDW_per_hr" constant="false"/>
          </listOfParameters>
        </kineticLaw>
      </reaction>
      <reaction id="R_Enol_h" name="Enolase" reversible="true">
        <notes>
          <body xmlns="http://www.w3.org/1999/xhtml">
            <p>GENE_ASSOCIATION: 2*(AT1G74030 OR AT2G36530)</p>
            <p>SUBSYSTEM: glycolysis</p>
            <p>EC Number: 4.2.1.11</p>
            <p>Confidence Level: 2</p>
            <p>Reference: http://link.springer.com/article/10.1007%2FBF01577243</p>
            <p>KEGG: R00658</p>
          </body>
        </notes>
        <listOfReactants>
          <speciesReference species="M_2PGA_h" stoichiometry="1"/>
        </listOfReactants>
        <listOfProducts>
          <speciesReference species="M_H2O_h" stoichiometry="1"/>
          <speciesReference species="M_PEP_h" stoichiometry="1"/>
        </listOfProducts>
        <kineticLaw>
          <math xmlns="http://www.w3.org/1998/Math/MathML">
            <ci> FLUX_VALUE </ci>
          </math>
          <listOfParameters>
            <parameter id="LOWER_BOUND" value="-1000" units="mmol_per_gDW_per_hr" constant="false"/>
            <parameter id="UPPER_BOUND" value="1000" units="mmol_per_gDW_per_hr" constant="false"/>
            <parameter id="FLUX_VALUE" value="0" units="mmol_per_gDW_per_hr" constant="false"/>
            <parameter id="OBJECTIVE_COEFFICIENT" value="0" units="mmol_per_gDW_per_hr" constant="false"/>
          </listOfParameters>
        </kineticLaw>
      </reaction>
      <reaction id="R_PyrK_c" name="Pyr kinase" reversible="false">
        <notes>
          <body xmlns="http://www.w3.org/1999/xhtml">
            <p>GENE_ASSOCIATION: 4*(AT3G04050 OR AT5G08570 OR AT3G25960 OR AT2G36580 OR AT3G55650 OR AT3G55810 OR AT5G63680 OR AT3G52990)</p>
            <p>SUBSYSTEM: glycolysis</p>
            <p>EC Number: 2.7.1.40</p>
            <p>Confidence Level: 2</p>
            <p>Reference: http://www.plantcell.org/content/19/6/2006.long</p>
            <p>KEGG: R00200</p>
          </body>
        </notes>
        <listOfReactants>
          <speciesReference species="M_ADP_c" stoichiometry="1"/>
          <speciesReference species="M_H_c" stoichiometry="1"/>
          <speciesReference species="M_PEP_c" stoichiometry="1"/>
        </listOfReactants>
        <listOfProducts>
          <speciesReference species="M_ATP_c" stoichiometry="1"/>
          <speciesReference species="M_Pyr_c" stoichiometry="1"/>
        </listOfProducts>
        <kineticLaw>
          <math xmlns="http://www.w3.org/1998/Math/MathML">
            <ci> FLUX_VALUE </ci>
          </math>
          <listOfParameters>
            <parameter id="LOWER_BOUND" value="0" units="mmol_per_gDW_per_hr" constant="false"/>
            <parameter id="UPPER_BOUND" value="1000" units="mmol_per_gDW_per_hr" constant="false"/>
            <parameter id="FLUX_VALUE" value="0" units="mmol_per_gDW_per_hr" constant="false"/>
            <parameter id="OBJECTIVE_COEFFICIENT" value="0" units="mmol_per_gDW_per_hr" constant="false"/>
          </listOfParameters>
        </kineticLaw>
      </reaction>
      <reaction id="R_PyrK_h" name="Pyr kinase" reversible="false">
        <notes>
          <body xmlns="http://www.w3.org/1999/xhtml">
            <p>GENE_ASSOCIATION: 4*(AT3G22960) AND 4*(AT5G52920 OR AT1G32440)</p>
            <p>SUBSYSTEM: glycolysis</p>
            <p>EC Number: 2.7.1.40</p>
            <p>Confidence Level: 2</p>
            <p>Reference: http://link.springer.com/article/10.1007%2Fs00425-005-0044-8/fulltext.html</p>
            <p>KEGG: R00200</p>
          </body>
        </notes>
        <listOfReactants>
          <speciesReference species="M_H_h" stoichiometry="1"/>
          <speciesReference species="M_ADP_h" stoichiometry="1"/>
          <speciesReference species="M_PEP_h" stoichiometry="1"/>
        </listOfReactants>
        <listOfProducts>
          <speciesReference species="M_ATP_h" stoichiometry="1"/>
          <speciesReference species="M_Pyr_h" stoichiometry="1"/>
        </listOfProducts>
        <kineticLaw>
          <math xmlns="http://www.w3.org/1998/Math/MathML">
            <ci> FLUX_VALUE </ci>
          </math>
          <listOfParameters>
            <parameter id="LOWER_BOUND" value="0" units="mmol_per_gDW_per_hr" constant="false"/>
            <parameter id="UPPER_BOUND" value="1000" units="mmol_per_gDW_per_hr" constant="false"/>
            <parameter id="FLUX_VALUE" value="0" units="mmol_per_gDW_per_hr" constant="false"/>
            <parameter id="OBJECTIVE_COEFFICIENT" value="0" units="mmol_per_gDW_per_hr" constant="false"/>
          </listOfParameters>
        </kineticLaw>
      </reaction>
      <reaction id="R_PyrDH1_m" name="Pyr dehydrogenase" reversible="false">
        <notes>
          <body xmlns="http://www.w3.org/1999/xhtml">
            <p>GENE_ASSOCIATION: 2*(AT1G59900) AND 2*(AT5G50850)</p>
            <p>SUBSYSTEM: pyruvate decarboxylation</p>
            <p>EC Number: 2.2.1.6/1.2.4.1</p>
            <p>Confidence Level: 2</p>
            <p>Reference: http://www.sciencedirect.com/science/article/pii/S104659280200712X, http://www.annualreviews.org/doi/abs/10.1146/annurev.arplant.53.100301.135251</p>
            <p>KEGG: R00014</p>
          </body>
        </notes>
        <listOfReactants>
          <speciesReference species="M_Pyr_m" stoichiometry="1"/>
          <speciesReference species="M_ThPP_m" stoichiometry="1"/>
          <speciesReference species="M_H_m" stoichiometry="1"/>
        </listOfReactants>
        <listOfProducts>
          <speciesReference species="M_H_DASH_Eth_DASH_ThPP_m" stoichiometry="1"/>
          <speciesReference species="M_CO2_m" stoichiometry="1"/>
        </listOfProducts>
        <kineticLaw>
          <math xmlns="http://www.w3.org/1998/Math/MathML">
            <ci> FLUX_VALUE </ci>
          </math>
          <listOfParameters>
            <parameter id="LOWER_BOUND" value="0" units="mmol_per_gDW_per_hr" constant="false"/>
            <parameter id="UPPER_BOUND" value="1000" units="mmol_per_gDW_per_hr" constant="false"/>
            <parameter id="FLUX_VALUE" value="0" units="mmol_per_gDW_per_hr" constant="false"/>
            <parameter id="OBJECTIVE_COEFFICIENT" value="0" units="mmol_per_gDW_per_hr" constant="false"/>
          </listOfParameters>
        </kineticLaw>
      </reaction>
      <reaction id="R_PyrDH2_m" name="Pyr dehydrogenase" reversible="false">
        <notes>
          <body xmlns="http://www.w3.org/1999/xhtml">
            <p>GENE_ASSOCIATION: 2*(AT1G59900) AND 2*(AT5G50850)</p>
            <p>SUBSYSTEM: pyruvate decarboxylation</p>
            <p>EC Number: 1.2.4.1</p>
            <p>Confidence Level: 2</p>
            <p>Reference: http://www.sciencedirect.com/science/article/pii/S104659280200712X, http://www.annualreviews.org/doi/abs/10.1146/annurev.arplant.53.100301.135251</p>
            <p>KEGG: R03270</p>
          </body>
        </notes>
        <listOfReactants>
          <speciesReference species="M_H_DASH_Eth_DASH_ThPP_m" stoichiometry="1"/>
          <speciesReference species="M_LPA_m" stoichiometry="1"/>
        </listOfReactants>
        <listOfProducts>
          <speciesReference species="M_ThPP_m" stoichiometry="1"/>
          <speciesReference species="M_A_DASH_DHL_m" stoichiometry="1"/>
        </listOfProducts>
        <kineticLaw>
          <math xmlns="http://www.w3.org/1998/Math/MathML">
            <ci> FLUX_VALUE </ci>
          </math>
          <listOfParameters>
            <parameter id="LOWER_BOUND" value="0" units="mmol_per_gDW_per_hr" constant="false"/>
            <parameter id="UPPER_BOUND" value="1000" units="mmol_per_gDW_per_hr" constant="false"/>
            <parameter id="FLUX_VALUE" value="0" units="mmol_per_gDW_per_hr" constant="false"/>
            <parameter id="OBJECTIVE_COEFFICIENT" value="0" units="mmol_per_gDW_per_hr" constant="false"/>
          </listOfParameters>
        </kineticLaw>
      </reaction>
      <reaction id="R_DHLAcT_m" name="DHL acetyltransferase" reversible="false">
        <notes>
          <body xmlns="http://www.w3.org/1999/xhtml">
            <p>GENE_ASSOCIATION: 3*(AT3G52200 OR AT3G13930 OR AT1G54220)</p>
            <p>SUBSYSTEM: pyruvate decarboxylation</p>
            <p>EC Number: 2.3.1.12</p>
            <p>Confidence Level: 2</p>
            <p>Reference: http://www.annualreviews.org/doi/full/10.1146/annurev.arplant.53.100301.135251</p>
            <p>KEGG: R02569</p>
          </body>
        </notes>
        <listOfReactants>
          <speciesReference species="M_A_DASH_DHL_m" stoichiometry="1"/>
          <speciesReference species="M_CoA_m" stoichiometry="1"/>
        </listOfReactants>
        <listOfProducts>
          <speciesReference species="M_A_DASH_CoA_m" stoichiometry="1"/>
          <speciesReference species="M_DHL_m" stoichiometry="1"/>
        </listOfProducts>
        <kineticLaw>
          <math xmlns="http://www.w3.org/1998/Math/MathML">
            <ci> FLUX_VALUE </ci>
          </math>
          <listOfParameters>
            <parameter id="LOWER_BOUND" value="0" units="mmol_per_gDW_per_hr" constant="false"/>
            <parameter id="UPPER_BOUND" value="1000" units="mmol_per_gDW_per_hr" constant="false"/>
            <parameter id="FLUX_VALUE" value="0" units="mmol_per_gDW_per_hr" constant="false"/>
            <parameter id="OBJECTIVE_COEFFICIENT" value="0" units="mmol_per_gDW_per_hr" constant="false"/>
          </listOfParameters>
        </kineticLaw>
      </reaction>
      <reaction id="R_DHLDH2_m" name="DHL dehydrogenase" reversible="false">
        <notes>
          <body xmlns="http://www.w3.org/1999/xhtml">
            <p>GENE_ASSOCIATION: 2*(AT1G48030 OR AT3G17240)</p>
            <p>SUBSYSTEM: pyruvate decarboxylation, tricarboxylic acid cycle</p>
            <p>EC Number: 1.8.1.4</p>
            <p>Confidence Level: 2</p>
            <p>Reference: http://www.annualreviews.org/doi/full/10.1146/annurev.arplant.53.100301.135251</p>
            <p>KEGG: R07618</p>
          </body>
        </notes>
        <listOfReactants>
          <speciesReference species="M_DHL_m" stoichiometry="1"/>
          <speciesReference species="M_NAD_m" stoichiometry="1"/>
        </listOfReactants>
        <listOfProducts>
          <speciesReference species="M_H_m" stoichiometry="1"/>
          <speciesReference species="M_LPA_m" stoichiometry="1"/>
          <speciesReference species="M_NADH_m" stoichiometry="1"/>
        </listOfProducts>
        <kineticLaw>
          <math xmlns="http://www.w3.org/1998/Math/MathML">
            <ci> FLUX_VALUE </ci>
          </math>
          <listOfParameters>
            <parameter id="LOWER_BOUND" value="0" units="mmol_per_gDW_per_hr" constant="false"/>
            <parameter id="UPPER_BOUND" value="1000" units="mmol_per_gDW_per_hr" constant="false"/>
            <parameter id="FLUX_VALUE" value="0" units="mmol_per_gDW_per_hr" constant="false"/>
            <parameter id="OBJECTIVE_COEFFICIENT" value="0" units="mmol_per_gDW_per_hr" constant="false"/>
          </listOfParameters>
        </kineticLaw>
      </reaction>
      <reaction id="R_CitS_m" name="Cit synthase" reversible="false">
        <notes>
          <body xmlns="http://www.w3.org/1999/xhtml">
            <p>GENE_ASSOCIATION: AT2G44350 OR AT3G60100</p>
            <p>SUBSYSTEM: tricarboxylic acid cycle, glyoxylate cycle</p>
            <p>EC Number: 2.3.3.1</p>
            <p>Confidence Level: 2</p>
            <p>Reference: </p>
            <p>KEGG: R00351</p>
          </body>
        </notes>
        <listOfReactants>
          <speciesReference species="M_A_DASH_CoA_m" stoichiometry="1"/>
          <speciesReference species="M_OAA_m" stoichiometry="1"/>
          <speciesReference species="M_H2O_m" stoichiometry="1"/>
        </listOfReactants>
        <listOfProducts>
          <speciesReference species="M_H_m" stoichiometry="1"/>
          <speciesReference species="M_CoA_m" stoichiometry="1"/>
          <speciesReference species="M_Cit_m" stoichiometry="1"/>
        </listOfProducts>
        <kineticLaw>
          <math xmlns="http://www.w3.org/1998/Math/MathML">
            <ci> FLUX_VALUE </ci>
          </math>
          <listOfParameters>
            <parameter id="LOWER_BOUND" value="0" units="mmol_per_gDW_per_hr" constant="false"/>
            <parameter id="UPPER_BOUND" value="1000" units="mmol_per_gDW_per_hr" constant="false"/>
            <parameter id="FLUX_VALUE" value="0" units="mmol_per_gDW_per_hr" constant="false"/>
            <parameter id="OBJECTIVE_COEFFICIENT" value="0" units="mmol_per_gDW_per_hr" constant="false"/>
          </listOfParameters>
        </kineticLaw>
      </reaction>
      <reaction id="R_cACNDHA_m" name="Aconitase dehydration" reversible="false">
        <notes>
          <body xmlns="http://www.w3.org/1999/xhtml">
            <p>GENE_ASSOCIATION: AT4G35830 OR AT2G05710 OR AT4G26970</p>
            <p>SUBSYSTEM: tricarboxylic acid cycle, glyoxylate cycle</p>
            <p>EC Number: 4.2.1.3</p>
            <p>Confidence Level: 2</p>
            <p>Reference: </p>
            <p>KEGG: R01325</p>
          </body>
        </notes>
        <listOfReactants>
          <speciesReference species="M_Cit_m" stoichiometry="1"/>
        </listOfReactants>
        <listOfProducts>
          <speciesReference species="M_H2O_m" stoichiometry="1"/>
          <speciesReference species="M_cACN_m" stoichiometry="1"/>
        </listOfProducts>
        <kineticLaw>
          <math xmlns="http://www.w3.org/1998/Math/MathML">
            <ci> FLUX_VALUE </ci>
          </math>
          <listOfParameters>
            <parameter id="LOWER_BOUND" value="0" units="mmol_per_gDW_per_hr" constant="false"/>
            <parameter id="UPPER_BOUND" value="1000" units="mmol_per_gDW_per_hr" constant="false"/>
            <parameter id="FLUX_VALUE" value="0" units="mmol_per_gDW_per_hr" constant="false"/>
            <parameter id="OBJECTIVE_COEFFICIENT" value="0" units="mmol_per_gDW_per_hr" constant="false"/>
          </listOfParameters>
        </kineticLaw>
      </reaction>
      <reaction id="R_cACNHA_m" name="Aconitase hydration" reversible="false">
        <notes>
          <body xmlns="http://www.w3.org/1999/xhtml">
            <p>GENE_ASSOCIATION: AT4G35830 OR AT2G05710 OR AT4G26970</p>
            <p>SUBSYSTEM: tricarboxylic acid cycle, glyoxylate cycle</p>
            <p>EC Number: 4.2.1.3</p>
            <p>Confidence Level: 2</p>
            <p>Reference: </p>
            <p>KEGG: R01900</p>
          </body>
        </notes>
        <listOfReactants>
          <speciesReference species="M_H2O_m" stoichiometry="1"/>
          <speciesReference species="M_cACN_m" stoichiometry="1"/>
        </listOfReactants>
        <listOfProducts>
          <speciesReference species="M_iCit_m" stoichiometry="1"/>
        </listOfProducts>
        <kineticLaw>
          <math xmlns="http://www.w3.org/1998/Math/MathML">
            <ci> FLUX_VALUE </ci>
          </math>
          <listOfParameters>
            <parameter id="LOWER_BOUND" value="0" units="mmol_per_gDW_per_hr" constant="false"/>
            <parameter id="UPPER_BOUND" value="1000" units="mmol_per_gDW_per_hr" constant="false"/>
            <parameter id="FLUX_VALUE" value="0" units="mmol_per_gDW_per_hr" constant="false"/>
            <parameter id="OBJECTIVE_COEFFICIENT" value="0" units="mmol_per_gDW_per_hr" constant="false"/>
          </listOfParameters>
        </kineticLaw>
      </reaction>
      <reaction id="R_iCitDHNAD_m" name="iCit dehydrogenase" reversible="false">
        <notes>
          <body xmlns="http://www.w3.org/1999/xhtml">
            <p>GENE_ASSOCIATION: (AT4G35260 OR AT2G17130 OR AT4G35650) AND (AT5G03290 OR AT3G09810)</p>
            <p>SUBSYSTEM: tricarboxylic acid cycle</p>
            <p>EC Number: 1.1.1.41</p>
            <p>Confidence Level: 2</p>
            <p>Reference: http://pcp.oxfordjournals.org/content/47/5/634.long</p>
            <p>KEGG: R00709</p>
          </body>
        </notes>
        <listOfReactants>
          <speciesReference species="M_NAD_m" stoichiometry="1"/>
          <speciesReference species="M_iCit_m" stoichiometry="1"/>
        </listOfReactants>
        <listOfProducts>
          <speciesReference species="M_CO2_m" stoichiometry="1"/>
          <speciesReference species="M_NADH_m" stoichiometry="1"/>
          <speciesReference species="M_KG_m" stoichiometry="1"/>
        </listOfProducts>
        <kineticLaw>
          <math xmlns="http://www.w3.org/1998/Math/MathML">
            <ci> FLUX_VALUE </ci>
          </math>
          <listOfParameters>
            <parameter id="LOWER_BOUND" value="0" units="mmol_per_gDW_per_hr" constant="false"/>
            <parameter id="UPPER_BOUND" value="1000" units="mmol_per_gDW_per_hr" constant="false"/>
            <parameter id="FLUX_VALUE" value="0" units="mmol_per_gDW_per_hr" constant="false"/>
            <parameter id="OBJECTIVE_COEFFICIENT" value="0" units="mmol_per_gDW_per_hr" constant="false"/>
          </listOfParameters>
        </kineticLaw>
      </reaction>
      <reaction id="R_KGDH_m" name="KG dehydrogenase" reversible="false">
        <notes>
          <body xmlns="http://www.w3.org/1999/xhtml">
            <p>GENE_ASSOCIATION: 2*(AT5G65750 OR AT3G55410)</p>
            <p>SUBSYSTEM: tricarboxylic acid cycle</p>
            <p>EC Number: 1.2.4.2</p>
            <p>Confidence Level: 2</p>
            <p>Reference: http://www.annualreviews.org/doi/full/10.1146/annurev.arplant.53.100301.135251</p>
            <p>KEGG: R01700</p>
          </body>
        </notes>
        <listOfReactants>
          <speciesReference species="M_H_m" stoichiometry="1"/>
          <speciesReference species="M_LPA_m" stoichiometry="1"/>
          <speciesReference species="M_KG_m" stoichiometry="1"/>
        </listOfReactants>
        <listOfProducts>
          <speciesReference species="M_CO2_m" stoichiometry="1"/>
          <speciesReference species="M_S_DASH_DHL_m" stoichiometry="1"/>
        </listOfProducts>
        <kineticLaw>
          <math xmlns="http://www.w3.org/1998/Math/MathML">
            <ci> FLUX_VALUE </ci>
          </math>
          <listOfParameters>
            <parameter id="LOWER_BOUND" value="0" units="mmol_per_gDW_per_hr" constant="false"/>
            <parameter id="UPPER_BOUND" value="1000" units="mmol_per_gDW_per_hr" constant="false"/>
            <parameter id="FLUX_VALUE" value="0" units="mmol_per_gDW_per_hr" constant="false"/>
            <parameter id="OBJECTIVE_COEFFICIENT" value="0" units="mmol_per_gDW_per_hr" constant="false"/>
          </listOfParameters>
        </kineticLaw>
      </reaction>
      <reaction id="R_DHLST_m" name="DHL succinyltransferase" reversible="false">
        <notes>
          <body xmlns="http://www.w3.org/1999/xhtml">
            <p>GENE_ASSOCIATION: 3*(AT5G55070 OR AT4G26910)</p>
            <p>SUBSYSTEM: tricarboxylic acid cycle</p>
            <p>EC Number: 2.3.1.61</p>
            <p>Confidence Level: 2</p>
            <p>Reference: http://www.annualreviews.org/doi/full/10.1146/annurev.arplant.53.100301.135251</p>
            <p>KEGG: R02570</p>
          </body>
        </notes>
        <listOfReactants>
          <speciesReference species="M_CoA_m" stoichiometry="1"/>
          <speciesReference species="M_S_DASH_DHL_m" stoichiometry="1"/>
        </listOfReactants>
        <listOfProducts>
          <speciesReference species="M_DHL_m" stoichiometry="1"/>
          <speciesReference species="M_S_DASH_CoA_m" stoichiometry="1"/>
        </listOfProducts>
        <kineticLaw>
          <math xmlns="http://www.w3.org/1998/Math/MathML">
            <ci> FLUX_VALUE </ci>
          </math>
          <listOfParameters>
            <parameter id="LOWER_BOUND" value="0" units="mmol_per_gDW_per_hr" constant="false"/>
            <parameter id="UPPER_BOUND" value="1000" units="mmol_per_gDW_per_hr" constant="false"/>
            <parameter id="FLUX_VALUE" value="0" units="mmol_per_gDW_per_hr" constant="false"/>
            <parameter id="OBJECTIVE_COEFFICIENT" value="0" units="mmol_per_gDW_per_hr" constant="false"/>
          </listOfParameters>
        </kineticLaw>
      </reaction>
      <reaction id="R_SCACoAL_m" name="SCA-CoA ligase" reversible="false">
        <notes>
          <body xmlns="http://www.w3.org/1999/xhtml">
            <p>GENE_ASSOCIATION: (AT5G08300 OR AT5G23250) AND AT2G20420</p>
            <p>SUBSYSTEM: tricarboxylic acid cycle</p>
            <p>EC Number: 6.2.1.5</p>
            <p>Confidence Level: 2</p>
            <p>Reference: http://link.springer.com/article/10.1007/s11103-005-1004-1</p>
            <p>KEGG: R00405</p>
          </body>
        </notes>
        <listOfReactants>
          <speciesReference species="M_S_DASH_CoA_m" stoichiometry="1"/>
          <speciesReference species="M_ADP_m" stoichiometry="1"/>
          <speciesReference species="M_Pi_m" stoichiometry="1"/>
        </listOfReactants>
        <listOfProducts>
          <speciesReference species="M_CoA_m" stoichiometry="1"/>
          <speciesReference species="M_SCA_m" stoichiometry="1"/>
          <speciesReference species="M_ATP_m" stoichiometry="1"/>
        </listOfProducts>
        <kineticLaw>
          <math xmlns="http://www.w3.org/1998/Math/MathML">
            <ci> FLUX_VALUE </ci>
          </math>
          <listOfParameters>
            <parameter id="LOWER_BOUND" value="0" units="mmol_per_gDW_per_hr" constant="false"/>
            <parameter id="UPPER_BOUND" value="1000" units="mmol_per_gDW_per_hr" constant="false"/>
            <parameter id="FLUX_VALUE" value="0" units="mmol_per_gDW_per_hr" constant="false"/>
            <parameter id="OBJECTIVE_COEFFICIENT" value="0" units="mmol_per_gDW_per_hr" constant="false"/>
          </listOfParameters>
        </kineticLaw>
      </reaction>
      <reaction id="R_cplx2_m" name="SCA dehydrogenase (Q)" reversible="false">
        <notes>
          <body xmlns="http://www.w3.org/1999/xhtml">
            <p>GENE_ASSOCIATION: (AT5G66760 OR AT2G18450) AND (AT3G27380 OR AT5G40650 OR AT5G65165) AND (AT5G09600 OR AT4G32210) AND AT2G46505 AND AT1G47420 AND AT1G08480 AND (AT3G47833 OR AT5G62575) AND AT2G46390</p>
            <p>SUBSYSTEM: tricarboxylic acid cycle, oxidative phosphorylation</p>
            <p>EC Number: 1.3.5.1</p>
            <p>Confidence Level: 2</p>
            <p>Reference: http://link.springer.com/article/10.1007%2Fs11103-004-2316-2</p>
            <p>KEGG: R02164</p>
          </body>
        </notes>
        <listOfReactants>
          <speciesReference species="M_SCA_m" stoichiometry="1"/>
          <speciesReference species="M_Q_m" stoichiometry="1"/>
        </listOfReactants>
        <listOfProducts>
          <speciesReference species="M_Fum_m" stoichiometry="1"/>
          <speciesReference species="M_QH2_m" stoichiometry="1"/>
        </listOfProducts>
        <kineticLaw>
          <math xmlns="http://www.w3.org/1998/Math/MathML">
            <ci> FLUX_VALUE </ci>
          </math>
          <listOfParameters>
            <parameter id="LOWER_BOUND" value="0" units="mmol_per_gDW_per_hr" constant="false"/>
            <parameter id="UPPER_BOUND" value="1000" units="mmol_per_gDW_per_hr" constant="false"/>
            <parameter id="FLUX_VALUE" value="0" units="mmol_per_gDW_per_hr" constant="false"/>
            <parameter id="OBJECTIVE_COEFFICIENT" value="0" units="mmol_per_gDW_per_hr" constant="false"/>
          </listOfParameters>
        </kineticLaw>
      </reaction>
      <reaction id="R_FumHA_m" name="Fum hydratase" reversible="false">
        <notes>
          <body xmlns="http://www.w3.org/1999/xhtml">
            <p>GENE_ASSOCIATION: AT2G47510 OR AT5G50950</p>
            <p>SUBSYSTEM: tricarboxylic acid cycle</p>
            <p>EC Number: 4.2.1.2</p>
            <p>Confidence Level: 2</p>
            <p>Reference: </p>
            <p>KEGG: R01082</p>
          </body>
        </notes>
        <listOfReactants>
          <speciesReference species="M_H2O_m" stoichiometry="1"/>
          <speciesReference species="M_Fum_m" stoichiometry="1"/>
        </listOfReactants>
        <listOfProducts>
          <speciesReference species="M_Mal_m" stoichiometry="1"/>
        </listOfProducts>
        <kineticLaw>
          <math xmlns="http://www.w3.org/1998/Math/MathML">
            <ci> FLUX_VALUE </ci>
          </math>
          <listOfParameters>
            <parameter id="LOWER_BOUND" value="0" units="mmol_per_gDW_per_hr" constant="false"/>
            <parameter id="UPPER_BOUND" value="1000" units="mmol_per_gDW_per_hr" constant="false"/>
            <parameter id="FLUX_VALUE" value="0" units="mmol_per_gDW_per_hr" constant="false"/>
            <parameter id="OBJECTIVE_COEFFICIENT" value="0" units="mmol_per_gDW_per_hr" constant="false"/>
          </listOfParameters>
        </kineticLaw>
      </reaction>
      <reaction id="R_MalDH1_m" name="Mal dehydrogenase" reversible="true">
        <notes>
          <body xmlns="http://www.w3.org/1999/xhtml">
            <p>GENE_ASSOCIATION: AT1G53240 OR AT3G47520 OR AT3G15020</p>
            <p>SUBSYSTEM: tricarboxylic acid cycle, glyoxylate cycle</p>
            <p>EC Number: 1.1.1.37</p>
            <p>Confidence Level: 2</p>
            <p>Reference: </p>
            <p>KEGG: R00342</p>
          </body>
        </notes>
        <listOfReactants>
          <speciesReference species="M_NAD_m" stoichiometry="1"/>
          <speciesReference species="M_Mal_m" stoichiometry="1"/>
        </listOfReactants>
        <listOfProducts>
          <speciesReference species="M_H_m" stoichiometry="1"/>
          <speciesReference species="M_NADH_m" stoichiometry="1"/>
          <speciesReference species="M_OAA_m" stoichiometry="1"/>
        </listOfProducts>
        <kineticLaw>
          <math xmlns="http://www.w3.org/1998/Math/MathML">
            <ci> FLUX_VALUE </ci>
          </math>
          <listOfParameters>
            <parameter id="LOWER_BOUND" value="-1000" units="mmol_per_gDW_per_hr" constant="false"/>
            <parameter id="UPPER_BOUND" value="1000" units="mmol_per_gDW_per_hr" constant="false"/>
            <parameter id="FLUX_VALUE" value="0" units="mmol_per_gDW_per_hr" constant="false"/>
            <parameter id="OBJECTIVE_COEFFICIENT" value="0" units="mmol_per_gDW_per_hr" constant="false"/>
          </listOfParameters>
        </kineticLaw>
      </reaction>
      <reaction id="R_cplx1_m" name="NADH dehydrogenase (Q)" reversible="false">
        <notes>
          <body xmlns="http://www.w3.org/1999/xhtml">
            <p>GENE_ASSOCIATION: (ATMG01275 OR ATMG01120 OR ATMG00516) AND (ATMG00285 OR ATMG01320) AND ATMG00990 AND (ATMG00580 OR ATMG00650) AND (ATMG00513 OR ATMG00665 OR ATMG00060) AND ATMG00270 AND ATMG00510 AND ATMG00070 AND AT5G37510 AND AT5G11770 (AT1G79010 OR AT1G16700) AND AT5G08530 AND AT4G02580</p>
            <p>SUBSYSTEM: oxidative phosphorylation</p>
            <p>EC Number: 1.6.5.3</p>
            <p>Confidence Level: 2</p>
            <p>Reference: http://www.plantcell.org/content/22/3/797.long</p>
            <p>KEGG: R02163</p>
          </body>
        </notes>
        <listOfReactants>
          <speciesReference species="M_H_m" stoichiometry="5"/>
          <speciesReference species="M_NADH_m" stoichiometry="1"/>
          <speciesReference species="M_Q_m" stoichiometry="1"/>
        </listOfReactants>
        <listOfProducts>
          <speciesReference species="M_NAD_m" stoichiometry="1"/>
          <speciesReference species="M_QH2_m" stoichiometry="1"/>
          <speciesReference species="M_H_i" stoichiometry="4"/>
        </listOfProducts>
        <kineticLaw>
          <math xmlns="http://www.w3.org/1998/Math/MathML">
            <ci> FLUX_VALUE </ci>
          </math>
          <listOfParameters>
            <parameter id="LOWER_BOUND" value="0" units="mmol_per_gDW_per_hr" constant="false"/>
            <parameter id="UPPER_BOUND" value="1000" units="mmol_per_gDW_per_hr" constant="false"/>
            <parameter id="FLUX_VALUE" value="0" units="mmol_per_gDW_per_hr" constant="false"/>
            <parameter id="OBJECTIVE_COEFFICIENT" value="0" units="mmol_per_gDW_per_hr" constant="false"/>
          </listOfParameters>
        </kineticLaw>
      </reaction>
      <reaction id="R_cplx3_m" name="Cytc reductase" reversible="false">
        <notes>
          <body xmlns="http://www.w3.org/1999/xhtml">
            <p>GENE_ASSOCIATION: (AT1G51980 OR AT3G16480) AND AT3G02090 AND (AT2G07727 OR ATMG00220) AND (AT3G27240 OR AT5G40810) AND (AT5G13440 OR AT5G13430) AND (AT2G01090 OR AT1G15120) AND (AT4G32470 OR AT5G25450) AND (AT3G10860 OR AT5G05370) AND AT3G52730</p>
            <p>SUBSYSTEM: oxidative phosphorylation</p>
            <p>EC Number: 1.10.2.2</p>
            <p>Confidence Level: 2</p>
            <p>Reference: http://www.annualreviews.org/doi/abs/10.1146/annurev.biochem.69.1.1005</p>
            <p>KEGG: R02161</p>
          </body>
        </notes>
        <listOfReactants>
          <speciesReference species="M_H_m" stoichiometry="2"/>
          <speciesReference species="M_QH2_m" stoichiometry="1"/>
          <speciesReference species="M_Cytcox_m" stoichiometry="2"/>
        </listOfReactants>
        <listOfProducts>
          <speciesReference species="M_Q_m" stoichiometry="1"/>
          <speciesReference species="M_H_i" stoichiometry="4"/>
          <speciesReference species="M_Cytcrd_m" stoichiometry="2"/>
        </listOfProducts>
        <kineticLaw>
          <math xmlns="http://www.w3.org/1998/Math/MathML">
            <ci> FLUX_VALUE </ci>
          </math>
          <listOfParameters>
            <parameter id="LOWER_BOUND" value="0" units="mmol_per_gDW_per_hr" constant="false"/>
            <parameter id="UPPER_BOUND" value="1000" units="mmol_per_gDW_per_hr" constant="false"/>
            <parameter id="FLUX_VALUE" value="0" units="mmol_per_gDW_per_hr" constant="false"/>
            <parameter id="OBJECTIVE_COEFFICIENT" value="0" units="mmol_per_gDW_per_hr" constant="false"/>
          </listOfParameters>
        </kineticLaw>
      </reaction>
      <reaction id="R_cplx4_m" name="Cytc oxidase" reversible="false">
        <notes>
          <body xmlns="http://www.w3.org/1999/xhtml">
            <p>GENE_ASSOCIATION: ATMG01360 AND ATMG00160 AND ATMG00730 AND (AT3G15640 OR AT1G80230) AND (AT2G47380 OR AT3G62400 OR AT5G61310) AND AT4G37380 AND (AT1G22450 OR AT5G57815 OR AT4G28060)</p>
            <p>SUBSYSTEM: oxidative phosphorylation</p>
            <p>EC Number: 1.9.3.1</p>
            <p>Confidence Level: 2</p>
            <p>Reference: http://link.springer.com/article/10.1007%2Fs11103-004-2316-2</p>
            <p>KEGG: R00081</p>
          </body>
        </notes>
        <listOfReactants>
          <speciesReference species="M_H_m" stoichiometry="8"/>
          <speciesReference species="M_Cytcrd_m" stoichiometry="4"/>
          <speciesReference species="M_O2_m" stoichiometry="1"/>
        </listOfReactants>
        <listOfProducts>
          <speciesReference species="M_H2O_m" stoichiometry="2"/>
          <speciesReference species="M_H_i" stoichiometry="4"/>
          <speciesReference species="M_Cytcox_m" stoichiometry="4"/>
        </listOfProducts>
        <kineticLaw>
          <math xmlns="http://www.w3.org/1998/Math/MathML">
            <ci> FLUX_VALUE </ci>
          </math>
          <listOfParameters>
            <parameter id="LOWER_BOUND" value="0" units="mmol_per_gDW_per_hr" constant="false"/>
            <parameter id="UPPER_BOUND" value="1000" units="mmol_per_gDW_per_hr" constant="false"/>
            <parameter id="FLUX_VALUE" value="0" units="mmol_per_gDW_per_hr" constant="false"/>
            <parameter id="OBJECTIVE_COEFFICIENT" value="0" units="mmol_per_gDW_per_hr" constant="false"/>
          </listOfParameters>
        </kineticLaw>
      </reaction>
      <reaction id="R_cplx5_m" name="ATP synthase" reversible="true">
        <notes>
          <body xmlns="http://www.w3.org/1999/xhtml">
            <p>GENE_ASSOCIATION: 3*(ATMG01190) AND 3*(AT5G08670 OR AT5G08690 OR AT5G08680) AND AT2G33040 AND (AT5G13450 OR AT5G47030) AND AT1G51650 AND (ATMG00410 OR ATMG01170) AND 2*(ATMG00640 OR ATMG00480) AND 12*(ATMG01080 OR AT2G07671) AND AT3G52300</p>
            <p>SUBSYSTEM: oxidative phosphorylation</p>
            <p>EC Number: 3.6.3.14</p>
            <p>Confidence Level: 2</p>
            <p>Reference: http://www.sciencedirect.com/science/article/pii/S0014579303002643</p>
            <p>KEGG: R00086</p>
          </body>
        </notes>
        <listOfReactants>
          <speciesReference species="M_ADP_m" stoichiometry="1"/>
          <speciesReference species="M_Pi_m" stoichiometry="1"/>
          <speciesReference species="M_H_i" stoichiometry="4"/>
        </listOfReactants>
        <listOfProducts>
          <speciesReference species="M_H_m" stoichiometry="3"/>
          <speciesReference species="M_H2O_m" stoichiometry="1"/>
          <speciesReference species="M_ATP_m" stoichiometry="1"/>
        </listOfProducts>
        <kineticLaw>
          <math xmlns="http://www.w3.org/1998/Math/MathML">
            <ci> FLUX_VALUE </ci>
          </math>
          <listOfParameters>
            <parameter id="LOWER_BOUND" value="-1000" units="mmol_per_gDW_per_hr" constant="false"/>
            <parameter id="UPPER_BOUND" value="1000" units="mmol_per_gDW_per_hr" constant="false"/>
            <parameter id="FLUX_VALUE" value="0" units="mmol_per_gDW_per_hr" constant="false"/>
            <parameter id="OBJECTIVE_COEFFICIENT" value="0" units="mmol_per_gDW_per_hr" constant="false"/>
          </listOfParameters>
        </kineticLaw>
      </reaction>
      <reaction id="R_RBO_h" name="RuBisCO" reversible="false">
        <notes>
          <body xmlns="http://www.w3.org/1999/xhtml">
            <p>GENE_ASSOCIATION: 8*(ATCG00490) AND 8*(AT5G38430 OR AT5G38420 OR AT1G67090 OR AT5G38410)</p>
            <p>SUBSYSTEM: photorespiration</p>
            <p>EC Number: 4.1.1.39</p>
            <p>Confidence Level: 2</p>
            <p>Reference: </p>
            <p>KEGG: R03140</p>
          </body>
        </notes>
        <listOfReactants>
          <speciesReference species="M_O2_h" stoichiometry="1"/>
          <speciesReference species="M_RuBP_h" stoichiometry="1"/>
        </listOfReactants>
        <listOfProducts>
          <speciesReference species="M_H_h" stoichiometry="2"/>
          <speciesReference species="M_PGA_h" stoichiometry="1"/>
          <speciesReference species="M_PGCA_h" stoichiometry="1"/>
        </listOfProducts>
        <kineticLaw>
          <math xmlns="http://www.w3.org/1998/Math/MathML">
            <ci> FLUX_VALUE </ci>
          </math>
          <listOfParameters>
            <parameter id="LOWER_BOUND" value="0" units="mmol_per_gDW_per_hr" constant="false"/>
            <parameter id="UPPER_BOUND" value="1000" units="mmol_per_gDW_per_hr" constant="false"/>
            <parameter id="FLUX_VALUE" value="0" units="mmol_per_gDW_per_hr" constant="false"/>
            <parameter id="OBJECTIVE_COEFFICIENT" value="0" units="mmol_per_gDW_per_hr" constant="false"/>
          </listOfParameters>
        </kineticLaw>
      </reaction>
      <reaction id="R_PGP_h" name="PGCA phosphorylase" reversible="false">
        <notes>
          <body xmlns="http://www.w3.org/1999/xhtml">
            <p>GENE_ASSOCIATION: AT5G36700 OR AT5G36790 OR AT5G47760</p>
            <p>SUBSYSTEM: photorespiration</p>
            <p>EC Number: 3.1.3.18</p>
            <p>Confidence Level: 2</p>
            <p>Reference: </p>
            <p>KEGG: R01334</p>
          </body>
        </notes>
        <listOfReactants>
          <speciesReference species="M_H2O_h" stoichiometry="1"/>
          <speciesReference species="M_PGCA_h" stoichiometry="1"/>
        </listOfReactants>
        <listOfProducts>
          <speciesReference species="M_Pi_h" stoichiometry="1"/>
          <speciesReference species="M_GCA_h" stoichiometry="1"/>
        </listOfProducts>
        <kineticLaw>
          <math xmlns="http://www.w3.org/1998/Math/MathML">
            <ci> FLUX_VALUE </ci>
          </math>
          <listOfParameters>
            <parameter id="LOWER_BOUND" value="0" units="mmol_per_gDW_per_hr" constant="false"/>
            <parameter id="UPPER_BOUND" value="1000" units="mmol_per_gDW_per_hr" constant="false"/>
            <parameter id="FLUX_VALUE" value="0" units="mmol_per_gDW_per_hr" constant="false"/>
            <parameter id="OBJECTIVE_COEFFICIENT" value="0" units="mmol_per_gDW_per_hr" constant="false"/>
          </listOfParameters>
        </kineticLaw>
      </reaction>
      <reaction id="R_GCAO_p" name="GCA oxidase" reversible="false">
        <notes>
          <body xmlns="http://www.w3.org/1999/xhtml">
            <p>GENE_ASSOCIATION: AT3G14420 OR AT3G14415 OR AT3G14150 OR AT4G18360</p>
            <p>SUBSYSTEM: photorespiration</p>
            <p>EC Number: 1.1.3.15</p>
            <p>Confidence Level: 2</p>
            <p>Reference: </p>
            <p>KEGG: R00475</p>
          </body>
        </notes>
        <listOfReactants>
          <speciesReference species="M_GCA_p" stoichiometry="1"/>
          <speciesReference species="M_O2_p" stoichiometry="1"/>
        </listOfReactants>
        <listOfProducts>
          <speciesReference species="M_GLX_p" stoichiometry="1"/>
          <speciesReference species="M_H2O2_p" stoichiometry="1"/>
        </listOfProducts>
        <kineticLaw>
          <math xmlns="http://www.w3.org/1998/Math/MathML">
            <ci> FLUX_VALUE </ci>
          </math>
          <listOfParameters>
            <parameter id="LOWER_BOUND" value="0" units="mmol_per_gDW_per_hr" constant="false"/>
            <parameter id="UPPER_BOUND" value="1000" units="mmol_per_gDW_per_hr" constant="false"/>
            <parameter id="FLUX_VALUE" value="0" units="mmol_per_gDW_per_hr" constant="false"/>
            <parameter id="OBJECTIVE_COEFFICIENT" value="0" units="mmol_per_gDW_per_hr" constant="false"/>
          </listOfParameters>
        </kineticLaw>
      </reaction>
      <reaction id="R_CAT_p" name="Catalase" reversible="false">
        <notes>
          <body xmlns="http://www.w3.org/1999/xhtml">
            <p>GENE_ASSOCIATION: 4*(AT1G20620 OR AT1G20630 OR AT4G35090)</p>
            <p>SUBSYSTEM: photorespiration</p>
            <p>EC Number: 1.11.1.6</p>
            <p>Confidence Level: 2</p>
            <p>Reference: http://www.sciencedirect.com/science/article/pii/S0891584997001093</p>
            <p>KEGG: R00009</p>
          </body>
        </notes>
        <listOfReactants>
          <speciesReference species="M_H2O2_p" stoichiometry="2"/>
        </listOfReactants>
        <listOfProducts>
          <speciesReference species="M_O2_p" stoichiometry="1"/>
          <speciesReference species="M_H2O_p" stoichiometry="2"/>
        </listOfProducts>
        <kineticLaw>
          <math xmlns="http://www.w3.org/1998/Math/MathML">
            <ci> FLUX_VALUE </ci>
          </math>
          <listOfParameters>
            <parameter id="LOWER_BOUND" value="0" units="mmol_per_gDW_per_hr" constant="false"/>
            <parameter id="UPPER_BOUND" value="1000" units="mmol_per_gDW_per_hr" constant="false"/>
            <parameter id="FLUX_VALUE" value="0" units="mmol_per_gDW_per_hr" constant="false"/>
            <parameter id="OBJECTIVE_COEFFICIENT" value="0" units="mmol_per_gDW_per_hr" constant="false"/>
          </listOfParameters>
        </kineticLaw>
      </reaction>
      <reaction id="R_GGAT_p" name="Glu:GLX aminotransferase" reversible="false">
        <notes>
          <body xmlns="http://www.w3.org/1999/xhtml">
            <p>GENE_ASSOCIATION: AT1G23310 OR AT1G70580</p>
            <p>SUBSYSTEM: photorespiration, glycine synthesis</p>
            <p>EC Number: 2.6.1.4</p>
            <p>Confidence Level: 2</p>
            <p>Reference: </p>
            <p>KEGG: R00372</p>
          </body>
        </notes>
        <listOfReactants>
          <speciesReference species="M_GLX_p" stoichiometry="1"/>
          <speciesReference species="M_Glu_p" stoichiometry="1"/>
        </listOfReactants>
        <listOfProducts>
          <speciesReference species="M_Gly_p" stoichiometry="1"/>
          <speciesReference species="M_KG_p" stoichiometry="1"/>
        </listOfProducts>
        <kineticLaw>
          <math xmlns="http://www.w3.org/1998/Math/MathML">
            <ci> FLUX_VALUE </ci>
          </math>
          <listOfParameters>
            <parameter id="LOWER_BOUND" value="0" units="mmol_per_gDW_per_hr" constant="false"/>
            <parameter id="UPPER_BOUND" value="1000" units="mmol_per_gDW_per_hr" constant="false"/>
            <parameter id="FLUX_VALUE" value="0" units="mmol_per_gDW_per_hr" constant="false"/>
            <parameter id="OBJECTIVE_COEFFICIENT" value="0" units="mmol_per_gDW_per_hr" constant="false"/>
          </listOfParameters>
        </kineticLaw>
      </reaction>
      <reaction id="R_GlyDH_m" name="Gly dehydrogenase" reversible="false">
        <notes>
          <body xmlns="http://www.w3.org/1999/xhtml">
            <p>GENE_ASSOCIATION: 2*(AT4G33010 OR AT2G26080)</p>
            <p>SUBSYSTEM: photorespiration</p>
            <p>EC Number: 1.4.4.2</p>
            <p>Confidence Level: 2</p>
            <p>Reference: http://www.sciencedirect.com/science/article/pii/S1360138501018921</p>
            <p>KEGG: R03425</p>
          </body>
        </notes>
        <listOfReactants>
          <speciesReference species="M_H_m" stoichiometry="1"/>
          <speciesReference species="M_Gly_m" stoichiometry="1"/>
          <speciesReference species="M_LPL_m" stoichiometry="1"/>
        </listOfReactants>
        <listOfProducts>
          <speciesReference species="M_CO2_m" stoichiometry="1"/>
          <speciesReference species="M_amDHP_m" stoichiometry="1"/>
        </listOfProducts>
        <kineticLaw>
          <math xmlns="http://www.w3.org/1998/Math/MathML">
            <ci> FLUX_VALUE </ci>
          </math>
          <listOfParameters>
            <parameter id="LOWER_BOUND" value="0" units="mmol_per_gDW_per_hr" constant="false"/>
            <parameter id="UPPER_BOUND" value="1000" units="mmol_per_gDW_per_hr" constant="false"/>
            <parameter id="FLUX_VALUE" value="0" units="mmol_per_gDW_per_hr" constant="false"/>
            <parameter id="OBJECTIVE_COEFFICIENT" value="0" units="mmol_per_gDW_per_hr" constant="false"/>
          </listOfParameters>
        </kineticLaw>
      </reaction>
      <reaction id="R_AMT_m" name="Aminomethyltransferase" reversible="false">
        <notes>
          <body xmlns="http://www.w3.org/1999/xhtml">
            <p>GENE_ASSOCIATION: AT1G11860</p>
            <p>SUBSYSTEM: photorespiration</p>
            <p>EC Number: 2.1.2.10</p>
            <p>Confidence Level: 2</p>
            <p>Reference: http://www.sciencedirect.com/science/article/pii/S1360138501018921</p>
            <p>KEGG: R04125</p>
          </body>
        </notes>
        <listOfReactants>
          <speciesReference species="M_amDHP_m" stoichiometry="1"/>
          <speciesReference species="M_THF_m" stoichiometry="1"/>
        </listOfReactants>
        <listOfProducts>
          <speciesReference species="M_DHP_m" stoichiometry="1"/>
          <speciesReference species="M_M_DASH_THF_m" stoichiometry="1"/>
          <speciesReference species="M_NH4_m" stoichiometry="1"/>
        </listOfProducts>
        <kineticLaw>
          <math xmlns="http://www.w3.org/1998/Math/MathML">
            <ci> FLUX_VALUE </ci>
          </math>
          <listOfParameters>
            <parameter id="LOWER_BOUND" value="0" units="mmol_per_gDW_per_hr" constant="false"/>
            <parameter id="UPPER_BOUND" value="1000" units="mmol_per_gDW_per_hr" constant="false"/>
            <parameter id="FLUX_VALUE" value="0" units="mmol_per_gDW_per_hr" constant="false"/>
            <parameter id="OBJECTIVE_COEFFICIENT" value="0" units="mmol_per_gDW_per_hr" constant="false"/>
          </listOfParameters>
        </kineticLaw>
      </reaction>
      <reaction id="R_DHLDH1_m" name="DHL dehydrogenase" reversible="false">
        <notes>
          <body xmlns="http://www.w3.org/1999/xhtml">
            <p>GENE_ASSOCIATION: 2*(AT1G48030 OR AT3G17240)</p>
            <p>SUBSYSTEM: photorespiration</p>
            <p>EC Number: 1.8.1.4</p>
            <p>Confidence Level: 2</p>
            <p>Reference: http://www.sciencedirect.com/science/article/pii/S1360138501018921</p>
            <p>KEGG: R03815</p>
          </body>
        </notes>
        <listOfReactants>
          <speciesReference species="M_NAD_m" stoichiometry="1"/>
          <speciesReference species="M_DHP_m" stoichiometry="1"/>
        </listOfReactants>
        <listOfProducts>
          <speciesReference species="M_H_m" stoichiometry="1"/>
          <speciesReference species="M_NADH_m" stoichiometry="1"/>
          <speciesReference species="M_LPL_m" stoichiometry="1"/>
        </listOfProducts>
        <kineticLaw>
          <math xmlns="http://www.w3.org/1998/Math/MathML">
            <ci> FLUX_VALUE </ci>
          </math>
          <listOfParameters>
            <parameter id="LOWER_BOUND" value="0" units="mmol_per_gDW_per_hr" constant="false"/>
            <parameter id="UPPER_BOUND" value="1000" units="mmol_per_gDW_per_hr" constant="false"/>
            <parameter id="FLUX_VALUE" value="0" units="mmol_per_gDW_per_hr" constant="false"/>
            <parameter id="OBJECTIVE_COEFFICIENT" value="0" units="mmol_per_gDW_per_hr" constant="false"/>
          </listOfParameters>
        </kineticLaw>
      </reaction>
      <reaction id="R_GlyHMT_m" name="Gly hydroxymethyltransferase" reversible="true">
        <notes>
          <body xmlns="http://www.w3.org/1999/xhtml">
            <p>GENE_ASSOCIATION: 4*(AT4G37930 OR AT5G26780)</p>
            <p>SUBSYSTEM: photorespiration</p>
            <p>EC Number: 2.1.2.1</p>
            <p>Confidence Level: 2</p>
            <p>Reference: http://www.ncbi.nlm.nih.gov/pmc/articles/PMC59012/</p>
            <p>KEGG: R00945</p>
          </body>
        </notes>
        <listOfReactants>
          <speciesReference species="M_H2O_m" stoichiometry="1"/>
          <speciesReference species="M_Gly_m" stoichiometry="1"/>
          <speciesReference species="M_M_DASH_THF_m" stoichiometry="1"/>
        </listOfReactants>
        <listOfProducts>
          <speciesReference species="M_THF_m" stoichiometry="1"/>
          <speciesReference species="M_Ser_m" stoichiometry="1"/>
        </listOfProducts>
        <kineticLaw>
          <math xmlns="http://www.w3.org/1998/Math/MathML">
            <ci> FLUX_VALUE </ci>
          </math>
          <listOfParameters>
            <parameter id="LOWER_BOUND" value="-1000" units="mmol_per_gDW_per_hr" constant="false"/>
            <parameter id="UPPER_BOUND" value="1000" units="mmol_per_gDW_per_hr" constant="false"/>
            <parameter id="FLUX_VALUE" value="0" units="mmol_per_gDW_per_hr" constant="false"/>
            <parameter id="OBJECTIVE_COEFFICIENT" value="0" units="mmol_per_gDW_per_hr" constant="false"/>
          </listOfParameters>
        </kineticLaw>
      </reaction>
      <reaction id="R_SGAT_p" name="Ser:GLX aminotransferase" reversible="false">
        <notes>
          <body xmlns="http://www.w3.org/1999/xhtml">
            <p>GENE_ASSOCIATION: 2*(AT2G13360)</p>
            <p>SUBSYSTEM: photorespiration, glycine synthesis</p>
            <p>EC Number: 2.6.1.45</p>
            <p>Confidence Level: 2</p>
            <p>Reference: </p>
            <p>KEGG: R00588</p>
          </body>
        </notes>
        <listOfReactants>
          <speciesReference species="M_GLX_p" stoichiometry="1"/>
          <speciesReference species="M_Ser_p" stoichiometry="1"/>
        </listOfReactants>
        <listOfProducts>
          <speciesReference species="M_Gly_p" stoichiometry="1"/>
          <speciesReference species="M_HPR_p" stoichiometry="1"/>
        </listOfProducts>
        <kineticLaw>
          <math xmlns="http://www.w3.org/1998/Math/MathML">
            <ci> FLUX_VALUE </ci>
          </math>
          <listOfParameters>
            <parameter id="LOWER_BOUND" value="0" units="mmol_per_gDW_per_hr" constant="false"/>
            <parameter id="UPPER_BOUND" value="1000" units="mmol_per_gDW_per_hr" constant="false"/>
            <parameter id="FLUX_VALUE" value="0" units="mmol_per_gDW_per_hr" constant="false"/>
            <parameter id="OBJECTIVE_COEFFICIENT" value="0" units="mmol_per_gDW_per_hr" constant="false"/>
          </listOfParameters>
        </kineticLaw>
      </reaction>
      <reaction id="R_GCEADH_p" name="GCEA dehydrogenase" reversible="false">
        <notes>
          <body xmlns="http://www.w3.org/1999/xhtml">
            <p>GENE_ASSOCIATION: AT1G68010</p>
            <p>SUBSYSTEM: photorespiration</p>
            <p>EC Number: 1.1.1.29</p>
            <p>Confidence Level: 2</p>
            <p>Reference: </p>
            <p>KEGG: R01388</p>
          </body>
        </notes>
        <listOfReactants>
          <speciesReference species="M_HPR_p" stoichiometry="1"/>
          <speciesReference species="M_NADH_p" stoichiometry="1"/>
          <speciesReference species="M_H_p" stoichiometry="1"/>
        </listOfReactants>
        <listOfProducts>
          <speciesReference species="M_GCEA_p" stoichiometry="1"/>
          <speciesReference species="M_NAD_p" stoichiometry="1"/>
        </listOfProducts>
        <kineticLaw>
          <math xmlns="http://www.w3.org/1998/Math/MathML">
            <ci> FLUX_VALUE </ci>
          </math>
          <listOfParameters>
            <parameter id="LOWER_BOUND" value="0" units="mmol_per_gDW_per_hr" constant="false"/>
            <parameter id="UPPER_BOUND" value="1000" units="mmol_per_gDW_per_hr" constant="false"/>
            <parameter id="FLUX_VALUE" value="0" units="mmol_per_gDW_per_hr" constant="false"/>
            <parameter id="OBJECTIVE_COEFFICIENT" value="0" units="mmol_per_gDW_per_hr" constant="false"/>
          </listOfParameters>
        </kineticLaw>
      </reaction>
      <reaction id="R_MalDH1_p" name="Mal dehydrogenase" reversible="true">
        <notes>
          <body xmlns="http://www.w3.org/1999/xhtml">
            <p>GENE_ASSOCIATION: AT2G22780 OR AT5G09660</p>
            <p>SUBSYSTEM: photorespiration</p>
            <p>EC Number: 1.1.1.37</p>
            <p>Confidence Level: 2</p>
            <p>Reference: </p>
            <p>KEGG: R00342</p>
          </body>
        </notes>
        <listOfReactants>
          <speciesReference species="M_NAD_p" stoichiometry="1"/>
          <speciesReference species="M_Mal_p" stoichiometry="1"/>
        </listOfReactants>
        <listOfProducts>
          <speciesReference species="M_NADH_p" stoichiometry="1"/>
          <speciesReference species="M_H_p" stoichiometry="1"/>
          <speciesReference species="M_OAA_p" stoichiometry="1"/>
        </listOfProducts>
        <kineticLaw>
          <math xmlns="http://www.w3.org/1998/Math/MathML">
            <ci> FLUX_VALUE </ci>
          </math>
          <listOfParameters>
            <parameter id="LOWER_BOUND" value="-1000" units="mmol_per_gDW_per_hr" constant="false"/>
            <parameter id="UPPER_BOUND" value="1000" units="mmol_per_gDW_per_hr" constant="false"/>
            <parameter id="FLUX_VALUE" value="0" units="mmol_per_gDW_per_hr" constant="false"/>
            <parameter id="OBJECTIVE_COEFFICIENT" value="0" units="mmol_per_gDW_per_hr" constant="false"/>
          </listOfParameters>
        </kineticLaw>
      </reaction>
      <reaction id="R_GCEAK_h" name="GCEA kinase" reversible="false">
        <notes>
          <body xmlns="http://www.w3.org/1999/xhtml">
            <p>GENE_ASSOCIATION: AT1G80380</p>
            <p>SUBSYSTEM: photorespiration</p>
            <p>EC Number: 2.7.1.31</p>
            <p>Confidence Level: 2</p>
            <p>Reference: </p>
            <p>KEGG: R01514</p>
          </body>
        </notes>
        <listOfReactants>
          <speciesReference species="M_ATP_h" stoichiometry="1"/>
          <speciesReference species="M_GCEA_h" stoichiometry="1"/>
        </listOfReactants>
        <listOfProducts>
          <speciesReference species="M_H_h" stoichiometry="1"/>
          <speciesReference species="M_ADP_h" stoichiometry="1"/>
          <speciesReference species="M_PGA_h" stoichiometry="1"/>
        </listOfProducts>
        <kineticLaw>
          <math xmlns="http://www.w3.org/1998/Math/MathML">
            <ci> FLUX_VALUE </ci>
          </math>
          <listOfParameters>
            <parameter id="LOWER_BOUND" value="0" units="mmol_per_gDW_per_hr" constant="false"/>
            <parameter id="UPPER_BOUND" value="1000" units="mmol_per_gDW_per_hr" constant="false"/>
            <parameter id="FLUX_VALUE" value="0" units="mmol_per_gDW_per_hr" constant="false"/>
            <parameter id="OBJECTIVE_COEFFICIENT" value="0" units="mmol_per_gDW_per_hr" constant="false"/>
          </listOfParameters>
        </kineticLaw>
      </reaction>
      <reaction id="R_G6PDH_h" name="G6P dehydrogenase" reversible="false">
        <notes>
          <body xmlns="http://www.w3.org/1999/xhtml">
            <p>GENE_ASSOCIATION: AT5G13110 OR AT1G24280 OR AT3G27300 OR AT5G35790 OR AT1G09420</p>
            <p>SUBSYSTEM: pentose phosphate pathway</p>
            <p>EC Number: 1.1.1.49</p>
            <p>Confidence Level: 2</p>
            <p>Reference: </p>
            <p>KEGG: R00835</p>
          </body>
        </notes>
        <listOfReactants>
          <speciesReference species="M_NADP_h" stoichiometry="1"/>
          <speciesReference species="M_G6P_h" stoichiometry="1"/>
        </listOfReactants>
        <listOfProducts>
          <speciesReference species="M_H_h" stoichiometry="1"/>
          <speciesReference species="M_NADPH_h" stoichiometry="1"/>
          <speciesReference species="M_GLP_h" stoichiometry="1"/>
        </listOfProducts>
        <kineticLaw>
          <math xmlns="http://www.w3.org/1998/Math/MathML">
            <ci> FLUX_VALUE </ci>
          </math>
          <listOfParameters>
            <parameter id="LOWER_BOUND" value="0" units="mmol_per_gDW_per_hr" constant="false"/>
            <parameter id="UPPER_BOUND" value="1000" units="mmol_per_gDW_per_hr" constant="false"/>
            <parameter id="FLUX_VALUE" value="0" units="mmol_per_gDW_per_hr" constant="false"/>
            <parameter id="OBJECTIVE_COEFFICIENT" value="0" units="mmol_per_gDW_per_hr" constant="false"/>
          </listOfParameters>
        </kineticLaw>
      </reaction>
      <reaction id="R_6PGL_h" name="6-Phosphogluconolactonase" reversible="false">
        <notes>
          <body xmlns="http://www.w3.org/1999/xhtml">
            <p>GENE_ASSOCIATION: AT1G13700 OR AT3G49360 OR AT5G24420 OR AT5G24410 OR AT5G24400</p>
            <p>SUBSYSTEM: pentose phosphate pathway</p>
            <p>EC Number: 3.1.1.31</p>
            <p>Confidence Level: 2</p>
            <p>Reference: </p>
            <p>KEGG: R02035</p>
          </body>
        </notes>
        <listOfReactants>
          <speciesReference species="M_H2O_h" stoichiometry="1"/>
          <speciesReference species="M_GLP_h" stoichiometry="1"/>
        </listOfReactants>
        <listOfProducts>
          <speciesReference species="M_H_h" stoichiometry="1"/>
          <speciesReference species="M_6PG_h" stoichiometry="1"/>
        </listOfProducts>
        <kineticLaw>
          <math xmlns="http://www.w3.org/1998/Math/MathML">
            <ci> FLUX_VALUE </ci>
          </math>
          <listOfParameters>
            <parameter id="LOWER_BOUND" value="0" units="mmol_per_gDW_per_hr" constant="false"/>
            <parameter id="UPPER_BOUND" value="1000" units="mmol_per_gDW_per_hr" constant="false"/>
            <parameter id="FLUX_VALUE" value="0" units="mmol_per_gDW_per_hr" constant="false"/>
            <parameter id="OBJECTIVE_COEFFICIENT" value="0" units="mmol_per_gDW_per_hr" constant="false"/>
          </listOfParameters>
        </kineticLaw>
      </reaction>
      <reaction id="R_6PGDHNAD_h" name="6PG dehydrogenase" reversible="true">
        <notes>
          <body xmlns="http://www.w3.org/1999/xhtml">
            <p>GENE_ASSOCIATION: AT3G02360 OR AT1G64190 OR AT5G41670</p>
            <p>SUBSYSTEM: pentose phosphate pathway</p>
            <p>EC Number: 1.1.1.44</p>
            <p>Confidence Level: 2</p>
            <p>Reference: </p>
            <p>KEGG: R01528</p>
          </body>
        </notes>
        <listOfReactants>
          <speciesReference species="M_NAD_h" stoichiometry="1"/>
          <speciesReference species="M_6PG_h" stoichiometry="1"/>
        </listOfReactants>
        <listOfProducts>
          <speciesReference species="M_CO2_h" stoichiometry="1"/>
          <speciesReference species="M_Ru5P_h" stoichiometry="1"/>
          <speciesReference species="M_NADH_h" stoichiometry="1"/>
        </listOfProducts>
        <kineticLaw>
          <math xmlns="http://www.w3.org/1998/Math/MathML">
            <ci> FLUX_VALUE </ci>
          </math>
          <listOfParameters>
            <parameter id="LOWER_BOUND" value="-1000" units="mmol_per_gDW_per_hr" constant="false"/>
            <parameter id="UPPER_BOUND" value="1000" units="mmol_per_gDW_per_hr" constant="false"/>
            <parameter id="FLUX_VALUE" value="0" units="mmol_per_gDW_per_hr" constant="false"/>
            <parameter id="OBJECTIVE_COEFFICIENT" value="0" units="mmol_per_gDW_per_hr" constant="false"/>
          </listOfParameters>
        </kineticLaw>
      </reaction>
      <reaction id="R_6PGDHNADP_h" name="6PG dehydrogenase" reversible="true">
        <notes>
          <body xmlns="http://www.w3.org/1999/xhtml">
            <p>GENE_ASSOCIATION: AT3G02360 OR AT1G64190 OR AT5G41670</p>
            <p>SUBSYSTEM: pentose phosphate pathway</p>
            <p>EC Number: 1.1.1.44</p>
            <p>Confidence Level: 2</p>
            <p>Reference: </p>
            <p>KEGG: R01528</p>
          </body>
        </notes>
        <listOfReactants>
          <speciesReference species="M_NADP_h" stoichiometry="1"/>
          <speciesReference species="M_6PG_h" stoichiometry="1"/>
        </listOfReactants>
        <listOfProducts>
          <speciesReference species="M_NADPH_h" stoichiometry="1"/>
          <speciesReference species="M_CO2_h" stoichiometry="1"/>
          <speciesReference species="M_Ru5P_h" stoichiometry="1"/>
        </listOfProducts>
        <kineticLaw>
          <math xmlns="http://www.w3.org/1998/Math/MathML">
            <ci> FLUX_VALUE </ci>
          </math>
          <listOfParameters>
            <parameter id="LOWER_BOUND" value="-1000" units="mmol_per_gDW_per_hr" constant="false"/>
            <parameter id="UPPER_BOUND" value="1000" units="mmol_per_gDW_per_hr" constant="false"/>
            <parameter id="FLUX_VALUE" value="0" units="mmol_per_gDW_per_hr" constant="false"/>
            <parameter id="OBJECTIVE_COEFFICIENT" value="0" units="mmol_per_gDW_per_hr" constant="false"/>
          </listOfParameters>
        </kineticLaw>
      </reaction>
      <reaction id="R_TA_h" name="Transaldolase" reversible="true">
        <notes>
          <body xmlns="http://www.w3.org/1999/xhtml">
            <p>GENE_ASSOCIATION: AT5G13420 OR AT1G12230</p>
            <p>SUBSYSTEM: pentose phosphate pathway</p>
            <p>EC Number: 2.2.1.2</p>
            <p>Confidence Level: 2</p>
            <p>Reference: </p>
            <p>KEGG: R08575</p>
          </body>
        </notes>
        <listOfReactants>
          <speciesReference species="M_GAP_h" stoichiometry="1"/>
          <speciesReference species="M_S7P_h" stoichiometry="1"/>
        </listOfReactants>
        <listOfProducts>
          <speciesReference species="M_F6P_h" stoichiometry="1"/>
          <speciesReference species="M_E4P_h" stoichiometry="1"/>
        </listOfProducts>
        <kineticLaw>
          <math xmlns="http://www.w3.org/1998/Math/MathML">
            <ci> FLUX_VALUE </ci>
          </math>
          <listOfParameters>
            <parameter id="LOWER_BOUND" value="-1000" units="mmol_per_gDW_per_hr" constant="false"/>
            <parameter id="UPPER_BOUND" value="1000" units="mmol_per_gDW_per_hr" constant="false"/>
            <parameter id="FLUX_VALUE" value="0" units="mmol_per_gDW_per_hr" constant="false"/>
            <parameter id="OBJECTIVE_COEFFICIENT" value="0" units="mmol_per_gDW_per_hr" constant="false"/>
          </listOfParameters>
        </kineticLaw>
      </reaction>
      <reaction id="R_DAHPS_h" name="DAHP synthase" reversible="false">
        <notes>
          <body xmlns="http://www.w3.org/1999/xhtml">
            <p>GENE_ASSOCIATION: AT1G22410 OR AT4G39980 OR AT4G33510</p>
            <p>SUBSYSTEM: Shikimate pathway</p>
            <p>EC Number: 2.5.1.54</p>
            <p>Confidence Level: 2</p>
            <p>Reference: </p>
            <p>KEGG: R01826</p>
          </body>
        </notes>
        <listOfReactants>
          <speciesReference species="M_H2O_h" stoichiometry="1"/>
          <speciesReference species="M_E4P_h" stoichiometry="1"/>
          <speciesReference species="M_PEP_h" stoichiometry="1"/>
        </listOfReactants>
        <listOfProducts>
          <speciesReference species="M_Pi_h" stoichiometry="1"/>
          <speciesReference species="M_DAHP_h" stoichiometry="1"/>
        </listOfProducts>
        <kineticLaw>
          <math xmlns="http://www.w3.org/1998/Math/MathML">
            <ci> FLUX_VALUE </ci>
          </math>
          <listOfParameters>
            <parameter id="LOWER_BOUND" value="0" units="mmol_per_gDW_per_hr" constant="false"/>
            <parameter id="UPPER_BOUND" value="1000" units="mmol_per_gDW_per_hr" constant="false"/>
            <parameter id="FLUX_VALUE" value="0" units="mmol_per_gDW_per_hr" constant="false"/>
            <parameter id="OBJECTIVE_COEFFICIENT" value="0" units="mmol_per_gDW_per_hr" constant="false"/>
          </listOfParameters>
        </kineticLaw>
      </reaction>
      <reaction id="R_DHQS_h" name="DHQ synthase" reversible="false">
        <notes>
          <body xmlns="http://www.w3.org/1999/xhtml">
            <p>GENE_ASSOCIATION: AT5G66120</p>
            <p>SUBSYSTEM: Shikimate pathway</p>
            <p>EC Number: 4.2.3.4</p>
            <p>Confidence Level: 2</p>
            <p>Reference: </p>
            <p>KEGG: R03083</p>
          </body>
        </notes>
        <listOfReactants>
          <speciesReference species="M_DAHP_h" stoichiometry="1"/>
        </listOfReactants>
        <listOfProducts>
          <speciesReference species="M_Pi_h" stoichiometry="1"/>
          <speciesReference species="M_DHQ_h" stoichiometry="1"/>
        </listOfProducts>
        <kineticLaw>
          <math xmlns="http://www.w3.org/1998/Math/MathML">
            <ci> FLUX_VALUE </ci>
          </math>
          <listOfParameters>
            <parameter id="LOWER_BOUND" value="0" units="mmol_per_gDW_per_hr" constant="false"/>
            <parameter id="UPPER_BOUND" value="1000" units="mmol_per_gDW_per_hr" constant="false"/>
            <parameter id="FLUX_VALUE" value="0" units="mmol_per_gDW_per_hr" constant="false"/>
            <parameter id="OBJECTIVE_COEFFICIENT" value="0" units="mmol_per_gDW_per_hr" constant="false"/>
          </listOfParameters>
        </kineticLaw>
      </reaction>
      <reaction id="R_DHQDH_h" name="DHQ dehydratase" reversible="false">
        <notes>
          <body xmlns="http://www.w3.org/1999/xhtml">
            <p>GENE_ASSOCIATION: AT3G06350</p>
            <p>SUBSYSTEM: Shikimate pathway</p>
            <p>EC Number: 4.2.1.10</p>
            <p>Confidence Level: 2</p>
            <p>Reference: </p>
            <p>KEGG: R03084</p>
          </body>
        </notes>
        <listOfReactants>
          <speciesReference species="M_DHQ_h" stoichiometry="1"/>
        </listOfReactants>
        <listOfProducts>
          <speciesReference species="M_H2O_h" stoichiometry="1"/>
          <speciesReference species="M_DHS_h" stoichiometry="1"/>
        </listOfProducts>
        <kineticLaw>
          <math xmlns="http://www.w3.org/1998/Math/MathML">
            <ci> FLUX_VALUE </ci>
          </math>
          <listOfParameters>
            <parameter id="LOWER_BOUND" value="0" units="mmol_per_gDW_per_hr" constant="false"/>
            <parameter id="UPPER_BOUND" value="1000" units="mmol_per_gDW_per_hr" constant="false"/>
            <parameter id="FLUX_VALUE" value="0" units="mmol_per_gDW_per_hr" constant="false"/>
            <parameter id="OBJECTIVE_COEFFICIENT" value="0" units="mmol_per_gDW_per_hr" constant="false"/>
          </listOfParameters>
        </kineticLaw>
      </reaction>
      <reaction id="R_SADH_h" name="SA dehydrogenase" reversible="false">
        <notes>
          <body xmlns="http://www.w3.org/1999/xhtml">
            <p>GENE_ASSOCIATION: AT3G06350</p>
            <p>SUBSYSTEM: Shikimate pathway</p>
            <p>EC Number: 1.1.1.25</p>
            <p>Confidence Level: 2</p>
            <p>Reference: </p>
            <p>KEGG: R02413</p>
          </body>
        </notes>
        <listOfReactants>
          <speciesReference species="M_H_h" stoichiometry="1"/>
          <speciesReference species="M_NADPH_h" stoichiometry="1"/>
          <speciesReference species="M_DHS_h" stoichiometry="1"/>
        </listOfReactants>
        <listOfProducts>
          <speciesReference species="M_NADP_h" stoichiometry="1"/>
          <speciesReference species="M_SA_h" stoichiometry="1"/>
        </listOfProducts>
        <kineticLaw>
          <math xmlns="http://www.w3.org/1998/Math/MathML">
            <ci> FLUX_VALUE </ci>
          </math>
          <listOfParameters>
            <parameter id="LOWER_BOUND" value="0" units="mmol_per_gDW_per_hr" constant="false"/>
            <parameter id="UPPER_BOUND" value="1000" units="mmol_per_gDW_per_hr" constant="false"/>
            <parameter id="FLUX_VALUE" value="0" units="mmol_per_gDW_per_hr" constant="false"/>
            <parameter id="OBJECTIVE_COEFFICIENT" value="0" units="mmol_per_gDW_per_hr" constant="false"/>
          </listOfParameters>
        </kineticLaw>
      </reaction>
      <reaction id="R_SAK_h" name="SA kinase" reversible="false">
        <notes>
          <body xmlns="http://www.w3.org/1999/xhtml">
            <p>GENE_ASSOCIATION: AT2G21940 OR AT4G39540</p>
            <p>SUBSYSTEM: Shikimate pathway</p>
            <p>EC Number: 2.7.1.71</p>
            <p>Confidence Level: 2</p>
            <p>Reference: </p>
            <p>KEGG: R02412</p>
          </body>
        </notes>
        <listOfReactants>
          <speciesReference species="M_ATP_h" stoichiometry="1"/>
          <speciesReference species="M_SA_h" stoichiometry="1"/>
        </listOfReactants>
        <listOfProducts>
          <speciesReference species="M_H_h" stoichiometry="1"/>
          <speciesReference species="M_ADP_h" stoichiometry="1"/>
          <speciesReference species="M_S3P_h" stoichiometry="1"/>
        </listOfProducts>
        <kineticLaw>
          <math xmlns="http://www.w3.org/1998/Math/MathML">
            <ci> FLUX_VALUE </ci>
          </math>
          <listOfParameters>
            <parameter id="LOWER_BOUND" value="0" units="mmol_per_gDW_per_hr" constant="false"/>
            <parameter id="UPPER_BOUND" value="1000" units="mmol_per_gDW_per_hr" constant="false"/>
            <parameter id="FLUX_VALUE" value="0" units="mmol_per_gDW_per_hr" constant="false"/>
            <parameter id="OBJECTIVE_COEFFICIENT" value="0" units="mmol_per_gDW_per_hr" constant="false"/>
          </listOfParameters>
        </kineticLaw>
      </reaction>
      <reaction id="R_EPSPS_h" name="EPSP synthase" reversible="false">
        <notes>
          <body xmlns="http://www.w3.org/1999/xhtml">
            <p>GENE_ASSOCIATION: AT2G45300 OR AT1G48860</p>
            <p>SUBSYSTEM: Shikimate pathway</p>
            <p>EC Number: 2.5.1.19</p>
            <p>Confidence Level: 2</p>
            <p>Reference: </p>
            <p>KEGG: R03460</p>
          </body>
        </notes>
        <listOfReactants>
          <speciesReference species="M_PEP_h" stoichiometry="1"/>
          <speciesReference species="M_S3P_h" stoichiometry="1"/>
        </listOfReactants>
        <listOfProducts>
          <speciesReference species="M_Pi_h" stoichiometry="1"/>
          <speciesReference species="M_EPSP_h" stoichiometry="1"/>
        </listOfProducts>
        <kineticLaw>
          <math xmlns="http://www.w3.org/1998/Math/MathML">
            <ci> FLUX_VALUE </ci>
          </math>
          <listOfParameters>
            <parameter id="LOWER_BOUND" value="0" units="mmol_per_gDW_per_hr" constant="false"/>
            <parameter id="UPPER_BOUND" value="1000" units="mmol_per_gDW_per_hr" constant="false"/>
            <parameter id="FLUX_VALUE" value="0" units="mmol_per_gDW_per_hr" constant="false"/>
            <parameter id="OBJECTIVE_COEFFICIENT" value="0" units="mmol_per_gDW_per_hr" constant="false"/>
          </listOfParameters>
        </kineticLaw>
      </reaction>
      <reaction id="R_CHRS_h" name="CHR synthase" reversible="false">
        <notes>
          <body xmlns="http://www.w3.org/1999/xhtml">
            <p>GENE_ASSOCIATION: AT1G48850</p>
            <p>SUBSYSTEM: Shikimate pathway</p>
            <p>EC Number: 4.2.3.5</p>
            <p>Confidence Level: 2</p>
            <p>Reference: </p>
            <p>KEGG: R01714</p>
          </body>
        </notes>
        <listOfReactants>
          <speciesReference species="M_EPSP_h" stoichiometry="1"/>
        </listOfReactants>
        <listOfProducts>
          <speciesReference species="M_Pi_h" stoichiometry="1"/>
          <speciesReference species="M_CHR_h" stoichiometry="1"/>
        </listOfProducts>
        <kineticLaw>
          <math xmlns="http://www.w3.org/1998/Math/MathML">
            <ci> FLUX_VALUE </ci>
          </math>
          <listOfParameters>
            <parameter id="LOWER_BOUND" value="0" units="mmol_per_gDW_per_hr" constant="false"/>
            <parameter id="UPPER_BOUND" value="1000" units="mmol_per_gDW_per_hr" constant="false"/>
            <parameter id="FLUX_VALUE" value="0" units="mmol_per_gDW_per_hr" constant="false"/>
            <parameter id="OBJECTIVE_COEFFICIENT" value="0" units="mmol_per_gDW_per_hr" constant="false"/>
          </listOfParameters>
        </kineticLaw>
      </reaction>
      <reaction id="R_R5PDPK_h" name="R5P diphosphokinase" reversible="false">
        <notes>
          <body xmlns="http://www.w3.org/1999/xhtml">
            <p>GENE_ASSOCIATION: AT2G35390 OR AT1G32380 OR AT1G10700 OR AT2G44530</p>
            <p>SUBSYSTEM: PRPP synthesis</p>
            <p>EC Number: 2.7.6.1</p>
            <p>Confidence Level: 2</p>
            <p>Reference: </p>
            <p>KEGG: R01049</p>
          </body>
        </notes>
        <listOfReactants>
          <speciesReference species="M_ATP_h" stoichiometry="1"/>
          <speciesReference species="M_R5P_h" stoichiometry="1"/>
        </listOfReactants>
        <listOfProducts>
          <speciesReference species="M_H_h" stoichiometry="1"/>
          <speciesReference species="M_PRPP_h" stoichiometry="1"/>
          <speciesReference species="M_AMP_h" stoichiometry="1"/>
        </listOfProducts>
        <kineticLaw>
          <math xmlns="http://www.w3.org/1998/Math/MathML">
            <ci> FLUX_VALUE </ci>
          </math>
          <listOfParameters>
            <parameter id="LOWER_BOUND" value="0" units="mmol_per_gDW_per_hr" constant="false"/>
            <parameter id="UPPER_BOUND" value="1000" units="mmol_per_gDW_per_hr" constant="false"/>
            <parameter id="FLUX_VALUE" value="0" units="mmol_per_gDW_per_hr" constant="false"/>
            <parameter id="OBJECTIVE_COEFFICIENT" value="0" units="mmol_per_gDW_per_hr" constant="false"/>
          </listOfParameters>
        </kineticLaw>
      </reaction>
      <reaction id="R_PyrPiDK_h" name="Pyr phosphate dikinase" reversible="true">
        <notes>
          <body xmlns="http://www.w3.org/1999/xhtml">
            <p>GENE_ASSOCIATION: AT4G15530</p>
            <p>SUBSYSTEM: pyruvate metabolism</p>
            <p>EC Number: 2.7.9.1</p>
            <p>Confidence Level: 2</p>
            <p>Reference: </p>
            <p>KEGG: R00206</p>
          </body>
        </notes>
        <listOfReactants>
          <speciesReference species="M_Pi_h" stoichiometry="1"/>
          <speciesReference species="M_ATP_h" stoichiometry="1"/>
          <speciesReference species="M_Pyr_h" stoichiometry="1"/>
        </listOfReactants>
        <listOfProducts>
          <speciesReference species="M_H_h" stoichiometry="2"/>
          <speciesReference species="M_PPi_h" stoichiometry="1"/>
          <speciesReference species="M_PEP_h" stoichiometry="1"/>
          <speciesReference species="M_AMP_h" stoichiometry="1"/>
        </listOfProducts>
        <kineticLaw>
          <math xmlns="http://www.w3.org/1998/Math/MathML">
            <ci> FLUX_VALUE </ci>
          </math>
          <listOfParameters>
            <parameter id="LOWER_BOUND" value="-1000" units="mmol_per_gDW_per_hr" constant="false"/>
            <parameter id="UPPER_BOUND" value="1000" units="mmol_per_gDW_per_hr" constant="false"/>
            <parameter id="FLUX_VALUE" value="0" units="mmol_per_gDW_per_hr" constant="false"/>
            <parameter id="OBJECTIVE_COEFFICIENT" value="0" units="mmol_per_gDW_per_hr" constant="false"/>
          </listOfParameters>
        </kineticLaw>
      </reaction>
      <reaction id="R_MalDH2NADP_c" name="Mal dehydrogenase" reversible="false">
        <notes>
          <body xmlns="http://www.w3.org/1999/xhtml">
            <p>GENE_ASSOCIATION: 4*(AT2G19900 OR AT5G11670 OR AT5G25880)</p>
            <p>SUBSYSTEM: pyruvate metabolism</p>
            <p>EC Number: 1.1.1.40</p>
            <p>Confidence Level: 2</p>
            <p>Reference: http://www.plantphysiol.org/content/146/4/1540.full, http://onlinelibrary.wiley.com/doi/10.1111/j.1742-4658.2009.07258.x/full</p>
            <p>KEGG: R00216</p>
          </body>
        </notes>
        <listOfReactants>
          <speciesReference species="M_H_c" stoichiometry="1"/>
          <speciesReference species="M_Mal_c" stoichiometry="1"/>
          <speciesReference species="M_NADP_c" stoichiometry="1"/>
        </listOfReactants>
        <listOfProducts>
          <speciesReference species="M_CO2_c" stoichiometry="1"/>
          <speciesReference species="M_NADPH_c" stoichiometry="1"/>
          <speciesReference species="M_Pyr_c" stoichiometry="1"/>
        </listOfProducts>
        <kineticLaw>
          <math xmlns="http://www.w3.org/1998/Math/MathML">
            <ci> FLUX_VALUE </ci>
          </math>
          <listOfParameters>
            <parameter id="LOWER_BOUND" value="0" units="mmol_per_gDW_per_hr" constant="false"/>
            <parameter id="UPPER_BOUND" value="1000" units="mmol_per_gDW_per_hr" constant="false"/>
            <parameter id="FLUX_VALUE" value="0" units="mmol_per_gDW_per_hr" constant="false"/>
            <parameter id="OBJECTIVE_COEFFICIENT" value="0" units="mmol_per_gDW_per_hr" constant="false"/>
          </listOfParameters>
        </kineticLaw>
      </reaction>
      <reaction id="R_MalDH2NADP_h" name="Mal dehydrogenase" reversible="false">
        <notes>
          <body xmlns="http://www.w3.org/1999/xhtml">
            <p>GENE_ASSOCIATION: 4*(AT5G11670 OR AT5G25880 OR AT1G79750)</p>
            <p>SUBSYSTEM: pyruvate metabolism</p>
            <p>EC Number: 1.1.1.40</p>
            <p>Confidence Level: 2</p>
            <p>Reference: http://www.plantphysiol.org/content/146/4/1540.full, http://onlinelibrary.wiley.com/doi/10.1111/j.1742-4658.2009.07258.x/full</p>
            <p>KEGG: R00216</p>
          </body>
        </notes>
        <listOfReactants>
          <speciesReference species="M_NADP_h" stoichiometry="1"/>
          <speciesReference species="M_Mal_h" stoichiometry="1"/>
        </listOfReactants>
        <listOfProducts>
          <speciesReference species="M_NADPH_h" stoichiometry="1"/>
          <speciesReference species="M_CO2_h" stoichiometry="1"/>
          <speciesReference species="M_Pyr_h" stoichiometry="1"/>
        </listOfProducts>
        <kineticLaw>
          <math xmlns="http://www.w3.org/1998/Math/MathML">
            <ci> FLUX_VALUE </ci>
          </math>
          <listOfParameters>
            <parameter id="LOWER_BOUND" value="0" units="mmol_per_gDW_per_hr" constant="false"/>
            <parameter id="UPPER_BOUND" value="1000" units="mmol_per_gDW_per_hr" constant="false"/>
            <parameter id="FLUX_VALUE" value="0" units="mmol_per_gDW_per_hr" constant="false"/>
            <parameter id="OBJECTIVE_COEFFICIENT" value="0" units="mmol_per_gDW_per_hr" constant="false"/>
          </listOfParameters>
        </kineticLaw>
      </reaction>
      <reaction id="R_MalDH1_h" name="Mal dehydrogenase" reversible="true">
        <notes>
          <body xmlns="http://www.w3.org/1999/xhtml">
            <p>GENE_ASSOCIATION: AT1G53240 OR AT3G47520 OR AT2G22780 OR AT1G04410 OR AT5G09660</p>
            <p>SUBSYSTEM: pyruvate metabolism</p>
            <p>EC Number: 1.1.1.37</p>
            <p>Confidence Level: 2</p>
            <p>Reference: </p>
            <p>KEGG: R00342</p>
          </body>
        </notes>
        <listOfReactants>
          <speciesReference species="M_NAD_h" stoichiometry="1"/>
          <speciesReference species="M_Mal_h" stoichiometry="1"/>
        </listOfReactants>
        <listOfProducts>
          <speciesReference species="M_H_h" stoichiometry="1"/>
          <speciesReference species="M_NADH_h" stoichiometry="1"/>
          <speciesReference species="M_OAA_h" stoichiometry="1"/>
        </listOfProducts>
        <kineticLaw>
          <math xmlns="http://www.w3.org/1998/Math/MathML">
            <ci> FLUX_VALUE </ci>
          </math>
          <listOfParameters>
            <parameter id="LOWER_BOUND" value="-1000" units="mmol_per_gDW_per_hr" constant="false"/>
            <parameter id="UPPER_BOUND" value="1000" units="mmol_per_gDW_per_hr" constant="false"/>
            <parameter id="FLUX_VALUE" value="0" units="mmol_per_gDW_per_hr" constant="false"/>
            <parameter id="OBJECTIVE_COEFFICIENT" value="0" units="mmol_per_gDW_per_hr" constant="false"/>
          </listOfParameters>
        </kineticLaw>
      </reaction>
      <reaction id="R_MalDH3_c" name="Mal dehydrogenase" reversible="false">
        <notes>
          <body xmlns="http://www.w3.org/1999/xhtml">
            <p>GENE_ASSOCIATION: AT5G58330</p>
            <p>SUBSYSTEM: pyruvate metabolism</p>
            <p>EC Number: 1.1.1.82</p>
            <p>Confidence Level: 2</p>
            <p>Reference: </p>
            <p>KEGG: R00343</p>
          </body>
        </notes>
        <listOfReactants>
          <speciesReference species="M_OAA_c" stoichiometry="1"/>
          <speciesReference species="M_NADPH_c" stoichiometry="1"/>
        </listOfReactants>
        <listOfProducts>
          <speciesReference species="M_Mal_c" stoichiometry="1"/>
          <speciesReference species="M_NADP_c" stoichiometry="1"/>
        </listOfProducts>
        <kineticLaw>
          <math xmlns="http://www.w3.org/1998/Math/MathML">
            <ci> FLUX_VALUE </ci>
          </math>
          <listOfParameters>
            <parameter id="LOWER_BOUND" value="0" units="mmol_per_gDW_per_hr" constant="false"/>
            <parameter id="UPPER_BOUND" value="1000" units="mmol_per_gDW_per_hr" constant="false"/>
            <parameter id="FLUX_VALUE" value="0" units="mmol_per_gDW_per_hr" constant="false"/>
            <parameter id="OBJECTIVE_COEFFICIENT" value="0" units="mmol_per_gDW_per_hr" constant="false"/>
          </listOfParameters>
        </kineticLaw>
      </reaction>
      <reaction id="R_MalDH3_h" name="Mal dehydrogenase" reversible="false">
        <notes>
          <body xmlns="http://www.w3.org/1999/xhtml">
            <p>GENE_ASSOCIATION: AT5G58330</p>
            <p>SUBSYSTEM: pyruvate metabolism</p>
            <p>EC Number: 1.1.1.82</p>
            <p>Confidence Level: 2</p>
            <p>Reference: </p>
            <p>KEGG: R00343</p>
          </body>
        </notes>
        <listOfReactants>
          <speciesReference species="M_H_h" stoichiometry="1"/>
          <speciesReference species="M_NADPH_h" stoichiometry="1"/>
          <speciesReference species="M_OAA_h" stoichiometry="1"/>
        </listOfReactants>
        <listOfProducts>
          <speciesReference species="M_NADP_h" stoichiometry="1"/>
          <speciesReference species="M_Mal_h" stoichiometry="1"/>
        </listOfProducts>
        <kineticLaw>
          <math xmlns="http://www.w3.org/1998/Math/MathML">
            <ci> FLUX_VALUE </ci>
          </math>
          <listOfParameters>
            <parameter id="LOWER_BOUND" value="0" units="mmol_per_gDW_per_hr" constant="false"/>
            <parameter id="UPPER_BOUND" value="1000" units="mmol_per_gDW_per_hr" constant="false"/>
            <parameter id="FLUX_VALUE" value="0" units="mmol_per_gDW_per_hr" constant="false"/>
            <parameter id="OBJECTIVE_COEFFICIENT" value="0" units="mmol_per_gDW_per_hr" constant="false"/>
          </listOfParameters>
        </kineticLaw>
      </reaction>
      <reaction id="R_MalDH3_m" name="Mal dehydrogenase" reversible="false">
        <notes>
          <body xmlns="http://www.w3.org/1999/xhtml">
            <p>GENE_ASSOCIATION: AT5G58330</p>
            <p>SUBSYSTEM: pyruvate metabolism</p>
            <p>EC Number: 1.1.1.82</p>
            <p>Confidence Level: 2</p>
            <p>Reference: </p>
            <p>KEGG: R00343</p>
          </body>
        </notes>
        <listOfReactants>
          <speciesReference species="M_H_m" stoichiometry="1"/>
          <speciesReference species="M_OAA_m" stoichiometry="1"/>
          <speciesReference species="M_NADPH_m" stoichiometry="1"/>
        </listOfReactants>
        <listOfProducts>
          <speciesReference species="M_Mal_m" stoichiometry="1"/>
          <speciesReference species="M_NADP_m" stoichiometry="1"/>
        </listOfProducts>
        <kineticLaw>
          <math xmlns="http://www.w3.org/1998/Math/MathML">
            <ci> FLUX_VALUE </ci>
          </math>
          <listOfParameters>
            <parameter id="LOWER_BOUND" value="0" units="mmol_per_gDW_per_hr" constant="false"/>
            <parameter id="UPPER_BOUND" value="1000" units="mmol_per_gDW_per_hr" constant="false"/>
            <parameter id="FLUX_VALUE" value="0" units="mmol_per_gDW_per_hr" constant="false"/>
            <parameter id="OBJECTIVE_COEFFICIENT" value="0" units="mmol_per_gDW_per_hr" constant="false"/>
          </listOfParameters>
        </kineticLaw>
      </reaction>
      <reaction id="R_CitS_c" name="Cit synthase" reversible="false">
        <notes>
          <body xmlns="http://www.w3.org/1999/xhtml">
            <p>GENE_ASSOCIATION: AT3G58750 OR AT2G42790</p>
            <p>SUBSYSTEM: pyruvate metabolism</p>
            <p>EC Number: 2.3.3.1</p>
            <p>Confidence Level: 2</p>
            <p>Reference: </p>
            <p>KEGG: R00351</p>
          </body>
        </notes>
        <listOfReactants>
          <speciesReference species="M_H2O_c" stoichiometry="1"/>
          <speciesReference species="M_OAA_c" stoichiometry="1"/>
          <speciesReference species="M_A_DASH_CoA_c" stoichiometry="1"/>
        </listOfReactants>
        <listOfProducts>
          <speciesReference species="M_H_c" stoichiometry="1"/>
          <speciesReference species="M_Cit_c" stoichiometry="1"/>
          <speciesReference species="M_CoA_c" stoichiometry="1"/>
        </listOfProducts>
        <kineticLaw>
          <math xmlns="http://www.w3.org/1998/Math/MathML">
            <ci> FLUX_VALUE </ci>
          </math>
          <listOfParameters>
            <parameter id="LOWER_BOUND" value="0" units="mmol_per_gDW_per_hr" constant="false"/>
            <parameter id="UPPER_BOUND" value="1000" units="mmol_per_gDW_per_hr" constant="false"/>
            <parameter id="FLUX_VALUE" value="0" units="mmol_per_gDW_per_hr" constant="false"/>
            <parameter id="OBJECTIVE_COEFFICIENT" value="0" units="mmol_per_gDW_per_hr" constant="false"/>
          </listOfParameters>
        </kineticLaw>
      </reaction>
      <reaction id="R_CitS_h" name="Cit synthase" reversible="false">
        <notes>
          <body xmlns="http://www.w3.org/1999/xhtml">
            <p>GENE_ASSOCIATION: AT2G44350</p>
            <p>SUBSYSTEM: pyruvate metabolism</p>
            <p>EC Number: 2.3.3.1</p>
            <p>Confidence Level: 2</p>
            <p>Reference: </p>
            <p>KEGG: R00351</p>
          </body>
        </notes>
        <listOfReactants>
          <speciesReference species="M_H2O_h" stoichiometry="1"/>
          <speciesReference species="M_OAA_h" stoichiometry="1"/>
          <speciesReference species="M_A_DASH_CoA_h" stoichiometry="1"/>
        </listOfReactants>
        <listOfProducts>
          <speciesReference species="M_H_h" stoichiometry="1"/>
          <speciesReference species="M_Cit_h" stoichiometry="1"/>
          <speciesReference species="M_CoA_h" stoichiometry="1"/>
        </listOfProducts>
        <kineticLaw>
          <math xmlns="http://www.w3.org/1998/Math/MathML">
            <ci> FLUX_VALUE </ci>
          </math>
          <listOfParameters>
            <parameter id="LOWER_BOUND" value="0" units="mmol_per_gDW_per_hr" constant="false"/>
            <parameter id="UPPER_BOUND" value="1000" units="mmol_per_gDW_per_hr" constant="false"/>
            <parameter id="FLUX_VALUE" value="0" units="mmol_per_gDW_per_hr" constant="false"/>
            <parameter id="OBJECTIVE_COEFFICIENT" value="0" units="mmol_per_gDW_per_hr" constant="false"/>
          </listOfParameters>
        </kineticLaw>
      </reaction>
      <reaction id="R_cACNDHA_c" name="Aconitase dehydration" reversible="false">
        <notes>
          <body xmlns="http://www.w3.org/1999/xhtml">
            <p>GENE_ASSOCIATION: AT4G35830 OR AT2G05710 OR AT4G26970</p>
            <p>SUBSYSTEM: pyruvate metabolism</p>
            <p>EC Number: 4.2.1.3</p>
            <p>Confidence Level: 2</p>
            <p>Reference: </p>
            <p>KEGG: R01325</p>
          </body>
        </notes>
        <listOfReactants>
          <speciesReference species="M_Cit_c" stoichiometry="1"/>
        </listOfReactants>
        <listOfProducts>
          <speciesReference species="M_H2O_c" stoichiometry="1"/>
          <speciesReference species="M_cACN_c" stoichiometry="1"/>
        </listOfProducts>
        <kineticLaw>
          <math xmlns="http://www.w3.org/1998/Math/MathML">
            <ci> FLUX_VALUE </ci>
          </math>
          <listOfParameters>
            <parameter id="LOWER_BOUND" value="0" units="mmol_per_gDW_per_hr" constant="false"/>
            <parameter id="UPPER_BOUND" value="1000" units="mmol_per_gDW_per_hr" constant="false"/>
            <parameter id="FLUX_VALUE" value="0" units="mmol_per_gDW_per_hr" constant="false"/>
            <parameter id="OBJECTIVE_COEFFICIENT" value="0" units="mmol_per_gDW_per_hr" constant="false"/>
          </listOfParameters>
        </kineticLaw>
      </reaction>
      <reaction id="R_cACNDHA_h" name="Aconitase dehydration" reversible="false">
        <notes>
          <body xmlns="http://www.w3.org/1999/xhtml">
            <p>GENE_ASSOCIATION: AT2G05710 OR AT4G26970</p>
            <p>SUBSYSTEM: pyruvate metabolism</p>
            <p>EC Number: 4.2.1.3</p>
            <p>Confidence Level: 2</p>
            <p>Reference: </p>
            <p>KEGG: R01325</p>
          </body>
        </notes>
        <listOfReactants>
          <speciesReference species="M_Cit_h" stoichiometry="1"/>
        </listOfReactants>
        <listOfProducts>
          <speciesReference species="M_H2O_h" stoichiometry="1"/>
          <speciesReference species="M_cACN_h" stoichiometry="1"/>
        </listOfProducts>
        <kineticLaw>
          <math xmlns="http://www.w3.org/1998/Math/MathML">
            <ci> FLUX_VALUE </ci>
          </math>
          <listOfParameters>
            <parameter id="LOWER_BOUND" value="0" units="mmol_per_gDW_per_hr" constant="false"/>
            <parameter id="UPPER_BOUND" value="1000" units="mmol_per_gDW_per_hr" constant="false"/>
            <parameter id="FLUX_VALUE" value="0" units="mmol_per_gDW_per_hr" constant="false"/>
            <parameter id="OBJECTIVE_COEFFICIENT" value="0" units="mmol_per_gDW_per_hr" constant="false"/>
          </listOfParameters>
        </kineticLaw>
      </reaction>
      <reaction id="R_cACNHA_c" name="Aconitase hydration" reversible="false">
        <notes>
          <body xmlns="http://www.w3.org/1999/xhtml">
            <p>GENE_ASSOCIATION: AT4G35830 OR AT2G05710 OR AT4G26970</p>
            <p>SUBSYSTEM: pyruvate metabolism</p>
            <p>EC Number: 4.2.1.3</p>
            <p>Confidence Level: 2</p>
            <p>Reference: </p>
            <p>KEGG: R01900</p>
          </body>
        </notes>
        <listOfReactants>
          <speciesReference species="M_H2O_c" stoichiometry="1"/>
          <speciesReference species="M_cACN_c" stoichiometry="1"/>
        </listOfReactants>
        <listOfProducts>
          <speciesReference species="M_iCit_c" stoichiometry="1"/>
        </listOfProducts>
        <kineticLaw>
          <math xmlns="http://www.w3.org/1998/Math/MathML">
            <ci> FLUX_VALUE </ci>
          </math>
          <listOfParameters>
            <parameter id="LOWER_BOUND" value="0" units="mmol_per_gDW_per_hr" constant="false"/>
            <parameter id="UPPER_BOUND" value="1000" units="mmol_per_gDW_per_hr" constant="false"/>
            <parameter id="FLUX_VALUE" value="0" units="mmol_per_gDW_per_hr" constant="false"/>
            <parameter id="OBJECTIVE_COEFFICIENT" value="0" units="mmol_per_gDW_per_hr" constant="false"/>
          </listOfParameters>
        </kineticLaw>
      </reaction>
      <reaction id="R_cACNHA_h" name="Aconitase hydration" reversible="false">
        <notes>
          <body xmlns="http://www.w3.org/1999/xhtml">
            <p>GENE_ASSOCIATION: AT2G05710 OR AT4G26970</p>
            <p>SUBSYSTEM: pyruvate metabolism</p>
            <p>EC Number: 4.2.1.3</p>
            <p>Confidence Level: 2</p>
            <p>Reference: </p>
            <p>KEGG: R01900</p>
          </body>
        </notes>
        <listOfReactants>
          <speciesReference species="M_H2O_h" stoichiometry="1"/>
          <speciesReference species="M_cACN_h" stoichiometry="1"/>
        </listOfReactants>
        <listOfProducts>
          <speciesReference species="M_iCit_h" stoichiometry="1"/>
        </listOfProducts>
        <kineticLaw>
          <math xmlns="http://www.w3.org/1998/Math/MathML">
            <ci> FLUX_VALUE </ci>
          </math>
          <listOfParameters>
            <parameter id="LOWER_BOUND" value="0" units="mmol_per_gDW_per_hr" constant="false"/>
            <parameter id="UPPER_BOUND" value="1000" units="mmol_per_gDW_per_hr" constant="false"/>
            <parameter id="FLUX_VALUE" value="0" units="mmol_per_gDW_per_hr" constant="false"/>
            <parameter id="OBJECTIVE_COEFFICIENT" value="0" units="mmol_per_gDW_per_hr" constant="false"/>
          </listOfParameters>
        </kineticLaw>
      </reaction>
      <reaction id="R_iCitDHNAD_c" name="iCit dehydrogenase" reversible="false">
        <notes>
          <body xmlns="http://www.w3.org/1999/xhtml">
            <p>GENE_ASSOCIATION: AT1G32480</p>
            <p>SUBSYSTEM: pyruvate metabolism</p>
            <p>EC Number: 1.1.1.41</p>
            <p>Confidence Level: 2</p>
            <p>Reference: </p>
            <p>KEGG: R00709</p>
          </body>
        </notes>
        <listOfReactants>
          <speciesReference species="M_H_c" stoichiometry="1"/>
          <speciesReference species="M_NAD_c" stoichiometry="1"/>
          <speciesReference species="M_iCit_c" stoichiometry="1"/>
        </listOfReactants>
        <listOfProducts>
          <speciesReference species="M_NADH_c" stoichiometry="1"/>
          <speciesReference species="M_CO2_c" stoichiometry="1"/>
          <speciesReference species="M_KG_c" stoichiometry="1"/>
        </listOfProducts>
        <kineticLaw>
          <math xmlns="http://www.w3.org/1998/Math/MathML">
            <ci> FLUX_VALUE </ci>
          </math>
          <listOfParameters>
            <parameter id="LOWER_BOUND" value="0" units="mmol_per_gDW_per_hr" constant="false"/>
            <parameter id="UPPER_BOUND" value="1000" units="mmol_per_gDW_per_hr" constant="false"/>
            <parameter id="FLUX_VALUE" value="0" units="mmol_per_gDW_per_hr" constant="false"/>
            <parameter id="OBJECTIVE_COEFFICIENT" value="0" units="mmol_per_gDW_per_hr" constant="false"/>
          </listOfParameters>
        </kineticLaw>
      </reaction>
      <reaction id="R_iCitDHNADP_c" name="iCit dehydrogenase" reversible="false">
        <notes>
          <body xmlns="http://www.w3.org/1999/xhtml">
            <p>GENE_ASSOCIATION: AT1G65930</p>
            <p>SUBSYSTEM: pyruvate metabolism</p>
            <p>EC Number: 1.1.1.42</p>
            <p>Confidence Level: 2</p>
            <p>Reference: </p>
            <p>KEGG: R00267</p>
          </body>
        </notes>
        <listOfReactants>
          <speciesReference species="M_H_c" stoichiometry="1"/>
          <speciesReference species="M_NADP_c" stoichiometry="1"/>
          <speciesReference species="M_iCit_c" stoichiometry="1"/>
        </listOfReactants>
        <listOfProducts>
          <speciesReference species="M_CO2_c" stoichiometry="1"/>
          <speciesReference species="M_NADPH_c" stoichiometry="1"/>
          <speciesReference species="M_KG_c" stoichiometry="1"/>
        </listOfProducts>
        <kineticLaw>
          <math xmlns="http://www.w3.org/1998/Math/MathML">
            <ci> FLUX_VALUE </ci>
          </math>
          <listOfParameters>
            <parameter id="LOWER_BOUND" value="0" units="mmol_per_gDW_per_hr" constant="false"/>
            <parameter id="UPPER_BOUND" value="1000" units="mmol_per_gDW_per_hr" constant="false"/>
            <parameter id="FLUX_VALUE" value="0" units="mmol_per_gDW_per_hr" constant="false"/>
            <parameter id="OBJECTIVE_COEFFICIENT" value="0" units="mmol_per_gDW_per_hr" constant="false"/>
          </listOfParameters>
        </kineticLaw>
      </reaction>
      <reaction id="R_iCitDHNADP_h" name="iCit dehydrogenase" reversible="false">
        <notes>
          <body xmlns="http://www.w3.org/1999/xhtml">
            <p>GENE_ASSOCIATION: AT1G65930 OR AT5G14590 OR AT1G54340</p>
            <p>SUBSYSTEM: pyruvate metabolism</p>
            <p>EC Number: 1.1.1.42</p>
            <p>Confidence Level: 2</p>
            <p>Reference: </p>
            <p>KEGG: R00267</p>
          </body>
        </notes>
        <listOfReactants>
          <speciesReference species="M_NADP_h" stoichiometry="1"/>
          <speciesReference species="M_iCit_h" stoichiometry="1"/>
        </listOfReactants>
        <listOfProducts>
          <speciesReference species="M_NADPH_h" stoichiometry="1"/>
          <speciesReference species="M_CO2_h" stoichiometry="1"/>
          <speciesReference species="M_KG_h" stoichiometry="1"/>
        </listOfProducts>
        <kineticLaw>
          <math xmlns="http://www.w3.org/1998/Math/MathML">
            <ci> FLUX_VALUE </ci>
          </math>
          <listOfParameters>
            <parameter id="LOWER_BOUND" value="0" units="mmol_per_gDW_per_hr" constant="false"/>
            <parameter id="UPPER_BOUND" value="1000" units="mmol_per_gDW_per_hr" constant="false"/>
            <parameter id="FLUX_VALUE" value="0" units="mmol_per_gDW_per_hr" constant="false"/>
            <parameter id="OBJECTIVE_COEFFICIENT" value="0" units="mmol_per_gDW_per_hr" constant="false"/>
          </listOfParameters>
        </kineticLaw>
      </reaction>
      <reaction id="R_iCitDHNADP_m" name="iCit dehydrogenase" reversible="false">
        <notes>
          <body xmlns="http://www.w3.org/1999/xhtml">
            <p>GENE_ASSOCIATION: AT5G14590</p>
            <p>SUBSYSTEM: pyruvate metabolism</p>
            <p>EC Number: 1.1.1.42</p>
            <p>Confidence Level: 2</p>
            <p>Reference: </p>
            <p>KEGG: R00267</p>
          </body>
        </notes>
        <listOfReactants>
          <speciesReference species="M_iCit_m" stoichiometry="1"/>
          <speciesReference species="M_NADP_m" stoichiometry="1"/>
        </listOfReactants>
        <listOfProducts>
          <speciesReference species="M_CO2_m" stoichiometry="1"/>
          <speciesReference species="M_KG_m" stoichiometry="1"/>
          <speciesReference species="M_NADPH_m" stoichiometry="1"/>
        </listOfProducts>
        <kineticLaw>
          <math xmlns="http://www.w3.org/1998/Math/MathML">
            <ci> FLUX_VALUE </ci>
          </math>
          <listOfParameters>
            <parameter id="LOWER_BOUND" value="0" units="mmol_per_gDW_per_hr" constant="false"/>
            <parameter id="UPPER_BOUND" value="1000" units="mmol_per_gDW_per_hr" constant="false"/>
            <parameter id="FLUX_VALUE" value="0" units="mmol_per_gDW_per_hr" constant="false"/>
            <parameter id="OBJECTIVE_COEFFICIENT" value="0" units="mmol_per_gDW_per_hr" constant="false"/>
          </listOfParameters>
        </kineticLaw>
      </reaction>
      <reaction id="R_iCitL_c" name="iCit lyase" reversible="false">
        <notes>
          <body xmlns="http://www.w3.org/1999/xhtml">
            <p>GENE_ASSOCIATION: AT3G21720</p>
            <p>SUBSYSTEM: pyruvate metabolism</p>
            <p>EC Number: 4.1.3.1</p>
            <p>Confidence Level: 2</p>
            <p>Reference: </p>
            <p>KEGG: R00479</p>
          </body>
        </notes>
        <listOfReactants>
          <speciesReference species="M_iCit_c" stoichiometry="1"/>
        </listOfReactants>
        <listOfProducts>
          <speciesReference species="M_GLX_c" stoichiometry="1"/>
          <speciesReference species="M_SCA_c" stoichiometry="1"/>
        </listOfProducts>
        <kineticLaw>
          <math xmlns="http://www.w3.org/1998/Math/MathML">
            <ci> FLUX_VALUE </ci>
          </math>
          <listOfParameters>
            <parameter id="LOWER_BOUND" value="0" units="mmol_per_gDW_per_hr" constant="false"/>
            <parameter id="UPPER_BOUND" value="1000" units="mmol_per_gDW_per_hr" constant="false"/>
            <parameter id="FLUX_VALUE" value="0" units="mmol_per_gDW_per_hr" constant="false"/>
            <parameter id="OBJECTIVE_COEFFICIENT" value="0" units="mmol_per_gDW_per_hr" constant="false"/>
          </listOfParameters>
        </kineticLaw>
      </reaction>
      <reaction id="R_MalS_c" name="Mal synthase" reversible="false">
        <notes>
          <body xmlns="http://www.w3.org/1999/xhtml">
            <p>GENE_ASSOCIATION: AT5G03860</p>
            <p>SUBSYSTEM: pyruvate metabolism</p>
            <p>EC Number: 2.3.3.9</p>
            <p>Confidence Level: 2</p>
            <p>Reference: </p>
            <p>KEGG: R00472</p>
          </body>
        </notes>
        <listOfReactants>
          <speciesReference species="M_H2O_c" stoichiometry="1"/>
          <speciesReference species="M_A_DASH_CoA_c" stoichiometry="1"/>
          <speciesReference species="M_GLX_c" stoichiometry="1"/>
        </listOfReactants>
        <listOfProducts>
          <speciesReference species="M_H_c" stoichiometry="1"/>
          <speciesReference species="M_Mal_c" stoichiometry="1"/>
          <speciesReference species="M_CoA_c" stoichiometry="1"/>
        </listOfProducts>
        <kineticLaw>
          <math xmlns="http://www.w3.org/1998/Math/MathML">
            <ci> FLUX_VALUE </ci>
          </math>
          <listOfParameters>
            <parameter id="LOWER_BOUND" value="0" units="mmol_per_gDW_per_hr" constant="false"/>
            <parameter id="UPPER_BOUND" value="1000" units="mmol_per_gDW_per_hr" constant="false"/>
            <parameter id="FLUX_VALUE" value="0" units="mmol_per_gDW_per_hr" constant="false"/>
            <parameter id="OBJECTIVE_COEFFICIENT" value="0" units="mmol_per_gDW_per_hr" constant="false"/>
          </listOfParameters>
        </kineticLaw>
      </reaction>
      <reaction id="R_ATPCitL_c" name="ATP-Cit lyase" reversible="false">
        <notes>
          <body xmlns="http://www.w3.org/1999/xhtml">
            <p>GENE_ASSOCIATION: 4*(AT1G10670 OR AT1G60810 OR AT1G09430) AND 4*(AT3G06650 ORAT5G49460)</p>
            <p>SUBSYSTEM: actyl-coenzyme A synthesis</p>
            <p>EC Number: 2.3.3.8</p>
            <p>Confidence Level: 2</p>
            <p>Reference: http://www.ncbi.nlm.nih.gov/pmc/articles/PMC166603/</p>
            <p>KEGG: R00352</p>
          </body>
        </notes>
        <listOfReactants>
          <speciesReference species="M_ATP_c" stoichiometry="1"/>
          <speciesReference species="M_Cit_c" stoichiometry="1"/>
          <speciesReference species="M_CoA_c" stoichiometry="1"/>
        </listOfReactants>
        <listOfProducts>
          <speciesReference species="M_ADP_c" stoichiometry="1"/>
          <speciesReference species="M_Pi_c" stoichiometry="1"/>
          <speciesReference species="M_OAA_c" stoichiometry="1"/>
          <speciesReference species="M_A_DASH_CoA_c" stoichiometry="1"/>
        </listOfProducts>
        <kineticLaw>
          <math xmlns="http://www.w3.org/1998/Math/MathML">
            <ci> FLUX_VALUE </ci>
          </math>
          <listOfParameters>
            <parameter id="LOWER_BOUND" value="0" units="mmol_per_gDW_per_hr" constant="false"/>
            <parameter id="UPPER_BOUND" value="1000" units="mmol_per_gDW_per_hr" constant="false"/>
            <parameter id="FLUX_VALUE" value="0" units="mmol_per_gDW_per_hr" constant="false"/>
            <parameter id="OBJECTIVE_COEFFICIENT" value="0" units="mmol_per_gDW_per_hr" constant="false"/>
          </listOfParameters>
        </kineticLaw>
      </reaction>
      <reaction id="R_ACoAS_h" name="A-CoA synthetase" reversible="false">
        <notes>
          <body xmlns="http://www.w3.org/1999/xhtml">
            <p>GENE_ASSOCIATION: AT5G36880</p>
            <p>SUBSYSTEM: actyl-coenzyme A synthesis</p>
            <p>EC Number: 6.2.1.1</p>
            <p>Confidence Level: 2</p>
            <p>Reference: </p>
            <p>KEGG: R00235</p>
          </body>
        </notes>
        <listOfReactants>
          <speciesReference species="M_ATP_h" stoichiometry="1"/>
          <speciesReference species="M_CoA_h" stoichiometry="1"/>
          <speciesReference species="M_AC_h" stoichiometry="1"/>
        </listOfReactants>
        <listOfProducts>
          <speciesReference species="M_H_h" stoichiometry="1"/>
          <speciesReference species="M_PPi_h" stoichiometry="1"/>
          <speciesReference species="M_AMP_h" stoichiometry="1"/>
          <speciesReference species="M_A_DASH_CoA_h" stoichiometry="1"/>
        </listOfProducts>
        <kineticLaw>
          <math xmlns="http://www.w3.org/1998/Math/MathML">
            <ci> FLUX_VALUE </ci>
          </math>
          <listOfParameters>
            <parameter id="LOWER_BOUND" value="0" units="mmol_per_gDW_per_hr" constant="false"/>
            <parameter id="UPPER_BOUND" value="1000" units="mmol_per_gDW_per_hr" constant="false"/>
            <parameter id="FLUX_VALUE" value="0" units="mmol_per_gDW_per_hr" constant="false"/>
            <parameter id="OBJECTIVE_COEFFICIENT" value="0" units="mmol_per_gDW_per_hr" constant="false"/>
          </listOfParameters>
        </kineticLaw>
      </reaction>
      <reaction id="R_ACoAC_h" name="A-CoA carboxylase" reversible="false">
        <notes>
          <body xmlns="http://www.w3.org/1999/xhtml">
            <p>GENE_ASSOCIATION: (AT5G16390 OR AT5G15530) AND AT5G35360 AND 2*(AT2G38040) AND 2*(ATCG00500)</p>
            <p>SUBSYSTEM: fatty acid synthesis</p>
            <p>EC Number: 6.4.1.2</p>
            <p>Confidence Level: 2</p>
            <p>Reference: http://www.plantphysiol.org/content/122/4/1057.long, http://www.sciencedirect.com/science/article/pii/S0163782702000073</p>
            <p>KEGG: R00742</p>
          </body>
        </notes>
        <listOfReactants>
          <speciesReference species="M_ATP_h" stoichiometry="1"/>
          <speciesReference species="M_A_DASH_CoA_h" stoichiometry="1"/>
          <speciesReference species="M_HCO3_h" stoichiometry="1"/>
        </listOfReactants>
        <listOfProducts>
          <speciesReference species="M_H_h" stoichiometry="1"/>
          <speciesReference species="M_ADP_h" stoichiometry="1"/>
          <speciesReference species="M_Pi_h" stoichiometry="1"/>
          <speciesReference species="M_M_DASH_CoA_h" stoichiometry="1"/>
        </listOfProducts>
        <kineticLaw>
          <math xmlns="http://www.w3.org/1998/Math/MathML">
            <ci> FLUX_VALUE </ci>
          </math>
          <listOfParameters>
            <parameter id="LOWER_BOUND" value="0" units="mmol_per_gDW_per_hr" constant="false"/>
            <parameter id="UPPER_BOUND" value="1000" units="mmol_per_gDW_per_hr" constant="false"/>
            <parameter id="FLUX_VALUE" value="0" units="mmol_per_gDW_per_hr" constant="false"/>
            <parameter id="OBJECTIVE_COEFFICIENT" value="0" units="mmol_per_gDW_per_hr" constant="false"/>
          </listOfParameters>
        </kineticLaw>
      </reaction>
      <reaction id="R_ACPM_h" name="M-CoA:ACP malonyltransferase" reversible="false">
        <notes>
          <body xmlns="http://www.w3.org/1999/xhtml">
            <p>GENE_ASSOCIATION: AT2G30200</p>
            <p>SUBSYSTEM: fatty acid synthesis</p>
            <p>EC Number: 2.3.1.39</p>
            <p>Confidence Level: 2</p>
            <p>Reference: </p>
            <p>KEGG: R01626</p>
          </body>
        </notes>
        <listOfReactants>
          <speciesReference species="M_M_DASH_CoA_h" stoichiometry="1"/>
          <speciesReference species="M_ACP_h" stoichiometry="1"/>
        </listOfReactants>
        <listOfProducts>
          <speciesReference species="M_CoA_h" stoichiometry="1"/>
          <speciesReference species="M_M_DASH_ACP_h" stoichiometry="1"/>
        </listOfProducts>
        <kineticLaw>
          <math xmlns="http://www.w3.org/1998/Math/MathML">
            <ci> FLUX_VALUE </ci>
          </math>
          <listOfParameters>
            <parameter id="LOWER_BOUND" value="0" units="mmol_per_gDW_per_hr" constant="false"/>
            <parameter id="UPPER_BOUND" value="1000" units="mmol_per_gDW_per_hr" constant="false"/>
            <parameter id="FLUX_VALUE" value="0" units="mmol_per_gDW_per_hr" constant="false"/>
            <parameter id="OBJECTIVE_COEFFICIENT" value="0" units="mmol_per_gDW_per_hr" constant="false"/>
          </listOfParameters>
        </kineticLaw>
      </reaction>
      <reaction id="R_PPiase_h" name="inorganic PPiase" reversible="false">
        <notes>
          <body xmlns="http://www.w3.org/1999/xhtml">
            <p>GENE_ASSOCIATION: AT5G09650</p>
            <p>SUBSYSTEM: pyrophosphate recycling</p>
            <p>EC Number: 3.6.1.1</p>
            <p>Confidence Level: 2</p>
            <p>Reference: </p>
            <p>KEGG: R00004</p>
          </body>
        </notes>
        <listOfReactants>
          <speciesReference species="M_H2O_h" stoichiometry="1"/>
          <speciesReference species="M_PPi_h" stoichiometry="1"/>
        </listOfReactants>
        <listOfProducts>
          <speciesReference species="M_Pi_h" stoichiometry="2"/>
        </listOfProducts>
        <kineticLaw>
          <math xmlns="http://www.w3.org/1998/Math/MathML">
            <ci> FLUX_VALUE </ci>
          </math>
          <listOfParameters>
            <parameter id="LOWER_BOUND" value="0" units="mmol_per_gDW_per_hr" constant="false"/>
            <parameter id="UPPER_BOUND" value="1000" units="mmol_per_gDW_per_hr" constant="false"/>
            <parameter id="FLUX_VALUE" value="0" units="mmol_per_gDW_per_hr" constant="false"/>
            <parameter id="OBJECTIVE_COEFFICIENT" value="0" units="mmol_per_gDW_per_hr" constant="false"/>
          </listOfParameters>
        </kineticLaw>
      </reaction>
      <reaction id="R_PPIase_c" name="inorganic PPiase" reversible="false">
        <notes>
          <body xmlns="http://www.w3.org/1999/xhtml">
            <p>GENE_ASSOCIATION: AT2G46860 OR AT1G01050 OR AT3G53620 OR AT2G18230</p>
            <p>SUBSYSTEM: pyrophosphate recycling</p>
            <p>EC Number: 3.6.1.1</p>
            <p>Confidence Level: 2</p>
            <p>Reference: </p>
            <p>KEGG: R00004</p>
          </body>
        </notes>
        <listOfReactants>
          <speciesReference species="M_H2O_c" stoichiometry="1"/>
          <speciesReference species="M_PPi_c" stoichiometry="1"/>
        </listOfReactants>
        <listOfProducts>
          <speciesReference species="M_H_c" stoichiometry="1"/>
          <speciesReference species="M_Pi_c" stoichiometry="2"/>
        </listOfProducts>
        <kineticLaw>
          <math xmlns="http://www.w3.org/1998/Math/MathML">
            <ci> FLUX_VALUE </ci>
          </math>
          <listOfParameters>
            <parameter id="LOWER_BOUND" value="0" units="mmol_per_gDW_per_hr" constant="false"/>
            <parameter id="UPPER_BOUND" value="1000" units="mmol_per_gDW_per_hr" constant="false"/>
            <parameter id="FLUX_VALUE" value="0" units="mmol_per_gDW_per_hr" constant="false"/>
            <parameter id="OBJECTIVE_COEFFICIENT" value="0" units="mmol_per_gDW_per_hr" constant="false"/>
          </listOfParameters>
        </kineticLaw>
      </reaction>
      <reaction id="R_PPIF6PK_c" name="PPi-dep.  Phosphofructokinase" reversible="true">
        <notes>
          <body xmlns="http://www.w3.org/1999/xhtml">
            <p>GENE_ASSOCIATION: AT1G20950 OR AT1G76550 OR AT1G12000 OR AT4G04040</p>
            <p>SUBSYSTEM: pyrophosphate recycling</p>
            <p>EC Number: 2.7.1.90</p>
            <p>Confidence Level: 2</p>
            <p>Reference: </p>
            <p>KEGG: R00764</p>
          </body>
        </notes>
        <listOfReactants>
          <speciesReference species="M_F6P_c" stoichiometry="1"/>
          <speciesReference species="M_PPi_c" stoichiometry="1"/>
        </listOfReactants>
        <listOfProducts>
          <speciesReference species="M_H_c" stoichiometry="1"/>
          <speciesReference species="M_Pi_c" stoichiometry="1"/>
          <speciesReference species="M_FBP_c" stoichiometry="1"/>
        </listOfProducts>
        <kineticLaw>
          <math xmlns="http://www.w3.org/1998/Math/MathML">
            <ci> FLUX_VALUE </ci>
          </math>
          <listOfParameters>
            <parameter id="LOWER_BOUND" value="-1000" units="mmol_per_gDW_per_hr" constant="false"/>
            <parameter id="UPPER_BOUND" value="1000" units="mmol_per_gDW_per_hr" constant="false"/>
            <parameter id="FLUX_VALUE" value="0" units="mmol_per_gDW_per_hr" constant="false"/>
            <parameter id="OBJECTIVE_COEFFICIENT" value="0" units="mmol_per_gDW_per_hr" constant="false"/>
          </listOfParameters>
        </kineticLaw>
      </reaction>
      <reaction id="R_ForDH_h" name="For dehydrogenase" reversible="true">
        <notes>
          <body xmlns="http://www.w3.org/1999/xhtml">
            <p>GENE_ASSOCIATION: AT5G14780</p>
            <p>SUBSYSTEM: THF recycling</p>
            <p>EC Number: 1.2.1.2</p>
            <p>Confidence Level: 2</p>
            <p>Reference: </p>
            <p>KEGG: R00519</p>
          </body>
        </notes>
        <listOfReactants>
          <speciesReference species="M_CO2_h" stoichiometry="1"/>
          <speciesReference species="M_NADH_h" stoichiometry="1"/>
        </listOfReactants>
        <listOfProducts>
          <speciesReference species="M_NAD_h" stoichiometry="1"/>
          <speciesReference species="M_For_h" stoichiometry="1"/>
        </listOfProducts>
        <kineticLaw>
          <math xmlns="http://www.w3.org/1998/Math/MathML">
            <ci> FLUX_VALUE </ci>
          </math>
          <listOfParameters>
            <parameter id="LOWER_BOUND" value="-1000" units="mmol_per_gDW_per_hr" constant="false"/>
            <parameter id="UPPER_BOUND" value="1000" units="mmol_per_gDW_per_hr" constant="false"/>
            <parameter id="FLUX_VALUE" value="0" units="mmol_per_gDW_per_hr" constant="false"/>
            <parameter id="OBJECTIVE_COEFFICIENT" value="0" units="mmol_per_gDW_per_hr" constant="false"/>
          </listOfParameters>
        </kineticLaw>
      </reaction>
      <reaction id="R_ForTHFL_h" name="For-THF ligase" reversible="false">
        <notes>
          <body xmlns="http://www.w3.org/1999/xhtml">
            <p>GENE_ASSOCIATION: AT1G50480</p>
            <p>SUBSYSTEM: THF recycling</p>
            <p>EC Number: 6.3.4.3</p>
            <p>Confidence Level: 2</p>
            <p>Reference: </p>
            <p>KEGG: R00943</p>
          </body>
        </notes>
        <listOfReactants>
          <speciesReference species="M_H_h" stoichiometry="1"/>
          <speciesReference species="M_ATP_h" stoichiometry="1"/>
          <speciesReference species="M_For_h" stoichiometry="1"/>
          <speciesReference species="M_THF_h" stoichiometry="1"/>
        </listOfReactants>
        <listOfProducts>
          <speciesReference species="M_ADP_h" stoichiometry="1"/>
          <speciesReference species="M_Pi_h" stoichiometry="1"/>
          <speciesReference species="M_F_DASH_THF_h" stoichiometry="1"/>
        </listOfProducts>
        <kineticLaw>
          <math xmlns="http://www.w3.org/1998/Math/MathML">
            <ci> FLUX_VALUE </ci>
          </math>
          <listOfParameters>
            <parameter id="LOWER_BOUND" value="0" units="mmol_per_gDW_per_hr" constant="false"/>
            <parameter id="UPPER_BOUND" value="1000" units="mmol_per_gDW_per_hr" constant="false"/>
            <parameter id="FLUX_VALUE" value="0" units="mmol_per_gDW_per_hr" constant="false"/>
            <parameter id="OBJECTIVE_COEFFICIENT" value="0" units="mmol_per_gDW_per_hr" constant="false"/>
          </listOfParameters>
        </kineticLaw>
      </reaction>
      <reaction id="R_DHFR_c" name="Dihydrofolate reductase" reversible="false">
        <notes>
          <body xmlns="http://www.w3.org/1999/xhtml">
            <p>GENE_ASSOCIATION: AT2G21550 OR AT2G16370</p>
            <p>SUBSYSTEM: THF recycling</p>
            <p>EC Number: 1.5.1.3</p>
            <p>Confidence Level: 2</p>
            <p>Reference: </p>
            <p>KEGG: R00939</p>
          </body>
        </notes>
        <listOfReactants>
          <speciesReference species="M_NADPH_c" stoichiometry="1"/>
          <speciesReference species="M_DHF_c" stoichiometry="1"/>
        </listOfReactants>
        <listOfProducts>
          <speciesReference species="M_NADP_c" stoichiometry="1"/>
          <speciesReference species="M_THF_c" stoichiometry="1"/>
        </listOfProducts>
        <kineticLaw>
          <math xmlns="http://www.w3.org/1998/Math/MathML">
            <ci> FLUX_VALUE </ci>
          </math>
          <listOfParameters>
            <parameter id="LOWER_BOUND" value="0" units="mmol_per_gDW_per_hr" constant="false"/>
            <parameter id="UPPER_BOUND" value="1000" units="mmol_per_gDW_per_hr" constant="false"/>
            <parameter id="FLUX_VALUE" value="0" units="mmol_per_gDW_per_hr" constant="false"/>
            <parameter id="OBJECTIVE_COEFFICIENT" value="0" units="mmol_per_gDW_per_hr" constant="false"/>
          </listOfParameters>
        </kineticLaw>
      </reaction>
      <reaction id="R_TRXR_c" name="Thioredoxin reductase" reversible="false">
        <notes>
          <body xmlns="http://www.w3.org/1999/xhtml">
            <p>GENE_ASSOCIATION: 2*(AT4G35460 OR AT2G17420 OR AT2G41680)</p>
            <p>SUBSYSTEM: TRX recycling</p>
            <p>EC Number: 1.8.1.9</p>
            <p>Confidence Level: 2</p>
            <p>Reference: </p>
            <p>KEGG: R02016</p>
          </body>
        </notes>
        <listOfReactants>
          <speciesReference species="M_NADPH_c" stoichiometry="1"/>
          <speciesReference species="M_TRXox_c" stoichiometry="1"/>
        </listOfReactants>
        <listOfProducts>
          <speciesReference species="M_NADP_c" stoichiometry="1"/>
          <speciesReference species="M_TRXrd_c" stoichiometry="1"/>
        </listOfProducts>
        <kineticLaw>
          <math xmlns="http://www.w3.org/1998/Math/MathML">
            <ci> FLUX_VALUE </ci>
          </math>
          <listOfParameters>
            <parameter id="LOWER_BOUND" value="0" units="mmol_per_gDW_per_hr" constant="false"/>
            <parameter id="UPPER_BOUND" value="1000" units="mmol_per_gDW_per_hr" constant="false"/>
            <parameter id="FLUX_VALUE" value="0" units="mmol_per_gDW_per_hr" constant="false"/>
            <parameter id="OBJECTIVE_COEFFICIENT" value="0" units="mmol_per_gDW_per_hr" constant="false"/>
          </listOfParameters>
        </kineticLaw>
      </reaction>
      <reaction id="R_ADNK_c" name="ADN kinase" reversible="false">
        <notes>
          <body xmlns="http://www.w3.org/1999/xhtml">
            <p>GENE_ASSOCIATION: AT3G09820 OR AT5G03300</p>
            <p>SUBSYSTEM: ADN salvage</p>
            <p>EC Number: 2.7.1.20</p>
            <p>Confidence Level: 2</p>
            <p>Reference: </p>
            <p>KEGG: R00185</p>
          </body>
        </notes>
        <listOfReactants>
          <speciesReference species="M_ATP_c" stoichiometry="1"/>
          <speciesReference species="M_ADN_c" stoichiometry="1"/>
        </listOfReactants>
        <listOfProducts>
          <speciesReference species="M_ADP_c" stoichiometry="1"/>
          <speciesReference species="M_H_c" stoichiometry="1"/>
          <speciesReference species="M_AMP_c" stoichiometry="1"/>
        </listOfProducts>
        <kineticLaw>
          <math xmlns="http://www.w3.org/1998/Math/MathML">
            <ci> FLUX_VALUE </ci>
          </math>
          <listOfParameters>
            <parameter id="LOWER_BOUND" value="0" units="mmol_per_gDW_per_hr" constant="false"/>
            <parameter id="UPPER_BOUND" value="1000" units="mmol_per_gDW_per_hr" constant="false"/>
            <parameter id="FLUX_VALUE" value="0" units="mmol_per_gDW_per_hr" constant="false"/>
            <parameter id="OBJECTIVE_COEFFICIENT" value="0" units="mmol_per_gDW_per_hr" constant="false"/>
          </listOfParameters>
        </kineticLaw>
      </reaction>
      <reaction id="R_ADNN_c" name="ADN nucleosidase" reversible="false">
        <notes>
          <body xmlns="http://www.w3.org/1999/xhtml">
            <p>GENE_ASSOCIATION: AT2G36310</p>
            <p>SUBSYSTEM: ADN salvage</p>
            <p>EC Number: 3.2.2.7</p>
            <p>Confidence Level: 2</p>
            <p>Reference: </p>
            <p>KEGG: R01245</p>
          </body>
        </notes>
        <listOfReactants>
          <speciesReference species="M_H2O_c" stoichiometry="1"/>
          <speciesReference species="M_ADN_c" stoichiometry="1"/>
        </listOfReactants>
        <listOfProducts>
          <speciesReference species="M_H_c" stoichiometry="1"/>
          <speciesReference species="M_Rib_c" stoichiometry="1"/>
          <speciesReference species="M_AD_c" stoichiometry="1"/>
        </listOfProducts>
        <kineticLaw>
          <math xmlns="http://www.w3.org/1998/Math/MathML">
            <ci> FLUX_VALUE </ci>
          </math>
          <listOfParameters>
            <parameter id="LOWER_BOUND" value="0" units="mmol_per_gDW_per_hr" constant="false"/>
            <parameter id="UPPER_BOUND" value="1000" units="mmol_per_gDW_per_hr" constant="false"/>
            <parameter id="FLUX_VALUE" value="0" units="mmol_per_gDW_per_hr" constant="false"/>
            <parameter id="OBJECTIVE_COEFFICIENT" value="0" units="mmol_per_gDW_per_hr" constant="false"/>
          </listOfParameters>
        </kineticLaw>
      </reaction>
      <reaction id="R_ADPRPPT_c" name="AD PRPP-transferase" reversible="false">
        <notes>
          <body xmlns="http://www.w3.org/1999/xhtml">
            <p>GENE_ASSOCIATION: 2*(AT4G12440 OR AT5G11160 OR AT4G22570 OR AT1G27450 OR AT1G80050)</p>
            <p>SUBSYSTEM: ADN salvage</p>
            <p>EC Number: 2.4.2.7</p>
            <p>Confidence Level: 2</p>
            <p>Reference: http://onlinelibrary.wiley.com/doi/10.1111/j.1399-3054.1993.tb02497.x/full</p>
            <p>KEGG: R00190</p>
          </body>
        </notes>
        <listOfReactants>
          <speciesReference species="M_AD_c" stoichiometry="1"/>
          <speciesReference species="M_PRPP_c" stoichiometry="1"/>
        </listOfReactants>
        <listOfProducts>
          <speciesReference species="M_PPi_c" stoichiometry="1"/>
          <speciesReference species="M_AMP_c" stoichiometry="1"/>
        </listOfProducts>
        <kineticLaw>
          <math xmlns="http://www.w3.org/1998/Math/MathML">
            <ci> FLUX_VALUE </ci>
          </math>
          <listOfParameters>
            <parameter id="LOWER_BOUND" value="0" units="mmol_per_gDW_per_hr" constant="false"/>
            <parameter id="UPPER_BOUND" value="1000" units="mmol_per_gDW_per_hr" constant="false"/>
            <parameter id="FLUX_VALUE" value="0" units="mmol_per_gDW_per_hr" constant="false"/>
            <parameter id="OBJECTIVE_COEFFICIENT" value="0" units="mmol_per_gDW_per_hr" constant="false"/>
          </listOfParameters>
        </kineticLaw>
      </reaction>
      <reaction id="R_RibK_h" name="Ribokinase" reversible="false">
        <notes>
          <body xmlns="http://www.w3.org/1999/xhtml">
            <p>GENE_ASSOCIATION: AT1G17160</p>
            <p>SUBSYSTEM: ADN salvage</p>
            <p>EC Number: 2.7.1.15</p>
            <p>Confidence Level: 2</p>
            <p>Reference: </p>
            <p>KEGG: R01051</p>
          </body>
        </notes>
        <listOfReactants>
          <speciesReference species="M_ATP_h" stoichiometry="1"/>
          <speciesReference species="M_Rib_h" stoichiometry="1"/>
        </listOfReactants>
        <listOfProducts>
          <speciesReference species="M_H_h" stoichiometry="1"/>
          <speciesReference species="M_ADP_h" stoichiometry="1"/>
          <speciesReference species="M_R5P_h" stoichiometry="1"/>
        </listOfProducts>
        <kineticLaw>
          <math xmlns="http://www.w3.org/1998/Math/MathML">
            <ci> FLUX_VALUE </ci>
          </math>
          <listOfParameters>
            <parameter id="LOWER_BOUND" value="0" units="mmol_per_gDW_per_hr" constant="false"/>
            <parameter id="UPPER_BOUND" value="1000" units="mmol_per_gDW_per_hr" constant="false"/>
            <parameter id="FLUX_VALUE" value="0" units="mmol_per_gDW_per_hr" constant="false"/>
            <parameter id="OBJECTIVE_COEFFICIENT" value="0" units="mmol_per_gDW_per_hr" constant="false"/>
          </listOfParameters>
        </kineticLaw>
      </reaction>
      <reaction id="R_NO3R1_c" name="NO3 reductase" reversible="false">
        <notes>
          <body xmlns="http://www.w3.org/1999/xhtml">
            <p>GENE_ASSOCIATION: 2*(AT1G77760 OR AT1G37130)</p>
            <p>SUBSYSTEM: nitrate assimilation</p>
            <p>EC Number: 1.7.1.1</p>
            <p>Confidence Level: 2</p>
            <p>Reference: http://www.pnas.org/content/85/14/5006.abstract</p>
            <p>KEGG: R00794</p>
          </body>
        </notes>
        <listOfReactants>
          <speciesReference species="M_NADH_c" stoichiometry="1"/>
          <speciesReference species="M_NO3_c" stoichiometry="1"/>
        </listOfReactants>
        <listOfProducts>
          <speciesReference species="M_H2O_c" stoichiometry="1"/>
          <speciesReference species="M_NAD_c" stoichiometry="1"/>
          <speciesReference species="M_NO2_c" stoichiometry="1"/>
        </listOfProducts>
        <kineticLaw>
          <math xmlns="http://www.w3.org/1998/Math/MathML">
            <ci> FLUX_VALUE </ci>
          </math>
          <listOfParameters>
            <parameter id="LOWER_BOUND" value="0" units="mmol_per_gDW_per_hr" constant="false"/>
            <parameter id="UPPER_BOUND" value="1000" units="mmol_per_gDW_per_hr" constant="false"/>
            <parameter id="FLUX_VALUE" value="0" units="mmol_per_gDW_per_hr" constant="false"/>
            <parameter id="OBJECTIVE_COEFFICIENT" value="0" units="mmol_per_gDW_per_hr" constant="false"/>
          </listOfParameters>
        </kineticLaw>
      </reaction>
      <reaction id="R_NO3R2_c" name="NO3 reductase" reversible="true">
        <notes>
          <body xmlns="http://www.w3.org/1999/xhtml">
            <p>GENE_ASSOCIATION: 2*(AT1G77760 OR AT1G37130)</p>
            <p>SUBSYSTEM: nitrate assimilation</p>
            <p>EC Number: 1.7.1.3</p>
            <p>Confidence Level: 2</p>
            <p>Reference: http://www.pnas.org/content/85/14/5006.abstract</p>
            <p>KEGG: R00796</p>
          </body>
        </notes>
        <listOfReactants>
          <speciesReference species="M_NADPH_c" stoichiometry="1"/>
          <speciesReference species="M_NO3_c" stoichiometry="1"/>
        </listOfReactants>
        <listOfProducts>
          <speciesReference species="M_H2O_c" stoichiometry="1"/>
          <speciesReference species="M_NADP_c" stoichiometry="1"/>
          <speciesReference species="M_NO2_c" stoichiometry="1"/>
        </listOfProducts>
        <kineticLaw>
          <math xmlns="http://www.w3.org/1998/Math/MathML">
            <ci> FLUX_VALUE </ci>
          </math>
          <listOfParameters>
            <parameter id="LOWER_BOUND" value="-1000" units="mmol_per_gDW_per_hr" constant="false"/>
            <parameter id="UPPER_BOUND" value="1000" units="mmol_per_gDW_per_hr" constant="false"/>
            <parameter id="FLUX_VALUE" value="0" units="mmol_per_gDW_per_hr" constant="false"/>
            <parameter id="OBJECTIVE_COEFFICIENT" value="0" units="mmol_per_gDW_per_hr" constant="false"/>
          </listOfParameters>
        </kineticLaw>
      </reaction>
      <reaction id="R_NO2R_h" name="Fd-NO2 reductase" reversible="false">
        <notes>
          <body xmlns="http://www.w3.org/1999/xhtml">
            <p>GENE_ASSOCIATION: AT2G15620</p>
            <p>SUBSYSTEM: nitrate assimilation</p>
            <p>EC Number: 1.7.7.1</p>
            <p>Confidence Level: 2</p>
            <p>Reference: </p>
            <p>KEGG: R00790</p>
          </body>
        </notes>
        <listOfReactants>
          <speciesReference species="M_H_h" stoichiometry="8"/>
          <speciesReference species="M_Fdrd_h" stoichiometry="6"/>
          <speciesReference species="M_NO2_h" stoichiometry="1"/>
        </listOfReactants>
        <listOfProducts>
          <speciesReference species="M_H2O_h" stoichiometry="2"/>
          <speciesReference species="M_Fdox_h" stoichiometry="6"/>
          <speciesReference species="M_NH4_h" stoichiometry="1"/>
        </listOfProducts>
        <kineticLaw>
          <math xmlns="http://www.w3.org/1998/Math/MathML">
            <ci> FLUX_VALUE </ci>
          </math>
          <listOfParameters>
            <parameter id="LOWER_BOUND" value="0" units="mmol_per_gDW_per_hr" constant="false"/>
            <parameter id="UPPER_BOUND" value="1000" units="mmol_per_gDW_per_hr" constant="false"/>
            <parameter id="FLUX_VALUE" value="0" units="mmol_per_gDW_per_hr" constant="false"/>
            <parameter id="OBJECTIVE_COEFFICIENT" value="0" units="mmol_per_gDW_per_hr" constant="false"/>
          </listOfParameters>
        </kineticLaw>
      </reaction>
      <reaction id="R_ATPSL_h" name="ATP sulfurylase" reversible="false">
        <notes>
          <body xmlns="http://www.w3.org/1999/xhtml">
            <p>GENE_ASSOCIATION: 4*(AT3G22890 OR AT1G19920 OR AT4G14680 OR AT5G43780)</p>
            <p>SUBSYSTEM: sulfur assimilation</p>
            <p>EC Number: 2.7.7.4</p>
            <p>Confidence Level: 2</p>
            <p>Reference: http://www.sciencedirect.com/science/article/pii/S0003986185700264</p>
            <p>KEGG: R00529</p>
          </body>
        </notes>
        <listOfReactants>
          <speciesReference species="M_ATP_h" stoichiometry="1"/>
          <speciesReference species="M_SO4_h" stoichiometry="1"/>
        </listOfReactants>
        <listOfProducts>
          <speciesReference species="M_PPi_h" stoichiometry="1"/>
          <speciesReference species="M_APS_h" stoichiometry="1"/>
        </listOfProducts>
        <kineticLaw>
          <math xmlns="http://www.w3.org/1998/Math/MathML">
            <ci> FLUX_VALUE </ci>
          </math>
          <listOfParameters>
            <parameter id="LOWER_BOUND" value="0" units="mmol_per_gDW_per_hr" constant="false"/>
            <parameter id="UPPER_BOUND" value="1000" units="mmol_per_gDW_per_hr" constant="false"/>
            <parameter id="FLUX_VALUE" value="0" units="mmol_per_gDW_per_hr" constant="false"/>
            <parameter id="OBJECTIVE_COEFFICIENT" value="0" units="mmol_per_gDW_per_hr" constant="false"/>
          </listOfParameters>
        </kineticLaw>
      </reaction>
      <reaction id="R_APSR_h" name="APS reductase" reversible="false">
        <notes>
          <body xmlns="http://www.w3.org/1999/xhtml">
            <p>GENE_ASSOCIATION: AT4G04610 OR AT1G62180 OR AT4G21990</p>
            <p>SUBSYSTEM: sulfur assimilation</p>
            <p>EC Number: 1.8.4.9</p>
            <p>Confidence Level: 2</p>
            <p>Reference: </p>
            <p>KEGG: R05717</p>
          </body>
        </notes>
        <listOfReactants>
          <speciesReference species="M_APS_h" stoichiometry="1"/>
          <speciesReference species="M_GSH_h" stoichiometry="2"/>
        </listOfReactants>
        <listOfProducts>
          <speciesReference species="M_H_h" stoichiometry="1"/>
          <speciesReference species="M_AMP_h" stoichiometry="1"/>
          <speciesReference species="M_SO3_h" stoichiometry="1"/>
          <speciesReference species="M_GSSG_h" stoichiometry="1"/>
        </listOfProducts>
        <kineticLaw>
          <math xmlns="http://www.w3.org/1998/Math/MathML">
            <ci> FLUX_VALUE </ci>
          </math>
          <listOfParameters>
            <parameter id="LOWER_BOUND" value="0" units="mmol_per_gDW_per_hr" constant="false"/>
            <parameter id="UPPER_BOUND" value="1000" units="mmol_per_gDW_per_hr" constant="false"/>
            <parameter id="FLUX_VALUE" value="0" units="mmol_per_gDW_per_hr" constant="false"/>
            <parameter id="OBJECTIVE_COEFFICIENT" value="0" units="mmol_per_gDW_per_hr" constant="false"/>
          </listOfParameters>
        </kineticLaw>
      </reaction>
      <reaction id="R_GSSGR_h" name="GSSG reductase" reversible="false">
        <notes>
          <body xmlns="http://www.w3.org/1999/xhtml">
            <p>GENE_ASSOCIATION: 2*(AT3G54660)</p>
            <p>SUBSYSTEM: sulfur assimilation</p>
            <p>EC Number: 1.8.1.7</p>
            <p>Confidence Level: 2</p>
            <p>Reference: http://www.pnas.org/content/106/22/9109.long</p>
            <p>KEGG: R00115</p>
          </body>
        </notes>
        <listOfReactants>
          <speciesReference species="M_H_h" stoichiometry="1"/>
          <speciesReference species="M_NADPH_h" stoichiometry="1"/>
          <speciesReference species="M_GSSG_h" stoichiometry="1"/>
        </listOfReactants>
        <listOfProducts>
          <speciesReference species="M_NADP_h" stoichiometry="1"/>
          <speciesReference species="M_GSH_h" stoichiometry="2"/>
        </listOfProducts>
        <kineticLaw>
          <math xmlns="http://www.w3.org/1998/Math/MathML">
            <ci> FLUX_VALUE </ci>
          </math>
          <listOfParameters>
            <parameter id="LOWER_BOUND" value="0" units="mmol_per_gDW_per_hr" constant="false"/>
            <parameter id="UPPER_BOUND" value="1000" units="mmol_per_gDW_per_hr" constant="false"/>
            <parameter id="FLUX_VALUE" value="0" units="mmol_per_gDW_per_hr" constant="false"/>
            <parameter id="OBJECTIVE_COEFFICIENT" value="0" units="mmol_per_gDW_per_hr" constant="false"/>
          </listOfParameters>
        </kineticLaw>
      </reaction>
      <reaction id="R_SO3R_h" name="SO3 reductase" reversible="false">
        <notes>
          <body xmlns="http://www.w3.org/1999/xhtml">
            <p>GENE_ASSOCIATION: AT5G04590</p>
            <p>SUBSYSTEM: sulfur assimilation</p>
            <p>EC Number: 1.8.7.1</p>
            <p>Confidence Level: 2</p>
            <p>Reference: </p>
            <p>KEGG: R00859</p>
          </body>
        </notes>
        <listOfReactants>
          <speciesReference species="M_H_h" stoichiometry="7"/>
          <speciesReference species="M_Fdrd_h" stoichiometry="3"/>
          <speciesReference species="M_SO3_h" stoichiometry="1"/>
        </listOfReactants>
        <listOfProducts>
          <speciesReference species="M_H2O_h" stoichiometry="3"/>
          <speciesReference species="M_Fdox_h" stoichiometry="3"/>
          <speciesReference species="M_H2S_h" stoichiometry="1"/>
        </listOfProducts>
        <kineticLaw>
          <math xmlns="http://www.w3.org/1998/Math/MathML">
            <ci> FLUX_VALUE </ci>
          </math>
          <listOfParameters>
            <parameter id="LOWER_BOUND" value="0" units="mmol_per_gDW_per_hr" constant="false"/>
            <parameter id="UPPER_BOUND" value="1000" units="mmol_per_gDW_per_hr" constant="false"/>
            <parameter id="FLUX_VALUE" value="0" units="mmol_per_gDW_per_hr" constant="false"/>
            <parameter id="OBJECTIVE_COEFFICIENT" value="0" units="mmol_per_gDW_per_hr" constant="false"/>
          </listOfParameters>
        </kineticLaw>
      </reaction>
      <reaction id="R_HCO3DHA_c" name="HCO3 dehydratase" reversible="false">
        <notes>
          <body xmlns="http://www.w3.org/1999/xhtml">
            <p>GENE_ASSOCIATION: (AT1G08065 OR AT5G04180 OR AT4G20990 OR AT4G21000 OR AT2G28210 OR AT3G52720) OR 8*(AT1G23730 OR AT5G14740)</p>
            <p>SUBSYSTEM: carbon fixation</p>
            <p>EC Number: 4.2.1.1</p>
            <p>Confidence Level: 2</p>
            <p>Reference: http://onlinelibrary.wiley.com/doi/10.1111/j.1365-3040.2001.00669.x/full</p>
            <p>KEGG: R00132</p>
          </body>
        </notes>
        <listOfReactants>
          <speciesReference species="M_H2O_c" stoichiometry="1"/>
          <speciesReference species="M_CO2_c" stoichiometry="1"/>
        </listOfReactants>
        <listOfProducts>
          <speciesReference species="M_H_c" stoichiometry="1"/>
          <speciesReference species="M_HCO3_c" stoichiometry="1"/>
        </listOfProducts>
        <kineticLaw>
          <math xmlns="http://www.w3.org/1998/Math/MathML">
            <ci> FLUX_VALUE </ci>
          </math>
          <listOfParameters>
            <parameter id="LOWER_BOUND" value="0" units="mmol_per_gDW_per_hr" constant="false"/>
            <parameter id="UPPER_BOUND" value="1000" units="mmol_per_gDW_per_hr" constant="false"/>
            <parameter id="FLUX_VALUE" value="0" units="mmol_per_gDW_per_hr" constant="false"/>
            <parameter id="OBJECTIVE_COEFFICIENT" value="0" units="mmol_per_gDW_per_hr" constant="false"/>
          </listOfParameters>
        </kineticLaw>
      </reaction>
      <reaction id="R_HCO3DHA_h" name="HCO3 dehydratase" reversible="false">
        <notes>
          <body xmlns="http://www.w3.org/1999/xhtml">
            <p>GENE_ASSOCIATION: (AT4G20990 OR AT1G08080 OR AT3G52720) OR 8*(AT1G23730 OR AT1G70410 OR AT1G58180 OR AT3G01500 OR AT5G14740 OR AT4G33580)</p>
            <p>SUBSYSTEM: carbon fixation</p>
            <p>EC Number: 4.2.1.1</p>
            <p>Confidence Level: 2</p>
            <p>Reference: http://onlinelibrary.wiley.com/doi/10.1111/j.1365-3040.2001.00669.x/full</p>
            <p>KEGG: R00132</p>
          </body>
        </notes>
        <listOfReactants>
          <speciesReference species="M_H2O_h" stoichiometry="1"/>
          <speciesReference species="M_CO2_h" stoichiometry="1"/>
        </listOfReactants>
        <listOfProducts>
          <speciesReference species="M_H_h" stoichiometry="1"/>
          <speciesReference species="M_HCO3_h" stoichiometry="1"/>
        </listOfProducts>
        <kineticLaw>
          <math xmlns="http://www.w3.org/1998/Math/MathML">
            <ci> FLUX_VALUE </ci>
          </math>
          <listOfParameters>
            <parameter id="LOWER_BOUND" value="0" units="mmol_per_gDW_per_hr" constant="false"/>
            <parameter id="UPPER_BOUND" value="1000" units="mmol_per_gDW_per_hr" constant="false"/>
            <parameter id="FLUX_VALUE" value="0" units="mmol_per_gDW_per_hr" constant="false"/>
            <parameter id="OBJECTIVE_COEFFICIENT" value="0" units="mmol_per_gDW_per_hr" constant="false"/>
          </listOfParameters>
        </kineticLaw>
      </reaction>
      <reaction id="R_AlaTA_h" name="Ala transaminase" reversible="true">
        <notes>
          <body xmlns="http://www.w3.org/1999/xhtml">
            <p>GENE_ASSOCIATION: AT1G23310 OR AT1G70580 OR AT1G17290</p>
            <p>SUBSYSTEM: alanine synthesis</p>
            <p>EC Number: 2.6.1.2</p>
            <p>Confidence Level: 2</p>
            <p>Reference: </p>
            <p>KEGG: R00258</p>
          </body>
        </notes>
        <listOfReactants>
          <speciesReference species="M_Pyr_h" stoichiometry="1"/>
          <speciesReference species="M_Glu_h" stoichiometry="1"/>
        </listOfReactants>
        <listOfProducts>
          <speciesReference species="M_KG_h" stoichiometry="1"/>
          <speciesReference species="M_Ala_h" stoichiometry="1"/>
        </listOfProducts>
        <kineticLaw>
          <math xmlns="http://www.w3.org/1998/Math/MathML">
            <ci> FLUX_VALUE </ci>
          </math>
          <listOfParameters>
            <parameter id="LOWER_BOUND" value="-1000" units="mmol_per_gDW_per_hr" constant="false"/>
            <parameter id="UPPER_BOUND" value="1000" units="mmol_per_gDW_per_hr" constant="false"/>
            <parameter id="FLUX_VALUE" value="0" units="mmol_per_gDW_per_hr" constant="false"/>
            <parameter id="OBJECTIVE_COEFFICIENT" value="0" units="mmol_per_gDW_per_hr" constant="false"/>
          </listOfParameters>
        </kineticLaw>
      </reaction>
      <reaction id="R_AlaTA_m" name="Ala transaminase" reversible="true">
        <notes>
          <body xmlns="http://www.w3.org/1999/xhtml">
            <p>GENE_ASSOCIATION: AT1G72330 OR AT1G17290</p>
            <p>SUBSYSTEM: alanine synthesis</p>
            <p>EC Number: 2.6.1.2</p>
            <p>Confidence Level: 2</p>
            <p>Reference: </p>
            <p>KEGG: R00258</p>
          </body>
        </notes>
        <listOfReactants>
          <speciesReference species="M_Pyr_m" stoichiometry="1"/>
          <speciesReference species="M_Glu_m" stoichiometry="1"/>
        </listOfReactants>
        <listOfProducts>
          <speciesReference species="M_KG_m" stoichiometry="1"/>
          <speciesReference species="M_Ala_m" stoichiometry="1"/>
        </listOfProducts>
        <kineticLaw>
          <math xmlns="http://www.w3.org/1998/Math/MathML">
            <ci> FLUX_VALUE </ci>
          </math>
          <listOfParameters>
            <parameter id="LOWER_BOUND" value="-1000" units="mmol_per_gDW_per_hr" constant="false"/>
            <parameter id="UPPER_BOUND" value="1000" units="mmol_per_gDW_per_hr" constant="false"/>
            <parameter id="FLUX_VALUE" value="0" units="mmol_per_gDW_per_hr" constant="false"/>
            <parameter id="OBJECTIVE_COEFFICIENT" value="0" units="mmol_per_gDW_per_hr" constant="false"/>
          </listOfParameters>
        </kineticLaw>
      </reaction>
      <reaction id="R_AlaTA_p" name="Ala transaminase" reversible="true">
        <notes>
          <body xmlns="http://www.w3.org/1999/xhtml">
            <p>GENE_ASSOCIATION: AT1G23310 OR AT1G70580</p>
            <p>SUBSYSTEM: alanine synthesis</p>
            <p>EC Number: 2.6.1.2</p>
            <p>Confidence Level: 2</p>
            <p>Reference: </p>
            <p>KEGG: R00258</p>
          </body>
        </notes>
        <listOfReactants>
          <speciesReference species="M_Glu_p" stoichiometry="1"/>
          <speciesReference species="M_Pyr_p" stoichiometry="1"/>
        </listOfReactants>
        <listOfProducts>
          <speciesReference species="M_KG_p" stoichiometry="1"/>
          <speciesReference species="M_Ala_p" stoichiometry="1"/>
        </listOfProducts>
        <kineticLaw>
          <math xmlns="http://www.w3.org/1998/Math/MathML">
            <ci> FLUX_VALUE </ci>
          </math>
          <listOfParameters>
            <parameter id="LOWER_BOUND" value="-1000" units="mmol_per_gDW_per_hr" constant="false"/>
            <parameter id="UPPER_BOUND" value="1000" units="mmol_per_gDW_per_hr" constant="false"/>
            <parameter id="FLUX_VALUE" value="0" units="mmol_per_gDW_per_hr" constant="false"/>
            <parameter id="OBJECTIVE_COEFFICIENT" value="0" units="mmol_per_gDW_per_hr" constant="false"/>
          </listOfParameters>
        </kineticLaw>
      </reaction>
      <reaction id="R_AGluK" name="A-Glu kinase" reversible="false">
        <notes>
          <body xmlns="http://www.w3.org/1999/xhtml">
            <p>GENE_ASSOCIATION: 6*(AT3G57560)</p>
            <p>SUBSYSTEM: arginine synthesis</p>
            <p>EC Number: 2.7.2.8</p>
            <p>Confidence Level: 2</p>
            <p>Reference: http://www.sciencedirect.com/science/article/pii/S0022283609005099</p>
            <p>KEGG: R02649</p>
          </body>
        </notes>
        <listOfReactants>
          <speciesReference species="M_ATP_h" stoichiometry="1"/>
          <speciesReference species="M_A_DASH_Glu_h" stoichiometry="1"/>
        </listOfReactants>
        <listOfProducts>
          <speciesReference species="M_ADP_h" stoichiometry="1"/>
          <speciesReference species="M_A_DASH_GluP_h" stoichiometry="1"/>
        </listOfProducts>
        <kineticLaw>
          <math xmlns="http://www.w3.org/1998/Math/MathML">
            <ci> FLUX_VALUE </ci>
          </math>
          <listOfParameters>
            <parameter id="LOWER_BOUND" value="0" units="mmol_per_gDW_per_hr" constant="false"/>
            <parameter id="UPPER_BOUND" value="1000" units="mmol_per_gDW_per_hr" constant="false"/>
            <parameter id="FLUX_VALUE" value="0" units="mmol_per_gDW_per_hr" constant="false"/>
            <parameter id="OBJECTIVE_COEFFICIENT" value="0" units="mmol_per_gDW_per_hr" constant="false"/>
          </listOfParameters>
        </kineticLaw>
      </reaction>
      <reaction id="R_AGluPR_h" name="A-GluP reductase" reversible="false">
        <notes>
          <body xmlns="http://www.w3.org/1999/xhtml">
            <p>GENE_ASSOCIATION: AT2G19940</p>
            <p>SUBSYSTEM: arginine synthesis</p>
            <p>EC Number: 1.2.1.38</p>
            <p>Confidence Level: 2</p>
            <p>Reference: </p>
            <p>KEGG: R03443</p>
          </body>
        </notes>
        <listOfReactants>
          <speciesReference species="M_H_h" stoichiometry="1"/>
          <speciesReference species="M_NADPH_h" stoichiometry="1"/>
          <speciesReference species="M_A_DASH_GluP_h" stoichiometry="1"/>
        </listOfReactants>
        <listOfProducts>
          <speciesReference species="M_NADP_h" stoichiometry="1"/>
          <speciesReference species="M_Pi_h" stoichiometry="1"/>
          <speciesReference species="M_A_DASH_Glu_DASH_SeA_h" stoichiometry="1"/>
        </listOfProducts>
        <kineticLaw>
          <math xmlns="http://www.w3.org/1998/Math/MathML">
            <ci> FLUX_VALUE </ci>
          </math>
          <listOfParameters>
            <parameter id="LOWER_BOUND" value="0" units="mmol_per_gDW_per_hr" constant="false"/>
            <parameter id="UPPER_BOUND" value="1000" units="mmol_per_gDW_per_hr" constant="false"/>
            <parameter id="FLUX_VALUE" value="0" units="mmol_per_gDW_per_hr" constant="false"/>
            <parameter id="OBJECTIVE_COEFFICIENT" value="0" units="mmol_per_gDW_per_hr" constant="false"/>
          </listOfParameters>
        </kineticLaw>
      </reaction>
      <reaction id="R_AOrnTA_h" name="A-Orn transaminase" reversible="false">
        <notes>
          <body xmlns="http://www.w3.org/1999/xhtml">
            <p>GENE_ASSOCIATION: AT1G80600</p>
            <p>SUBSYSTEM: arginine synthesis</p>
            <p>EC Number: 2.6.1.11</p>
            <p>Confidence Level: 2</p>
            <p>Reference: </p>
            <p>KEGG: R02283</p>
          </body>
        </notes>
        <listOfReactants>
          <speciesReference species="M_Glu_h" stoichiometry="1"/>
          <speciesReference species="M_A_DASH_Glu_DASH_SeA_h" stoichiometry="1"/>
        </listOfReactants>
        <listOfProducts>
          <speciesReference species="M_KG_h" stoichiometry="1"/>
          <speciesReference species="M_A_DASH_Orn_h" stoichiometry="1"/>
        </listOfProducts>
        <kineticLaw>
          <math xmlns="http://www.w3.org/1998/Math/MathML">
            <ci> FLUX_VALUE </ci>
          </math>
          <listOfParameters>
            <parameter id="LOWER_BOUND" value="0" units="mmol_per_gDW_per_hr" constant="false"/>
            <parameter id="UPPER_BOUND" value="1000" units="mmol_per_gDW_per_hr" constant="false"/>
            <parameter id="FLUX_VALUE" value="0" units="mmol_per_gDW_per_hr" constant="false"/>
            <parameter id="OBJECTIVE_COEFFICIENT" value="0" units="mmol_per_gDW_per_hr" constant="false"/>
          </listOfParameters>
        </kineticLaw>
      </reaction>
      <reaction id="R_AOrnAGluAcT_h" name="A-Orn:A-Glu acetyltransferase" reversible="false">
        <notes>
          <body xmlns="http://www.w3.org/1999/xhtml">
            <p>GENE_ASSOCIATION: AT2G37500</p>
            <p>SUBSYSTEM: arginine synthesis</p>
            <p>EC Number: 2.3.1.35</p>
            <p>Confidence Level: 2</p>
            <p>Reference: </p>
            <p>KEGG: R02282</p>
          </body>
        </notes>
        <listOfReactants>
          <speciesReference species="M_Glu_h" stoichiometry="1"/>
          <speciesReference species="M_A_DASH_Orn_h" stoichiometry="1"/>
        </listOfReactants>
        <listOfProducts>
          <speciesReference species="M_A_DASH_Glu_h" stoichiometry="1"/>
          <speciesReference species="M_Orn_h" stoichiometry="1"/>
        </listOfProducts>
        <kineticLaw>
          <math xmlns="http://www.w3.org/1998/Math/MathML">
            <ci> FLUX_VALUE </ci>
          </math>
          <listOfParameters>
            <parameter id="LOWER_BOUND" value="0" units="mmol_per_gDW_per_hr" constant="false"/>
            <parameter id="UPPER_BOUND" value="1000" units="mmol_per_gDW_per_hr" constant="false"/>
            <parameter id="FLUX_VALUE" value="0" units="mmol_per_gDW_per_hr" constant="false"/>
            <parameter id="OBJECTIVE_COEFFICIENT" value="0" units="mmol_per_gDW_per_hr" constant="false"/>
          </listOfParameters>
        </kineticLaw>
      </reaction>
      <reaction id="R_CBPS_h" name="CBP synthase" reversible="false">
        <notes>
          <body xmlns="http://www.w3.org/1999/xhtml">
            <p>GENE_ASSOCIATION: AT3G27740 AND AT1G29900</p>
            <p>SUBSYSTEM: arginine synthesis, UMP synthesis</p>
            <p>EC Number: 6.3.5.5</p>
            <p>Confidence Level: 2</p>
            <p>Reference: http://www.sciencedirect.com/science/article/pii/S0981942805001671</p>
            <p>KEGG: R00575</p>
          </body>
        </notes>
        <listOfReactants>
          <speciesReference species="M_H2O_h" stoichiometry="1"/>
          <speciesReference species="M_ATP_h" stoichiometry="2"/>
          <speciesReference species="M_HCO3_h" stoichiometry="1"/>
          <speciesReference species="M_Gln_h" stoichiometry="1"/>
        </listOfReactants>
        <listOfProducts>
          <speciesReference species="M_H_h" stoichiometry="3"/>
          <speciesReference species="M_ADP_h" stoichiometry="2"/>
          <speciesReference species="M_Pi_h" stoichiometry="1"/>
          <speciesReference species="M_Glu_h" stoichiometry="1"/>
          <speciesReference species="M_CBP_h" stoichiometry="1"/>
        </listOfProducts>
        <kineticLaw>
          <math xmlns="http://www.w3.org/1998/Math/MathML">
            <ci> FLUX_VALUE </ci>
          </math>
          <listOfParameters>
            <parameter id="LOWER_BOUND" value="0" units="mmol_per_gDW_per_hr" constant="false"/>
            <parameter id="UPPER_BOUND" value="1000" units="mmol_per_gDW_per_hr" constant="false"/>
            <parameter id="FLUX_VALUE" value="0" units="mmol_per_gDW_per_hr" constant="false"/>
            <parameter id="OBJECTIVE_COEFFICIENT" value="0" units="mmol_per_gDW_per_hr" constant="false"/>
          </listOfParameters>
        </kineticLaw>
      </reaction>
      <reaction id="R_OrnCMT_h" name="Orn carbamoyltransferase" reversible="true">
        <notes>
          <body xmlns="http://www.w3.org/1999/xhtml">
            <p>GENE_ASSOCIATION: AT1G75330</p>
            <p>SUBSYSTEM: arginine synthesis</p>
            <p>EC Number: 2.1.3.3</p>
            <p>Confidence Level: 2</p>
            <p>Reference: </p>
            <p>KEGG: R01398</p>
          </body>
        </notes>
        <listOfReactants>
          <speciesReference species="M_H_h" stoichiometry="1"/>
          <speciesReference species="M_Orn_h" stoichiometry="1"/>
          <speciesReference species="M_CBP_h" stoichiometry="1"/>
        </listOfReactants>
        <listOfProducts>
          <speciesReference species="M_Pi_h" stoichiometry="1"/>
          <speciesReference species="M_CTL_h" stoichiometry="1"/>
        </listOfProducts>
        <kineticLaw>
          <math xmlns="http://www.w3.org/1998/Math/MathML">
            <ci> FLUX_VALUE </ci>
          </math>
          <listOfParameters>
            <parameter id="LOWER_BOUND" value="-1000" units="mmol_per_gDW_per_hr" constant="false"/>
            <parameter id="UPPER_BOUND" value="1000" units="mmol_per_gDW_per_hr" constant="false"/>
            <parameter id="FLUX_VALUE" value="0" units="mmol_per_gDW_per_hr" constant="false"/>
            <parameter id="OBJECTIVE_COEFFICIENT" value="0" units="mmol_per_gDW_per_hr" constant="false"/>
          </listOfParameters>
        </kineticLaw>
      </reaction>
      <reaction id="R_ArgSCAS_h" name="Arg-SCA synthase" reversible="false">
        <notes>
          <body xmlns="http://www.w3.org/1999/xhtml">
            <p>GENE_ASSOCIATION: AT4G24830</p>
            <p>SUBSYSTEM: arginine synthesis</p>
            <p>EC Number: 6.3.4.5</p>
            <p>Confidence Level: 2</p>
            <p>Reference: </p>
            <p>KEGG: R01954</p>
          </body>
        </notes>
        <listOfReactants>
          <speciesReference species="M_ATP_h" stoichiometry="1"/>
          <speciesReference species="M_CTL_h" stoichiometry="1"/>
          <speciesReference species="M_Asp_h" stoichiometry="1"/>
        </listOfReactants>
        <listOfProducts>
          <speciesReference species="M_H_h" stoichiometry="3"/>
          <speciesReference species="M_PPi_h" stoichiometry="1"/>
          <speciesReference species="M_AMP_h" stoichiometry="1"/>
          <speciesReference species="M_Arg_DASH_SCA_h" stoichiometry="1"/>
        </listOfProducts>
        <kineticLaw>
          <math xmlns="http://www.w3.org/1998/Math/MathML">
            <ci> FLUX_VALUE </ci>
          </math>
          <listOfParameters>
            <parameter id="LOWER_BOUND" value="0" units="mmol_per_gDW_per_hr" constant="false"/>
            <parameter id="UPPER_BOUND" value="1000" units="mmol_per_gDW_per_hr" constant="false"/>
            <parameter id="FLUX_VALUE" value="0" units="mmol_per_gDW_per_hr" constant="false"/>
            <parameter id="OBJECTIVE_COEFFICIENT" value="0" units="mmol_per_gDW_per_hr" constant="false"/>
          </listOfParameters>
        </kineticLaw>
      </reaction>
      <reaction id="R_ArgSCAL_h" name="Arg-SCA lyase" reversible="false">
        <notes>
          <body xmlns="http://www.w3.org/1999/xhtml">
            <p>GENE_ASSOCIATION: AT5G10920</p>
            <p>SUBSYSTEM: arginine synthesis</p>
            <p>EC Number: 4.3.2.1</p>
            <p>Confidence Level: 2</p>
            <p>Reference: </p>
            <p>KEGG: R01086</p>
          </body>
        </notes>
        <listOfReactants>
          <speciesReference species="M_Arg_DASH_SCA_h" stoichiometry="1"/>
        </listOfReactants>
        <listOfProducts>
          <speciesReference species="M_Arg_h" stoichiometry="1"/>
          <speciesReference species="M_Fum_h" stoichiometry="1"/>
        </listOfProducts>
        <kineticLaw>
          <math xmlns="http://www.w3.org/1998/Math/MathML">
            <ci> FLUX_VALUE </ci>
          </math>
          <listOfParameters>
            <parameter id="LOWER_BOUND" value="0" units="mmol_per_gDW_per_hr" constant="false"/>
            <parameter id="UPPER_BOUND" value="1000" units="mmol_per_gDW_per_hr" constant="false"/>
            <parameter id="FLUX_VALUE" value="0" units="mmol_per_gDW_per_hr" constant="false"/>
            <parameter id="OBJECTIVE_COEFFICIENT" value="0" units="mmol_per_gDW_per_hr" constant="false"/>
          </listOfParameters>
        </kineticLaw>
      </reaction>
      <reaction id="R_FumHA_c" name="Fum hydratase" reversible="false">
        <notes>
          <body xmlns="http://www.w3.org/1999/xhtml">
            <p>GENE_ASSOCIATION: AT5G50950</p>
            <p>SUBSYSTEM: arginine synthesis, IMP synthesis, AMP synthesis</p>
            <p>EC Number: 4.2.1.2</p>
            <p>Confidence Level: 2</p>
            <p>Reference: </p>
            <p>KEGG: R01082</p>
          </body>
        </notes>
        <listOfReactants>
          <speciesReference species="M_H2O_c" stoichiometry="1"/>
          <speciesReference species="M_Fum_c" stoichiometry="1"/>
        </listOfReactants>
        <listOfProducts>
          <speciesReference species="M_Mal_c" stoichiometry="1"/>
        </listOfProducts>
        <kineticLaw>
          <math xmlns="http://www.w3.org/1998/Math/MathML">
            <ci> FLUX_VALUE </ci>
          </math>
          <listOfParameters>
            <parameter id="LOWER_BOUND" value="0" units="mmol_per_gDW_per_hr" constant="false"/>
            <parameter id="UPPER_BOUND" value="1000" units="mmol_per_gDW_per_hr" constant="false"/>
            <parameter id="FLUX_VALUE" value="0" units="mmol_per_gDW_per_hr" constant="false"/>
            <parameter id="OBJECTIVE_COEFFICIENT" value="0" units="mmol_per_gDW_per_hr" constant="false"/>
          </listOfParameters>
        </kineticLaw>
      </reaction>
      <reaction id="R_AsnS_c" name="Asn synthase" reversible="false">
        <notes>
          <body xmlns="http://www.w3.org/1999/xhtml">
            <p>GENE_ASSOCIATION: AT5G65010 OR AT5G10240 OR AT3G47340</p>
            <p>SUBSYSTEM: asparagine synthesis, lysine synthesis, methionine synthesis</p>
            <p>EC Number: 6.3.5.4</p>
            <p>Confidence Level: 2</p>
            <p>Reference: </p>
            <p>KEGG: R00578</p>
          </body>
        </notes>
        <listOfReactants>
          <speciesReference species="M_ATP_c" stoichiometry="1"/>
          <speciesReference species="M_H2O_c" stoichiometry="1"/>
          <speciesReference species="M_Gln_c" stoichiometry="1"/>
          <speciesReference species="M_Asp_c" stoichiometry="1"/>
        </listOfReactants>
        <listOfProducts>
          <speciesReference species="M_H_c" stoichiometry="1"/>
          <speciesReference species="M_PPi_c" stoichiometry="1"/>
          <speciesReference species="M_AMP_c" stoichiometry="1"/>
          <speciesReference species="M_Glu_c" stoichiometry="1"/>
          <speciesReference species="M_Asn_c" stoichiometry="1"/>
        </listOfProducts>
        <kineticLaw>
          <math xmlns="http://www.w3.org/1998/Math/MathML">
            <ci> FLUX_VALUE </ci>
          </math>
          <listOfParameters>
            <parameter id="LOWER_BOUND" value="0" units="mmol_per_gDW_per_hr" constant="false"/>
            <parameter id="UPPER_BOUND" value="1000" units="mmol_per_gDW_per_hr" constant="false"/>
            <parameter id="FLUX_VALUE" value="0" units="mmol_per_gDW_per_hr" constant="false"/>
            <parameter id="OBJECTIVE_COEFFICIENT" value="0" units="mmol_per_gDW_per_hr" constant="false"/>
          </listOfParameters>
        </kineticLaw>
      </reaction>
      <reaction id="R_AspAT_c" name="Asp aminotransferase" reversible="true">
        <notes>
          <body xmlns="http://www.w3.org/1999/xhtml">
            <p>GENE_ASSOCIATION: AT5G51690 OR AT1G62960 OR AT1G62800 OR AT5G19550</p>
            <p>SUBSYSTEM: aspartate synthesis</p>
            <p>EC Number: 2.6.1.1</p>
            <p>Confidence Level: 2</p>
            <p>Reference: </p>
            <p>KEGG: R00355</p>
          </body>
        </notes>
        <listOfReactants>
          <speciesReference species="M_OAA_c" stoichiometry="1"/>
          <speciesReference species="M_Glu_c" stoichiometry="1"/>
        </listOfReactants>
        <listOfProducts>
          <speciesReference species="M_KG_c" stoichiometry="1"/>
          <speciesReference species="M_Asp_c" stoichiometry="1"/>
        </listOfProducts>
        <kineticLaw>
          <math xmlns="http://www.w3.org/1998/Math/MathML">
            <ci> FLUX_VALUE </ci>
          </math>
          <listOfParameters>
            <parameter id="LOWER_BOUND" value="-1000" units="mmol_per_gDW_per_hr" constant="false"/>
            <parameter id="UPPER_BOUND" value="1000" units="mmol_per_gDW_per_hr" constant="false"/>
            <parameter id="FLUX_VALUE" value="0" units="mmol_per_gDW_per_hr" constant="false"/>
            <parameter id="OBJECTIVE_COEFFICIENT" value="0" units="mmol_per_gDW_per_hr" constant="false"/>
          </listOfParameters>
        </kineticLaw>
      </reaction>
      <reaction id="R_AspAT_h" name="Asp aminotransferase" reversible="true">
        <notes>
          <body xmlns="http://www.w3.org/1999/xhtml">
            <p>GENE_ASSOCIATION: AT2G22250 OR AT4G31990</p>
            <p>SUBSYSTEM: aspartate synthesis</p>
            <p>EC Number: 2.6.1.1</p>
            <p>Confidence Level: 2</p>
            <p>Reference: </p>
            <p>KEGG: R00355</p>
          </body>
        </notes>
        <listOfReactants>
          <speciesReference species="M_OAA_h" stoichiometry="1"/>
          <speciesReference species="M_Glu_h" stoichiometry="1"/>
        </listOfReactants>
        <listOfProducts>
          <speciesReference species="M_KG_h" stoichiometry="1"/>
          <speciesReference species="M_Asp_h" stoichiometry="1"/>
        </listOfProducts>
        <kineticLaw>
          <math xmlns="http://www.w3.org/1998/Math/MathML">
            <ci> FLUX_VALUE </ci>
          </math>
          <listOfParameters>
            <parameter id="LOWER_BOUND" value="-1000" units="mmol_per_gDW_per_hr" constant="false"/>
            <parameter id="UPPER_BOUND" value="1000" units="mmol_per_gDW_per_hr" constant="false"/>
            <parameter id="FLUX_VALUE" value="0" units="mmol_per_gDW_per_hr" constant="false"/>
            <parameter id="OBJECTIVE_COEFFICIENT" value="0" units="mmol_per_gDW_per_hr" constant="false"/>
          </listOfParameters>
        </kineticLaw>
      </reaction>
      <reaction id="R_AspAT_m" name="Asp aminotransferase" reversible="true">
        <notes>
          <body xmlns="http://www.w3.org/1999/xhtml">
            <p>GENE_ASSOCIATION: AT5G11520 OR AT2G30970</p>
            <p>SUBSYSTEM: aspartate synthesis</p>
            <p>EC Number: 2.6.1.1</p>
            <p>Confidence Level: 2</p>
            <p>Reference: </p>
            <p>KEGG: R00355</p>
          </body>
        </notes>
        <listOfReactants>
          <speciesReference species="M_OAA_m" stoichiometry="1"/>
          <speciesReference species="M_Glu_m" stoichiometry="1"/>
        </listOfReactants>
        <listOfProducts>
          <speciesReference species="M_KG_m" stoichiometry="1"/>
          <speciesReference species="M_Asp_m" stoichiometry="1"/>
        </listOfProducts>
        <kineticLaw>
          <math xmlns="http://www.w3.org/1998/Math/MathML">
            <ci> FLUX_VALUE </ci>
          </math>
          <listOfParameters>
            <parameter id="LOWER_BOUND" value="-1000" units="mmol_per_gDW_per_hr" constant="false"/>
            <parameter id="UPPER_BOUND" value="1000" units="mmol_per_gDW_per_hr" constant="false"/>
            <parameter id="FLUX_VALUE" value="0" units="mmol_per_gDW_per_hr" constant="false"/>
            <parameter id="OBJECTIVE_COEFFICIENT" value="0" units="mmol_per_gDW_per_hr" constant="false"/>
          </listOfParameters>
        </kineticLaw>
      </reaction>
      <reaction id="R_AspAT_p" name="Asp aminotransferase" reversible="true">
        <notes>
          <body xmlns="http://www.w3.org/1999/xhtml">
            <p>GENE_ASSOCIATION: AT5G11520</p>
            <p>SUBSYSTEM: aspartate synthesis</p>
            <p>EC Number: 2.6.1.1</p>
            <p>Confidence Level: 2</p>
            <p>Reference: </p>
            <p>KEGG: R00355</p>
          </body>
        </notes>
        <listOfReactants>
          <speciesReference species="M_Glu_p" stoichiometry="1"/>
          <speciesReference species="M_OAA_p" stoichiometry="1"/>
        </listOfReactants>
        <listOfProducts>
          <speciesReference species="M_KG_p" stoichiometry="1"/>
          <speciesReference species="M_Asp_p" stoichiometry="1"/>
        </listOfProducts>
        <kineticLaw>
          <math xmlns="http://www.w3.org/1998/Math/MathML">
            <ci> FLUX_VALUE </ci>
          </math>
          <listOfParameters>
            <parameter id="LOWER_BOUND" value="-1000" units="mmol_per_gDW_per_hr" constant="false"/>
            <parameter id="UPPER_BOUND" value="1000" units="mmol_per_gDW_per_hr" constant="false"/>
            <parameter id="FLUX_VALUE" value="0" units="mmol_per_gDW_per_hr" constant="false"/>
            <parameter id="OBJECTIVE_COEFFICIENT" value="0" units="mmol_per_gDW_per_hr" constant="false"/>
          </listOfParameters>
        </kineticLaw>
      </reaction>
      <reaction id="R_Asnase_c" name="Asnase" reversible="false">
        <notes>
          <body xmlns="http://www.w3.org/1999/xhtml">
            <p>GENE_ASSOCIATION: 2*(AT5G08100) AND 2*(AT3G16150)</p>
            <p>SUBSYSTEM: aspartate synthesis</p>
            <p>EC Number: 3.5.1.1</p>
            <p>Confidence Level: 2</p>
            <p>Reference: http://www.springerlink.com/content/x6306qx602w28u01/</p>
            <p>KEGG: R00485</p>
          </body>
        </notes>
        <listOfReactants>
          <speciesReference species="M_H2O_c" stoichiometry="1"/>
          <speciesReference species="M_Asn_c" stoichiometry="1"/>
        </listOfReactants>
        <listOfProducts>
          <speciesReference species="M_Asp_c" stoichiometry="1"/>
          <speciesReference species="M_NH4_c" stoichiometry="1"/>
        </listOfProducts>
        <kineticLaw>
          <math xmlns="http://www.w3.org/1998/Math/MathML">
            <ci> FLUX_VALUE </ci>
          </math>
          <listOfParameters>
            <parameter id="LOWER_BOUND" value="0" units="mmol_per_gDW_per_hr" constant="false"/>
            <parameter id="UPPER_BOUND" value="1000" units="mmol_per_gDW_per_hr" constant="false"/>
            <parameter id="FLUX_VALUE" value="0" units="mmol_per_gDW_per_hr" constant="false"/>
            <parameter id="OBJECTIVE_COEFFICIENT" value="0" units="mmol_per_gDW_per_hr" constant="false"/>
          </listOfParameters>
        </kineticLaw>
      </reaction>
      <reaction id="R_SerAcT_c" name="Ser O-acetyltransferase" reversible="false">
        <notes>
          <body xmlns="http://www.w3.org/1999/xhtml">
            <p>GENE_ASSOCIATION: 6*(AT1G55920 OR AT2G17640 OR AT3G13110 OR AT4G35640 OR AT5G56760)</p>
            <p>SUBSYSTEM: cysteine synthesis</p>
            <p>EC Number: 2.3.1.30</p>
            <p>Confidence Level: 2</p>
            <p>Reference: http://www.plantcell.org/content/18/12/3647.full, http://www.sciencedirect.com/science/article/pii/S0022283608010838</p>
            <p>KEGG: R00586</p>
          </body>
        </notes>
        <listOfReactants>
          <speciesReference species="M_A_DASH_CoA_c" stoichiometry="1"/>
          <speciesReference species="M_Ser_c" stoichiometry="1"/>
        </listOfReactants>
        <listOfProducts>
          <speciesReference species="M_CoA_c" stoichiometry="1"/>
          <speciesReference species="M_A_DASH_Ser_c" stoichiometry="1"/>
        </listOfProducts>
        <kineticLaw>
          <math xmlns="http://www.w3.org/1998/Math/MathML">
            <ci> FLUX_VALUE </ci>
          </math>
          <listOfParameters>
            <parameter id="LOWER_BOUND" value="0" units="mmol_per_gDW_per_hr" constant="false"/>
            <parameter id="UPPER_BOUND" value="1000" units="mmol_per_gDW_per_hr" constant="false"/>
            <parameter id="FLUX_VALUE" value="0" units="mmol_per_gDW_per_hr" constant="false"/>
            <parameter id="OBJECTIVE_COEFFICIENT" value="0" units="mmol_per_gDW_per_hr" constant="false"/>
          </listOfParameters>
        </kineticLaw>
      </reaction>
      <reaction id="R_SerAcT_h" name="Ser O-acetyltransferase" reversible="false">
        <notes>
          <body xmlns="http://www.w3.org/1999/xhtml">
            <p>GENE_ASSOCIATION: 6*(AT1G55920 OR AT3G13110)</p>
            <p>SUBSYSTEM: cysteine synthesis</p>
            <p>EC Number: 2.3.1.30</p>
            <p>Confidence Level: 2</p>
            <p>Reference: http://www.plantcell.org/content/18/12/3647.full, http://www.sciencedirect.com/science/article/pii/S0022283608010838</p>
            <p>KEGG: R00586</p>
          </body>
        </notes>
        <listOfReactants>
          <speciesReference species="M_A_DASH_CoA_h" stoichiometry="1"/>
          <speciesReference species="M_Ser_h" stoichiometry="1"/>
        </listOfReactants>
        <listOfProducts>
          <speciesReference species="M_CoA_h" stoichiometry="1"/>
          <speciesReference species="M_A_DASH_Ser_h" stoichiometry="1"/>
        </listOfProducts>
        <kineticLaw>
          <math xmlns="http://www.w3.org/1998/Math/MathML">
            <ci> FLUX_VALUE </ci>
          </math>
          <listOfParameters>
            <parameter id="LOWER_BOUND" value="0" units="mmol_per_gDW_per_hr" constant="false"/>
            <parameter id="UPPER_BOUND" value="1000" units="mmol_per_gDW_per_hr" constant="false"/>
            <parameter id="FLUX_VALUE" value="0" units="mmol_per_gDW_per_hr" constant="false"/>
            <parameter id="OBJECTIVE_COEFFICIENT" value="0" units="mmol_per_gDW_per_hr" constant="false"/>
          </listOfParameters>
        </kineticLaw>
      </reaction>
      <reaction id="R_SerAcT_m" name="Ser O-acetyltransferase" reversible="false">
        <notes>
          <body xmlns="http://www.w3.org/1999/xhtml">
            <p>GENE_ASSOCIATION: 6*(AT1G55920 OR AT3G13110)</p>
            <p>SUBSYSTEM: cysteine synthesis</p>
            <p>EC Number: 2.3.1.30</p>
            <p>Confidence Level: 2</p>
            <p>Reference: http://www.plantcell.org/content/18/12/3647.full, http://www.sciencedirect.com/science/article/pii/S0022283608010838</p>
            <p>KEGG: R00586</p>
          </body>
        </notes>
        <listOfReactants>
          <speciesReference species="M_A_DASH_CoA_m" stoichiometry="1"/>
          <speciesReference species="M_Ser_m" stoichiometry="1"/>
[truncated: 517,030 more chars]
