# Supplementary material for: Integrating molecular markers into metabolic models improves genomic selection for Arabidopsis growth
Source: Nat Commun. 2020 May 15;11:2410. doi: 10.1038/s41467-020-16279-5 (PMC7229213; doi:10.1038/s41467-020-16279-5)
Supplement: Supplementary file 21 — Supplementary Software 1 [file 41467_2020_16279_MOESM21_ESM.zip › netGS/pop_pca.csv]

59.2016712840897	-68.75398229795	8.39110647191272	-27.7521110576411	36.3341035077062	-40.1551316235238	31.3167809009936	-52.8755014264427	25.8783342649267	-14.699070439189
110.113782456754	74.9790991010742	142.106140743361	-130.945480649319	-76.5808439451339	201.734404105288	-19.8122663738392	-83.055370303857	-41.8985371165408	49.5441705900542
-6.38134607116547	-103.117411141918	32.4908894011341	23.6289835693092	14.3485451631256	14.4511587274793	28.3289847237652	7.44485591918807	7.67709601403658	-31.6303143501737
62.164031383775	-1.04398651306314	-58.9522191931863	-13.002436484867	-42.5675978060771	-11.3618529396227	-61.1973753417421	-9.78426070864714	38.2469109528892	70.4708259697796
-5.8582797794373	-46.064550302126	9.77241672345031	63.6749049991157	5.27869979452173	26.1880921273392	-22.1826474123471	-17.1295273911965	64.9013071525675	-25.7671089435684
65.1469414185908	55.3419333134579	119.407831881113	-31.8657866003116	74.1366951267221	-116.144579668927	-59.5676409640038	-14.3917685036937	155.807435429637	-101.095590656907
-65.7205264924605	-153.965080301289	51.16541079046	93.3670559688391	-58.0968154119528	16.1337193752915	53.7573350668558	2.86752621501115	-17.3083140570634	-26.0887089930902
51.8555877559121	-22.9982653538865	104.143088706523	-68.9104032965009	13.1142239613166	-25.0240250859571	-20.99497040109	10.0252490303702	37.8435319949274	-8.73354246188973
39.2351783415709	-62.1651479753772	-19.8133565347614	10.1522487264686	40.038476200106	15.7329559663173	-30.606880545693	-50.7724687833546	70.7376850989159	-27.8708990677072
54.4874121014381	225.89080274233	26.3645036147154	228.806051543195	34.5344736392445	76.5563028897185	45.464502177557	-62.4606304556357	-40.8649405287412	-214.590668158734
35.0304770020173	14.5038602540984	107.592807543842	-45.7984317436458	32.936139311571	-85.8213629232116	-27.97374952654	15.6683684214124	6.62177523734213	28.8342337768073
-5.33444339838984	77.5041519279685	81.4639083774574	28.8331669461552	52.079323833825	-97.5296485727124	19.441924827763	16.7972403146208	-140.728587807829	133.797606029982
-61.674249887248	30.6356776222504	41.2862591638866	37.0261547935732	18.3160958368152	-16.4723644797966	1.29168461342853	25.8182370967825	-23.1534256856203	64.6848676245334
53.373501710169	29.5533059573866	73.8739507377434	-48.3401805413154	40.127096671412	-93.0205229914925	-13.2718503527983	-3.06867618254063	5.56632949214806	-15.9973418792971
111.154633115283	-93.701036886864	-224.035908991026	-6.28547956645488	126.104725729825	-65.976404705736	54.3486949974938	-221.215382228091	-100.117452963434	-26.2071553151511
-66.2843611880123	-71.7849340553148	62.7357904166525	11.6200959130613	-41.0268478261809	-6.64955604072851	16.1878441109526	0.933592251342326	-5.83306281768496	-20.7649286399625
-46.0057960795656	118.103104568767	109.661014861964	80.4236933760686	86.1554748073086	-150.265074701333	24.3478475405239	-14.5484853493497	-205.723542646481	186.528935379367
30.8994307581395	-70.2185196122553	-37.3549532800952	-14.0326457752301	7.577537741009	14.9217962316993	-48.4145033468746	-42.2911431485147	4.60482360165007	-2.92998047152145
-23.9867642124677	-123.467384619776	42.186989107995	42.2975181666112	-24.3666784753658	28.6994103184358	16.9792586449693	-20.5208611322424	2.91893629055395	-39.2581733974822
77.2328410502663	76.8792453156696	-11.4473648007599	-29.2243559808171	-28.0337561860424	-25.9593843480709	-9.64962190820265	12.0856398496915	-37.7281275610275	10.4275427560276
72.6865619860902	-62.515817877165	-30.8930413125955	-38.4826376453401	225.689686901361	126.001793449702	82.4049423537477	206.146810085487	-23.4493820816418	0.178612296644906
65.587032670273	21.7988652471554	-75.8123725718741	-4.0592304352277	-39.5541512039122	-12.5740778903891	-74.7415418179745	60.5062744029794	29.2311310673577	27.9995061879685
62.6083268701037	-76.362452087614	-82.638511684202	-33.2284471383866	65.0665884022891	-8.78320045327292	23.1702282234008	-101.578834242132	-8.08671475419524	15.7711219958839
26.6337116786823	-81.3376823470936	-75.6042710840952	14.3607341104179	14.9526683122309	44.0675382984684	-50.084773608468	-59.4758388651302	-21.9363167966529	14.0991662169556
104.924229594383	42.7724648694486	100.264557086709	-101.855532672745	-9.0867742415423	140.11800574934	1.12497151046905	-36.4008551434624	-12.1220405461598	17.9419480355243
66.1194725111005	143.116242387221	-61.7277124660502	94.8578811274641	-3.46641068913889	-2.93374229192238	-26.988134356263	21.0446647838202	-126.046922279824	-153.7641524405
67.2371462743798	15.2392888172245	-79.6588473988914	-18.2250630208253	-66.6807140098335	-18.0610331573793	-59.4208489865711	59.6734101103983	28.2175879185881	10.6599075173713
38.8384573126725	75.8858980114766	-82.3270265566922	22.3174120062119	-53.2478146742506	20.9972241982289	-117.901696632091	69.3917011544364	6.03724897711542	17.7996503185881
42.7871877017284	-77.7852497681329	-47.7410242464456	-11.967353474726	38.0379731365655	25.0206293898281	-21.7602664482624	-33.9735849902487	-10.3994587636846	18.8669038514621
-48.4830591637658	-110.305727499537	64.651472852368	54.3085849944275	-61.3434873022802	-11.0812593646102	21.3078098956003	20.1771138867394	-9.83248096955127	-13.863832450089
31.3052668395226	48.2191172785771	114.808316016027	-21.5221570637985	56.4130593110437	-122.687315999739	-10.2422146766066	-21.5208613764251	5.68915380269872	-7.27730478398666
56.9999445979932	36.3370969979815	-69.615688094252	8.18191832798914	-40.0173483658403	7.84106802394134	-86.0942972545117	54.7658498639942	47.204629574416	27.7993551406449
-99.7507513454722	-43.046339846776	10.8581290967102	31.5421697388829	-34.5038673347858	5.90781899477751	11.056130936464	11.4410323961917	4.58348582662408	23.0071089847069
-271.555491622885	92.6108385328772	-67.9147670378191	-137.28960310135	29.4034308660374	17.4369581397617	-5.11676783167115	-16.7099261680758	-4.02000798299586	-53.9572484874634
-79.3996045780233	-32.6664831582265	1.68060999949276	43.7729545880851	-45.7554981891046	-0.377532999212339	5.93613860569304	65.6214476550246	10.8099870334169	22.1148435598262
-88.8885998071799	-84.4303799722287	35.5521049275604	47.6712700301163	-54.427279721963	8.56897362862605	18.733784758502	15.9500706211437	-18.1285734334015	-8.21999821404582
78.972240438772	-46.2478371063034	-102.977116543456	-26.9350885495332	36.1820580709343	-39.4884406377331	-13.0707176898306	-84.8208303434676	30.4076596735302	8.48675076523903
-173.88496704058	13.916012480339	-14.0064679740496	-46.2002947533461	0.265596713407896	2.50024882310954	-0.198049409582536	-12.4921255790021	-12.9306791253388	-4.33482468716844
74.4400674392044	-48.7962487668131	-109.098405550001	-33.9525094239009	-10.4408229276885	-32.2139140456233	-19.7339961480681	-41.1884037228682	12.9326685570926	46.481418325803
-184.240822106545	46.6065393309978	-21.462740773811	-46.8422506514489	10.0941885026183	4.43536084933178	-0.169982670846333	-4.07285267037492	-15.6544521347625	7.98211940964859
121.264250143238	91.8212918748453	143.737963305818	-132.450922085648	-89.0953788441864	211.531331911853	-0.470956445136608	-110.418217435455	-57.8326027037493	37.4212133437027
-45.540490544414	-87.6020781104845	27.4254033444946	59.8900616583744	-55.341291656526	9.15433273471592	21.8948425461647	24.5071068073785	3.66925280824536	-10.6336283903907
39.1560703795632	104.53188272635	-79.3652787078979	47.4017897963507	-41.7044507504577	20.9958633499222	-142.084146766147	84.0061627059956	-20.5488673973079	-8.27576700747252
51.983081993723	27.5860169159448	-86.7928051231863	13.2482673529236	-71.8273304181371	-13.8649415679869	-65.4525880926623	32.0343379949992	7.58002605114104	34.1835514977053
28.3634622828853	13.0925853401512	-35.7352829411551	37.0664022051069	-57.8939849051301	-7.24512471157922	-59.3193501497783	53.8455385708596	-0.916299029505578	39.6115754555495
-39.3679471537868	-108.072504099404	34.2077292996923	38.5958368365566	-29.8195233624497	15.2915337257213	43.2030101215803	-0.745284050743745	-20.98331856294	-25.3029567244682
41.0276985755602	-81.8673166995403	-57.0613847742828	-7.47339540823447	64.8251687651811	15.967330182247	-19.8631467761318	-71.2477000825872	-19.2415300654518	29.6555753343798
14.9275059689166	14.1350110329909	-50.4758875508639	54.918392579241	-50.9265379326143	1.57912779178601	-92.6059624195458	37.2093514666371	5.26942986481765	37.7734164375696
-51.3909294093531	-119.968218182932	57.568109565024	48.2289037095418	-60.5828303369974	-4.00844802632381	28.6055794862535	0.494621037943529	-25.8821053036781	-13.2430746345238
124.720782808764	104.351811983046	-90.3066136241646	-87.9716354782854	-152.406102847914	-80.6846411237349	270.101000094672	52.2373771492534	26.3111426844065	-14.9607094377042
57.957953950957	-16.2269417538996	48.4061417558974	-44.129026840254	6.73375353958531	-20.0025260994799	-23.3276399941826	10.5894276673461	7.00203312005023	-16.7272560990522
-211.240239327925	61.9166060284494	-35.7331367407198	-68.4815483958338	18.803110969905	6.6741457810644	-5.06891962215616	-8.58236102404844	-4.33449067897298	-8.2600191983585
-40.7038832907396	-127.451493758759	56.5918521287847	52.095326272267	-47.3929426945315	10.3097070709599	35.159965848574	-10.0049114406257	-1.92045770699553	-30.7570682283307
-281.584980958807	92.9977259781589	-69.7335454096995	-133.363645293122	27.7009651615764	14.2405121407865	-4.99235912712431	-16.8184370972106	-2.97204029108087	-44.2924118319761
-252.229771725105	83.435004699004	-60.101602472948	-129.559220989646	24.0811867713153	13.527169914479	-14.3431096312554	-12.0916914582913	-8.43380750515592	-55.3133533736481
74.6714369022539	-56.2308097415014	-37.6447767790183	-26.0325481780122	231.052953154826	131.697164461537	85.3041084381657	218.009407622311	-23.8852369573473	-0.54972351179677
-129.023755538565	-45.8193636426405	24.7790987310191	13.6019669718381	-33.9944832569146	7.28804169357501	11.7791701331165	8.26213126631843	-12.599016507574	-0.848280905743533
-50.6444405862856	-136.320355875884	45.0214315162209	71.5572134682191	-51.8477212918842	14.7031603240438	38.6036438840548	-2.40966581817378	-14.4630825698176	-18.2868239226504
-105.233179446203	180.040025563394	-21.7613177324711	191.191359150188	86.5472052304684	92.6851467596322	123.294841933454	-91.6264794355124	272.898202140072	202.396409631157
-31.2662649935347	-1.43040471579591	17.4170957499019	60.9544807829484	-39.0009089436099	-29.4197739196371	-12.449384119094	23.3004937278212	-16.9273701990897	16.6977812474755
46.3824197113957	50.1249895409573	142.262296797553	-52.3654324872195	80.9396799569383	-141.87571053756	-48.8117506579516	10.8466172158486	113.148614483072	-88.9469503257686
35.9361603686037	-89.072626413141	-4.37699691177584	8.66969017809562	43.5873034950182	14.2620975386724	-21.3144505034643	-20.6974071856064	23.1168264773489	1.67191874252833
34.0563376068376	200.45943189695	9.8533627432467	169.024705399802	35.1354528921407	52.685479429145	10.5634814369025	-42.4773075577368	-27.4467715237727	-47.7357098062648
87.0595889320284	21.3184400707283	68.2697001111435	-92.286812232185	46.9260718244421	-42.9342779184634	-8.77427369805861	16.4538151681947	21.88991611683	-20.8315470499938
25.7042820869928	5.84986534963865	-74.8304031411524	20.3809985317994	-80.828484706578	-7.30084379959148	-42.8273205628755	68.6323212126431	-5.5667355601655	21.442943639057
29.4566766236674	-35.9740161572019	46.5903590029651	-23.3766111364226	-29.8395563718521	-21.0949659231292	1.66177578909905	26.6764178755216	43.1524007343098	-6.67872990502802
113.972103119619	95.2564128839955	-85.5870145694674	-89.4599156676351	-141.821476671529	-78.8939255483601	235.529868669209	48.0034397530204	19.9611901745144	-15.6361258708373
