# Supplementary material for: Integrating molecular markers into metabolic models improves genomic selection for Arabidopsis growth
Source: Nat Commun. 2020 May 15;11:2410. doi: 10.1038/s41467-020-16279-5 (PMC7229213; doi:10.1038/s41467-020-16279-5)
Supplement: Supplementary file 21 — Supplementary Software 1 [file 41467_2020_16279_MOESM21_ESM.zip › netGS_env/biomass_optNlowN.csv]

303	142.37	71.7488631289	83.6251757612
878	89.04	53.1011246244	48.5422915177
840	176.5	92.3784027557	68.8020007046
304	162.76	73.6435903882	93.7241051643
307	121.5	37.4069315536	64.7735705621
308	66.6	38.9481389291	47.5641940038
841	202.44	53.1847155329	98.2984535995
842	115.76	69.7775108701	105.4258524961
309	176.2	85.4403573503	112.3200349177
422	161.275	75.2631642404	144.2494673751
844	150.36	40.1236360799	61.8610585843
405	96.5	63.5813347776	89.9281320164
1119	200.28	65.8069427164	74.9748426197
1078	103.63	51.2516757739	73.2901057711
845	124.36	61.0088245685	68.9559751695
1032	112.68	79.9259696052	93.0800924482
846	69.528	66.5550813475	50.4603024482
1192	118.96	72.598704032	115.56508041
295	156.88	78.3852846729	58.922281922
1034	83.46	99.7197742947	73.2967759439
1053	111.76	77.5619142242	105.8157135393
1086	154.2	106.6306526549	91.7178906081
913	119.64	58.2816711787	73.0388282222
847	155.6	91.8664084412	90.9117746342
848	134.216	68.1474881544	81.4697121736
849	91.4	50.7318448117	95.3256153189
1087	149.064	100.0426441788	67.4556143943
948	151.32	79.4427096654	107.4901173683
1083	135.52	56.4238632373	91.8646099844
1104	85.18	53.7358930859	54.2794588353
1231	109.3	52.5368859921	68.8229376008
407	145.04	80.1427835241	103.6034595549
1242	166.936	71.4806756308	107.084561454
1059	123.036	78.1313772883	93.6700189611
850	151.508	55.1438774509	82.2399665178
956	129.04	65.0420859036	120.7177635315
412	120.984	85.4743161568	47.0473490042
317	125.684	78.966241487	85.1358363454
1048	156.544	90.5414925415	98.8967510563
1031	115.72	61.7486041087	79.7233766697
852	119.68	79.3695676205	99.1572518302
919	158.14	75.6163358288	64.9682507203
1207	156.264	72.4106244879	118.6963602843
1095	161.92	78.92235626	93.1466224406
1065	142.65	75.4867699207	73.781687525
967	91.216	67.5602620222	48.82573389
922	71.2	59.8092950315	54.4080833486
1069	124.28	64.5321813618	69.2617087387
968	100.34	79.0811789862	97.3323832568
853	98.264	44.1856317898	58.1248056171
854	107.66	67.4996586135	41.7932858447
877	135.56	76.8179551385	61.4974327007
971	143.888	102.2943742765	98.4765844666
855	121.712	85.184360193	77.323187722
829	120.22	92.7420232077	77.6311281467
973	125.88	83.2126596388	81.7803445762
1011	114.268	63.0066472817	69.3173893081
974	172.88	70.8056790447	86.8530961599
856	100.8	47.500533755	34.1727463049
1084	87.48	52.0186223594	72.9060997817
858	97.44	47.333351938	79.383710253
857	159.52	61.5960507007	82.6996029029
1154	98.344	58.0956814073	86.3712078449
859	103.82	56.5152907935	51.4976755525
900	172.26	58.6181245854	90.2812597075
1073	209.32	99.5254254325	129.4350691625
818	106.26	54.783391658	88.5142591861
