# Supplementary material for: Integrating molecular markers into metabolic models improves genomic selection for Arabidopsis growth
Source: Nat Commun. 2020 May 15;11:2410. doi: 10.1038/s41467-020-16279-5 (PMC7229213; doi:10.1038/s41467-020-16279-5)
Supplement: Supplementary file 22 — Source Data [file 41467_2020_16279_MOESM22_ESM.xlsx]

## Sheet: Figure 2
Figure 2
Metabolic system	Value 1	Value 2	Value 3	Value 4	Value 5	Value 6	Value 7	Value 8	Value 9	Value 10	Value 11	Value 12	Value 13	Value 14	Value 15	Value 16	Value 17	Value 18	Value 19	Value 20	Value 21	Value 22	Value 23	Value 24	Value 25	Value 26	Value 27	Value 28	Value 29	Value 30	Value 31	Value 32	Value 33	Value 34	Value 35	Value 36	Value 37	Value 38	Value 39	Value 40	Value 41	Value 42	Value 43	Value 44	Value 45	Value 46	Value 47	Value 48	Value 49
Calvin-Benson cycle	59.19	219.14	302.29	63.42	65.35	65.35	32.22	31.94	64.15	31.82	95.97	-	-	-	-	-	-	-	-	-	-	-	-	-	-	-	-	-	-	-	-	-	-	-	-	-	-	-	-	-	-	-	-	-	-	-	-	-	-
gluconeogenesis	14.07	-4.74	-4.74	-4.74	-28.06	28.06	3.66	1.73	1.64	-	-	-	-	-	-	-	-	-	-	-	-	-	-	-	-	-	-	-	-	-	-	-	-	-	-	-	-	-	-	-	-	-	-	-	-	-	-	-	-
glutamate synthesis	6.2	-18.86	-0.24	-	-	-	-	-	-	-	-	-	-	-	-	-	-	-	-	-	-	-	-	-	-	-	-	-	-	-	-	-	-	-	-	-	-	-	-	-	-	-	-	-	-	-	-	-	-
glycine synthesis	2.69	2.69	0	0	0	17.76	19.02	-	-	-	-	-	-	-	-	-	-	-	-	-	-	-	-	-	-	-	-	-	-	-	-	-	-	-	-	-	-	-	-	-	-	-	-	-	-	-	-	-	-
glycolysis	24.74	83.15	3	3	219.14	63.42	65.35	65.35	-4.74	-4.74	-28.06	28.06	3.66	1.73	-	-	-	-	-	-	-	-	-	-	-	-	-	-	-	-	-	-	-	-	-	-	-	-	-	-	-	-	-	-	-	-	-	-	-
import	979.95	43.57	35.53	0.03	5.64	0.14	-	-	-	-	-	-	-	-	-	-	-	-	-	-	-	-	-	-	-	-	-	-	-	-	-	-	-	-	-	-	-	-	-	-	-	-	-	-	-	-	-	-	-
light reactions	122.49	244.99	489.97	227.84	104.99	-	-	-	-	-	-	-	-	-	-	-	-	-	-	-	-	-	-	-	-	-	-	-	-	-	-	-	-	-	-	-	-	-	-	-	-	-	-	-	-	-	-	-	-
oxidative phosphorylation	27.22	27.34	13.67	68.23	0.12	-	-	-	-	-	-	-	-	-	-	-	-	-	-	-	-	-	-	-	-	-	-	-	-	-	-	-	-	-	-	-	-	-	-	-	-	-	-	-	-	-	-	-	-
pentose phosphate pathway	-359.75	359.75	-31.94	32.22	31.94	64.15	31.82	-	-	-	-	-	-	-	-	-	-	-	-	-	-	-	-	-	-	-	-	-	-	-	-	-	-	-	-	-	-	-	-	-	-	-	-	-	-	-	-	-	-
pyruvate metabolism	-2.43	279.34	274.82	44.76	0.78	0.78	0.78	0.78	0.12	0.12	-	-	-	-	-	-	-	-	-	-	-	-	-	-	-	-	-	-	-	-	-	-	-	-	-	-	-	-	-	-	-	-	-	-	-	-	-	-	-
transport	0.14	5.64	38.05	25.04	0	0	0	-48.05	58.18	-1.93	36.78	19.02	0	-4.6	4.6	4.51	-53.56	-53.36	106.69	6.68	6.6	-45.9	30.96	30.68	-23.99	16.11	16.21	-36.79	0.01	0.23	44.52	44.52	0	0.26	0.07	0	0	0	38.95	-85.71	13.67	18.39	58.63	-19.79	84.67	-32.34	-36.78	0.59	-19.72
[truncated: 27 more columns]

## Sheet: Figure 3
Figure 3
Optimal N
SNPs	Approaches	mean	s.d.
Enzymatic SNPs	classical GS (rrBLUP) for fresh weight	0.244	0.162504
Enzymatic SNPs	netGS without accession-specific biomass reaction	0.161	0.169582
Enzymatic SNPs	netGS with accession-specific biomass reaction	0.324	0.147183
Enzymatic SNPs	netGS with accession-specific biomass reaction and robustness test	0.355	0.157873
Genome-wide SNPs	classical GS (rrBLUP) for fresh weight	0.35	0.147047
Genome-wide SNPs	netGS without accession-specific biomass reaction	0.151	0.282637
Genome-wide SNPs	netGS with accession-specific biomass reaction	0.352	0.163931
Genome-wide SNPs	netGS with accession-specific biomass reaction and robustness test	0.423	0.166038
Optimal N to low N
SNPs	Approaches	mean	s.d.
Enzymatic SNPs	classical GS (rrBLUP) for fresh weight	0.131	0.1943
Enzymatic SNPs	netGS without accession-specific biomass reaction	0.120764	0.198508
Enzymatic SNPs	netGS with accession-specific biomass reaction	0.199	0.21582
Enzymatic SNPs	netGS with accession-specific biomass reaction and robustness test	0.202	0.212664
Genome-wide SNPs	classical GS (rrBLUP) for fresh weight	0.238	0.190892
Genome-wide SNPs	netGS without accession-specific biomass reaction	0.236409	0.1952
Genome-wide SNPs	netGS with accession-specific biomass reaction	0.266	0.202578
Genome-wide SNPs	netGS with accession-specific biomass reaction and robustness test	0.265	0.20265

## Sheet: S. Figure 2
Supplementary Figure 2
Flux names	Variance
	0.05	0.1	0.15	0.2
photosystem II	2.42458e-07	7.22575e-09	4.78424e-08	7.63234e-09
cytochrom b6f complex	9.69833e-07	2.8903e-08	1.91369e-07	3.05293e-08
photosystem I	3.87933e-06	1.15612e-07	7.65478e-07	1.22117e-07
ferredoxin-NADP reductase	7.95451e-07	2.42531e-08	1.56319e-07	2.64117e-08
ATPase	1.78133e-07	5.30872e-09	3.51495e-08	5.60743e-09
RuBisCO	7.9616e-08	2.14505e-09	1.61139e-08	1.85566e-09
PGA kinase	7.12765e-07	2.20348e-08	1.39717e-07	2.44152e-08
GAP dehydrogenase	0.0402516	0.0952828	0.29584	0.578998
TP isomerase	0.00061869	0.000260865	0.00063896	0.00113692
FBP aldolase	7.1065e-08	2.09626e-09	1.40547e-08	2.18011e-09
FBPase	7.1065e-08	2.09626e-09	1.40547e-08	2.18011e-09
F6P transketolase	1.7045e-08	5.04853e-10	3.36809e-09	5.2832e-10
S7P transketolase	1.66446e-08	4.94182e-10	3.28728e-09	5.19011e-10
Ru5P epimerase	6.73768e-08	1.99801e-09	1.33102e-08	2.09462e-09
R5P isomerase	1.64733e-08	4.89802e-10	3.25354e-09	5.15168e-10
Ru5P kinase	1.50481e-07	4.46631e-09	2.97251e-08	4.68736e-09
G6P isomerase	5.01625e-11	1.28132e-12	1.03948e-11	8.95662e-13
Phosphoglucomutase	5.01625e-11	1.28132e-12	1.03948e-11	8.95662e-13
G1P adenylyltransferase	5.01625e-11	1.28132e-12	1.03948e-11	8.95662e-13
starch synthase	1.2317e-11	3.14735e-13	2.55261e-12	2.20004e-13
starch synthase	1.25366e-11	3.20338e-13	2.5983e-12	2.23923e-13
starch synthase	9.73989e-16	2.46624e-17	2.03232e-16	1.71666e-17
amylase	9.73989e-16	2.46624e-17	2.03232e-16	1.71666e-17
TP isomerase	0.000618315	0.000261246	0.000639145	0.0011364
FBP aldolase	9.54534e-11	2.43871e-12	1.97815e-11	1.70484e-12
G6P isomerase	8.57792e-11	2.19154e-12	1.77752e-11	1.5321e-12
Phosphoglucomutase	8.56508e-11	2.18829e-12	1.77484e-11	1.52984e-12
UDPG pyrophosphorylase	8.56508e-11	2.18829e-12	1.77484e-11	1.52984e-12
S6P synthase	3.78647e-12	9.66304e-14	7.84725e-13	6.7539e-14
S6P phosphorylase	3.78647e-12	9.66304e-14	7.84725e-13	6.7539e-14
Suc synthase	1.85181e-12	4.72478e-14	3.8372e-13	3.30191e-14
Fructofuranosidase	4.84262e-14	1.23535e-15	1.00281e-14	8.63969e-16
Fructokinase	2.06677e-12	5.27217e-14	4.28153e-13	3.68501e-14
UDPG:G6P glucosyltransferase	4.72213e-17	1.20675e-18	9.78576e-18	8.43643e-19
Tre phosphatase	4.72213e-17	1.20675e-18	9.78576e-18	8.43643e-19
cellulose synthase	1.87572e-11	4.79343e-13	3.88709e-12	3.35111e-13
cellulose synthase	1.87572e-11	4.79343e-13	3.88709e-12	3.35111e-13
Mal dehydrogenase	1.22333e-08	3.04194e-10	2.64467e-09	1.25573e-10
PEP carboxylase	6.86398e-10	1.75247e-11	1.42207e-10	1.2251e-11
Enolase	6.86398e-10	1.75247e-11	1.42207e-10	1.2251e-11
PGA mutase	6.86398e-10	1.75247e-11	1.42207e-10	1.2251e-11
PGA kinase	5.89099e-09	2.89628e-10	1.10673e-09	4.18377e-10
GAP dehydrogenase	5.89099e-09	2.89628e-10	1.10673e-09	4.18377e-10
GAP dehydrogenase	7.75728e-09	2.5518e-10	1.5033e-09	3.02569e-10
GAP dehydrogenase	0.0402065	0.0953038	0.295838	0.579012
PGA mutase	2.82747e-10	7.22464e-12	5.86039e-11	5.05041e-12
Enolase	2.82747e-10	7.22464e-12	5.86039e-11	5.05041e-12
Pyr dehydrogenase	3.97912e-12	1.01559e-13	8.24733e-13	7.09903e-14
Pyr dehydrogenase	3.97912e-12	1.01559e-13	8.24733e-13	7.09903e-14
DHL acetyltransferase	3.97912e-12	1.01559e-13	8.24733e-13	7.09903e-14
DHL dehydrogenase	3.97912e-12	1.01559e-13	8.24733e-13	7.09903e-14
Cit synthase	3.97912e-12	1.01559e-13	8.24733e-13	7.09903e-14
Aconitase dehydration	6.59894e-13	1.68318e-14	1.36759e-13	1.17651e-14
Aconitase hydration	6.59508e-13	1.68331e-14	1.36676e-13	1.17666e-14
SCA dehydrogenase (Q)	6.39849e-13	1.63514e-14	1.32597e-13	1.14314e-14
Mal dehydrogenase	2.48876e-10	2.74794e-11	5.56023e-11	3.81135e-11
NADH dehydrogenase (Q)	5.34928e-09	2.73689e-10	1.00427e-09	3.9872e-10
Cytc reductase	5.45871e-09	2.76877e-10	1.02477e-09	4.02697e-10
Cytc oxidase	1.36468e-09	6.92193e-11	2.56191e-10	1.00674e-10
ATP synthase	3.38423e-08	1.72249e-09	6.35333e-09	2.50689e-09
RuBisCO	1.18718e-08	4.92775e-10	2.24468e-09	6.75734e-10
PGCA phosphorylase	1.18718e-08	4.92775e-10	2.24468e-09	6.75734e-10
GCA oxidase	1.18639e-08	4.92644e-10	2.24351e-09	6.75575e-10
Catalase	2.96598e-09	1.23161e-10	5.60877e-10	1.68894e-10
Glu:GLX aminotransferase	2.61685e-09	1.13214e-10	4.93408e-10	1.57741e-10
Gly dehydrogenase	3.62383e-09	1.41721e-10	6.88777e-10	1.89076e-10
Aminomethyltransferase	3.62383e-09	1.41721e-10	6.88777e-10	1.89076e-10
DHL dehydrogenase	3.62383e-09	1.41721e-10	6.88777e-10	1.89076e-10
Gly hydroxymethyltransferase	3.62383e-09	1.41721e-10	6.88777e-10	1.89076e-10
Ser:GLX aminotransferase	3.34013e-09	1.33748e-10	6.33536e-10	1.80494e-10
GCEA dehydrogenase	3.34013e-09	1.33748e-10	6.33536e-10	1.80494e-10
Mal dehydrogenase	3.34013e-09	1.33748e-10	6.33536e-10	1.80494e-10
GCEA kinase	3.34013e-09	1.33748e-10	6.33536e-10	1.80494e-10
6PG dehydrogenase	0.0231617	0.0555192	0.170248	0.333037
6PG dehydrogenase	0.0231617	0.0555192	0.170248	0.333037
Transaldolase	1.66446e-08	4.94182e-10	3.28728e-09	5.19011e-10
DAHP synthase	2.42952e-12	6.20711e-14	5.0386e-13	4.33794e-14
DHQ synthase	2.42952e-12	6.20711e-14	5.0386e-13	4.33794e-14
DHQ dehydratase	2.42952e-12	6.20711e-14	5.0386e-13	4.33794e-14
SA dehydrogenase	2.42952e-12	6.20711e-14	5.0386e-13	4.33794e-14
SA kinase	2.41535e-12	6.17122e-14	5.00862e-13	4.31307e-14
EPSP synthase	2.41535e-12	6.17122e-14	5.00862e-13	4.31307e-14
CHR synthase	2.41535e-12	6.17122e-14	5.00862e-13	4.31307e-14
R5P diphosphokinase	4.53851e-13	1.06651e-14	8.94612e-14	7.49492e-15
Pyr phosphate dikinase	1.87752e-10	4.79744e-12	3.89094e-11	3.35387e-12
Mal dehydrogenase	0.00234364	0.00535713	0.0172635	0.0338267
Mal dehydrogenase	0.00234394	0.00535705	0.0172635	0.0338266
Mal dehydrogenase	3.77822e-08	1.04862e-09	7.55511e-09	9.8457e-10
Cit synthase	1.75574e-11	4.48732e-13	3.64095e-12	3.13613e-13
Aconitase dehydration	1.75574e-11	4.48732e-13	3.64095e-12	3.13613e-13
Aconitase hydration	1.75574e-11	4.48732e-13	3.64095e-12	3.13613e-13
iCit dehydrogenase	1.75574e-11	4.48732e-13	3.64095e-12	3.13613e-13
iCit lyase	6.58885e-13	1.68347e-14	1.36588e-13	1.17678e-14
Mal synthase	6.58885e-13	1.68347e-14	1.36588e-13	1.17678e-14
ATP-Cit lyase	1.39781e-12	3.57023e-14	2.89696e-13	2.4958e-14
A-CoA synthetase	2.48487e-10	6.35008e-12	5.15037e-11	4.43899e-12
A-CoA carboxylase	8.61789e-11	2.20231e-12	1.7859e-11	1.53965e-12
M-CoA:ACP malonyltransferase	8.61789e-11	2.20231e-12	1.7859e-11	1.53965e-12
inorganic PPiase	1.40935e-10	3.58944e-12	2.91582e-11	2.50947e-12
inorganic PPiase	3.96975e-10	1.01249e-11	8.21739e-11	7.07943e-12
PPi-dep. Phosphofructokinase	9.54534e-11	2.43871e-12	1.97815e-11	1.70484e-12
For dehydrogenase	2.23913e-13	5.02667e-15	4.28195e-14	3.54112e-15
For-THF ligase	2.23913e-13	5.02667e-15	4.28195e-14	3.54112e-15
Dihydrofolate reductase	1.18859e-16	1.8308e-18	1.66911e-17	1.25364e-18
Thioredoxin reductase	1.03085e-15	1.71583e-17	1.55725e-16	1.1984e-17
NO3 reductase	9.594e-10	2.43621e-11	1.98089e-10	1.70392e-11
Fd-NO2 reductase	9.594e-10	2.43621e-11	1.98089e-10	1.70392e-11
ATP sulfurylase	5.9392e-13	1.5169e-14	1.23083e-13	1.06037e-14
APS reductase	5.9392e-13	1.5169e-14	1.23083e-13	1.06037e-14
GSSG reductase	5.9392e-13	1.5169e-14	1.23083e-13	1.06037e-14
SO3 reductase	5.9392e-13	1.5169e-14	1.23083e-13	1.06037e-14
HCO3 dehydratase	6.86398e-10	1.75247e-11	1.42207e-10	1.2251e-11
HCO3 dehydratase	1.04928e-10	2.67519e-12	2.17131e-11	1.87064e-12
Ala transaminase	8.26844e-05	3.59342e-05	0.000116896	0.000167376
Ala transaminase	7.53756e-12	1.92623e-13	1.56202e-12	1.34664e-13
A-Glu kinase	8.87069e-13	2.26563e-14	1.83809e-13	1.58364e-14
A-GluP reductase	8.87069e-13	2.26563e-14	1.83809e-13	1.58364e-14
A-Orn transaminase	8.87069e-13	2.26563e-14	1.83809e-13	1.58364e-14
A-Orn:A-Glu acetyltransferase	8.87069e-13	2.26563e-14	1.83809e-13	1.58364e-14
CBP synthase	9.21747e-13	2.29807e-14	1.8812e-13	1.60998e-14
Orn carbamoyltransferase	8.52223e-13	2.1755e-14	1.76492e-13	1.52091e-14
Arg-SCA synthase	8.52223e-13	2.1755e-14	1.76492e-13	1.52091e-14
Arg-SCA lyase	8.52223e-13	2.1755e-14	1.76492e-13	1.52091e-14
Fum hydratase	1.94461e-12	4.766e-14	3.92782e-13	3.34267e-14
Asn synthase	7.04943e-13	1.80149e-14	1.46087e-13	1.25943e-14
Asp aminotransferase	0.000136837	0.00019154	0.000481853	0.000873609
Asp aminotransferase	4.30688e-10	1.0964e-11	8.90593e-11	7.66681e-12
Asp aminotransferase	0.000136831	0.000191543	0.000481856	0.000873611
Ser O-acetyltransferase	1.37232e-13	3.5052e-15	2.84345e-14	2.45049e-15
Ser O-acetyltransferase	1.6016e-13	4.09051e-15	3.32004e-14	2.85916e-15
Cys synthase	1.37232e-13	3.5052e-15	2.84345e-14	2.45049e-15
Cys synthase	1.6016e-13	4.09051e-15	3.32004e-14	2.85916e-15
Glu synthase	1.17009e-09	2.98047e-11	2.42056e-10	2.08401e-11
Glu dehydrogenase	3.24591e-09	1.3108e-10	6.15163e-10	1.77597e-10
Glu dehydrogenase	2.11185e-12	5.39045e-14	4.37643e-13	3.76805e-14
Glu decarboxylase	1.25197e-18	3.19942e-20	2.59447e-19	2.23673e-20
GABA transaminase	8.26844e-05	3.59342e-05	0.000116896	0.000167376
GABA transaminase	8.26844e-05	3.59342e-05	0.000116896	0.000167376
Gln synthetase	2.17465e-12	5.51763e-14	4.48612e-13	3.86016e-14
Gln synthetase	1.2846e-09	3.26477e-11	2.65385e-10	2.28322e-11
Thr aldolase	2.24793e-10	5.74451e-12	4.65919e-11	4.01569e-12
ACD oxidoreductase	2.24793e-10	5.74451e-12	4.65919e-11	4.01569e-12
GCA oxidase	1.65478e-15	1.94286e-17	1.84049e-16	1.10242e-17
Catalase	4.13696e-16	4.85714e-18	4.60123e-17	2.75605e-18
Glu:GLX aminotransferase	1.65478e-15	1.94286e-17	1.84049e-16	1.10242e-17
ATP PR-transferase	1.57512e-13	3.9998e-15	3.25457e-14	2.79667e-15
Pr-ATP diphosphatase	1.57512e-13	3.9998e-15	3.25457e-14	2.79667e-15
Pr-AMP cyclohydrolase	1.57512e-13	3.9998e-15	3.25457e-14	2.79667e-15
P-AICAR-P isomerase	1.57512e-13	3.9998e-15	3.25457e-14	2.79667e-15
ImGP synthase	1.56638e-13	4.00088e-15	3.24661e-14	2.79662e-15
ImGP dehydratase	1.56638e-13	4.00088e-15	3.24661e-14	2.79662e-15
Hisol-P transaminase	1.56638e-13	4.00088e-15	3.24661e-14	2.79662e-15
Hisol-P phosphatase	1.56638e-13	4.00088e-15	3.24661e-14	2.79662e-15
Hisol-P dehydrogenase	1.56638e-13	4.00088e-15	3.24661e-14	2.79662e-15
Hisal-P dehydrogenase	1.56638e-13	4.00088e-15	3.24661e-14	2.79662e-15
Thr dehydratase	1.14279e-12	2.92112e-14	2.36911e-13	2.04195e-14
AL synthase	2.20867e-11	5.64452e-13	4.57749e-12	3.946e-13
AL synthase	1.14279e-12	2.92112e-14	2.36911e-13	2.04195e-14
Ketol-acid reductoisomerase	1.14279e-12	2.92112e-14	2.36911e-13	2.04195e-14
Ketol-acid reductoisomerase	1.14279e-12	2.92112e-14	2.36911e-13	2.04195e-14
DH-acid dehydratase	1.14279e-12	2.92112e-14	2.36911e-13	2.04195e-14
B.-chain-aa transaminase	1.14279e-12	2.92112e-14	2.36911e-13	2.04195e-14
AL synthase	1.31813e-11	3.3685e-13	2.73159e-12	2.35494e-13
Ketol-acid reductoisomerase	1.31813e-11	3.3685e-13	2.73159e-12	2.35494e-13
Ketol-acid reductoisomerase	1.31813e-11	3.3685e-13	2.73159e-12	2.35494e-13
DH-acid dehydratase	1.31813e-11	3.3685e-13	2.73159e-12	2.35494e-13
2-IPM synthase	3.57099e-12	9.12569e-14	7.40022e-13	6.37982e-14
3-IPM dehydratase	3.57099e-12	9.12569e-14	7.40022e-13	6.37982e-14
3-IPM dehydratase	3.57099e-12	9.12569e-14	7.40022e-13	6.37982e-14
3-IPM dehydrogenase	3.57099e-12	9.12569e-14	7.40022e-13	6.37982e-14
spontaneous	3.57099e-12	9.12569e-14	7.40022e-13	6.37982e-14
B.-chain-aa transaminase	3.57099e-12	9.12569e-14	7.40022e-13	6.37982e-14
Asp kinase	3.73331e-10	9.54082e-12	7.73828e-11	6.66939e-12
Asp-SeA dehydrogenase	3.73331e-10	9.54082e-12	7.73828e-11	6.66939e-12
DHD synthase	1.51989e-12	3.88519e-14	3.1508e-13	2.71584e-14
DHD reductase	1.51989e-12	3.88519e-14	3.1508e-13	2.71584e-14
DAP aminotransferase	1.51989e-12	3.88519e-14	3.1508e-13	2.71584e-14
DAP epimerase	1.51989e-12	3.88519e-14	3.1508e-13	2.71584e-14
DAP decarboxylase	1.51989e-12	3.88519e-14	3.1508e-13	2.71584e-14
H-Ser dehydrogenase	3.27211e-10	8.36199e-12	6.7822e-11	5.84537e-12
H-Ser kinase	3.27211e-10	8.36199e-12	6.7822e-11	5.84537e-12
CTH synthase	1.6016e-13	4.09051e-15	3.32004e-14	2.85916e-15
CTH beta-lyase	1.6016e-13	4.09051e-15	3.32004e-14	2.85916e-15
5M-THF oxidoreductase	1.60119e-13	4.09058e-15	3.31883e-14	2.85941e-15
Met synthase	1.60119e-13	4.09058e-15	3.31883e-14	2.85941e-15
Gly hydroxymethyltransferase	1.68952e-13	4.25665e-15	3.46996e-14	2.98034e-15
CHR mutase	1.83103e-12	4.67923e-14	3.79449e-13	3.27128e-14
Glu:PRE aminotransferase	1.83103e-12	4.67923e-14	3.79449e-13	3.27128e-14
AGN dehydratase	6.29503e-13	1.6087e-14	1.30453e-13	1.12465e-14
Arginase	1.15393e-15	2.91922e-17	2.37615e-16	2.04293e-17
Orn aminotransferase	1.15393e-15	2.91922e-17	2.37615e-16	2.04293e-17
Glu kinase	1.56597e-12	4.0067e-14	3.24941e-13	2.8001e-14
GluSeA dehydrogenase	1.56597e-12	4.0067e-14	3.24941e-13	2.8001e-14
spontaneous	1.56597e-12	4.0067e-14	3.24941e-13	2.8001e-14
spontaneous	1.15393e-15	2.91922e-17	2.37615e-16	2.04293e-17
P5C reductase	3.77174e-08	1.04693e-09	7.54196e-09	9.83192e-10
Pro dehydrogenase	3.7222e-08	1.03393e-09	7.44122e-09	9.72577e-10
PGA dehydrogenase	3.61069e-13	9.22772e-15	7.49331e-14	6.44761e-15
PSer aminotransferase	3.61069e-13	9.22772e-15	7.49331e-14	6.44761e-15
PSer phosphatase	3.61069e-13	9.22772e-15	7.49331e-14	6.44761e-15
Threonine synthase	3.12895e-10	7.99616e-12	6.48536e-11	5.58969e-12
ANT synthase	4.03879e-14	1.0306e-15	8.39726e-15	7.19353e-16
ANT PR-transferase	4.03879e-14	1.0306e-15	8.39726e-15	7.19353e-16
PR-ANT isomerase	4.03879e-14	1.0306e-15	8.39726e-15	7.19353e-16
Ind-GP synthase	4.03879e-14	1.0306e-15	8.39726e-15	7.19353e-16
Ind-GP lyase	4.03584e-14	1.03047e-15	8.3762e-15	7.19871e-16
Trp synthase	4.03584e-14	1.03047e-15	8.3762e-15	7.19871e-16
AGN dehydrogenase	3.13314e-13	8.00678e-15	6.49287e-14	5.59759e-15
B.-chain-aa transaminase	3.03074e-12	7.74508e-14	6.28065e-13	5.41463e-14
ATase	1.65478e-15	1.94286e-17	1.84049e-16	1.10242e-17
PRA-Gly ligase	1.65478e-15	1.94286e-17	1.84049e-16	1.10242e-17
GAR formyltransferase	1.65478e-15	1.94286e-17	1.84049e-16	1.10242e-17
FGAM synthase	1.603e-15	1.90873e-17	1.80816e-16	1.102e-17
FGAM cyclo-ligase	1.603e-15	1.90873e-17	1.80816e-16	1.102e-17
AIR carboxylase	1.603e-15	1.90873e-17	1.80816e-16	1.102e-17
SAICAR synthase	1.603e-15	1.90873e-17	1.80816e-16	1.102e-17
Adenylo-SCA lyase	1.603e-15	1.90873e-17	1.80816e-16	1.102e-17
AICAR formyltransferase	1.88017e-13	4.49522e-15	3.74095e-14	3.1576e-15
IMP cyclohydrolase	1.88017e-13	4.49522e-15	3.74095e-14	3.1576e-15
AMP deaminase	1.68884e-16	2.38947e-18	2.20441e-17	1.58549e-18
IMP dehydrogenase	1.68884e-16	2.38947e-18	2.20441e-17	1.58549e-18
GMP synthase	1.27306e-16	2.2171e-18	1.99643e-17	1.55951e-18
Adenylo-SCA synthase	1.87105e-13	4.49583e-15	3.73447e-14	3.15706e-15
Adenylo-SCA lyase	1.87105e-13	4.49583e-15	3.73447e-14	3.15706e-15
Asp carbamoyltransferase	1.41471e-15	1.95171e-17	1.85925e-16	1.26942e-17
DHOase	1.41471e-15	1.95171e-17	1.85925e-16	1.26942e-17
DHO dehydrogenase	1.40304e-15	1.94719e-17	1.8473e-16	1.27029e-17
ORO PR-transferase	1.35847e-15	1.92431e-17	1.82434e-16	1.26771e-17
OMP decarboxylase	1.35847e-15	1.92431e-17	1.82434e-16	1.26771e-17
CTP synthase	1.93529e-16	3.0553e-18	2.82903e-17	2.10353e-18
adenylate kinase	6.74212e-13	1.69679e-14	1.38241e-13	1.1886e-14
adenylate kinase	2.37728e-11	5.99869e-13	4.89284e-12	4.19613e-13
guanylate kinase	1.27306e-16	2.2171e-18	1.99643e-17	1.55951e-18
UMP/CMP kinase	1.35847e-15	1.92431e-17	1.82434e-16	1.26771e-17
Nucleoside-triphosphatase	4.7235e-17	6.54147e-19	5.99488e-18	4.30176e-19
Ribonucleoside-diphosphate reductase	6.56787e-17	1.67843e-18	1.36107e-17	1.1734e-18
Ribonucleoside-diphosphate reductase	4.7235e-17	6.54147e-19	5.99488e-18	4.30176e-19
Ribonucleoside-diphosphate reductase	1.95412e-17	4.99378e-19	4.04957e-18	3.49118e-19
Ribonucleoside-diphosphate reductase	1.63007e-16	2.07888e-18	1.87011e-17	1.27992e-18
Deoxyuridine-triphosphatase	1.63007e-16	2.07888e-18	1.87011e-17	1.27992e-18
Thymidylate synthase	1.18859e-16	1.8308e-18	1.66911e-17	1.25364e-18
Thymidine monophosphate kinase	1.18859e-16	1.8308e-18	1.66911e-17	1.25364e-18
Nucleoside-diphosphate kinase	2.32104e-17	5.93145e-19	4.80994e-18	4.14671e-19
Nucleoside-diphosphate kinase	1.87105e-13	4.49583e-15	3.73447e-14	3.15706e-15
Nucleoside-diphosphate kinase	8.60578e-11	2.19669e-12	1.78226e-11	1.53585e-12
Nucleoside-diphosphate kinase	6.56787e-17	1.67843e-18	1.36107e-17	1.1734e-18
Nucleoside-diphosphate kinase	2.30822e-17	5.89867e-19	4.78336e-18	4.12379e-19
Nucleoside-diphosphate kinase	1.95412e-17	4.99378e-19	4.04957e-18	3.49118e-19
Nucleoside-diphosphate kinase	1.18859e-16	1.8308e-18	1.66911e-17	1.25364e-18
Nucleoside-diphosphate kinase	1.63007e-16	2.07888e-18	1.87011e-17	1.27992e-18
SO4 diffusion	5.9392e-13	1.5169e-14	1.23083e-13	1.06037e-14
NO2 transporter	9.594e-10	2.43621e-11	1.98089e-10	1.70392e-11
Nucleotide transporter	1.61469e-08	5.78789e-10	3.09929e-09	7.33235e-10
ADP/ATP carrier	1.817e-08	4.60805e-10	3.74881e-09	3.22324e-10
Brittle1 protein transporter	1.00374e-15	1.57794e-17	1.46669e-16	1.08325e-17
NAD transporter	2.83497e-16	1.77279e-17	1.00502e-16	1.01621e-17
NAD transporter	2.83358e-16	1.77336e-17	1.00486e-16	1.01615e-17
TP/Pi translocator	1.93517e-08	8.49867e-10	3.64718e-09	1.19003e-09
TP/Pi translocator	0.000618189	0.000261508	0.000639395	0.00113592
TP/Pi translocator	0.000618327	0.000261234	0.000639143	0.00113641
GCA/GCEA shuffle	1.18639e-08	4.92644e-10	2.24351e-09	6.75575e-10
GCA/GCEA shuffle	3.34013e-09	1.33748e-10	6.33536e-10	1.80494e-10
Mas exporter	9.64686e-16	2.46527e-17	1.99914e-16	1.72348e-17
Dicarboxylate carrier	0.00165593	0.000393938	0.000952086	0.000898835
Dicarboxylate carrier	0.00165593	0.000393938	0.000952086	0.000898835
Dicarboxylate transporter	6.2217e-10	1.58488e-11	1.28716e-10	1.10816e-11
Di-/ri-carboxylate carrier	3.98012	10.6184	30.098	49.696
Di-/ri-carboxylate carrier	3.93337	10.4912	29.7682	49.0468
Di-/ri-carboxylate carrier	15.8249	42.2183	119.731	197.48
Di-/ri-carboxylate carrier	0.422072	1.08696	3.09081	5.15045
Di-/ri-carboxylate carrier	0.401538	1.08791	3.10571	5.11459
Di-/ri-carboxylate carrier	1.66244	4.40134	12.5305	20.6569
Di-/ri-carboxylate carrier	0.503706	1.32152	3.7116	6.08636
Di-/ri-carboxylate carrier	0.470125	1.26234	3.56942	5.9742
Di-/ri-carboxylate carrier	1.94133	5.16619	14.5572	24.0871
Di-/ri-carboxylate carrier	0.412226	1.13909	3.25445	5.36251
Di-/ri-carboxylate carrier	0.449116	1.15246	3.25872	5.30542
Di-/ri-carboxylate carrier	1.68673	4.52876	12.8791	21.1878
B0	1.15393e-15	2.91922e-17	2.37615e-16	2.04293e-17
B0	2.01425e-12	5.14255e-14	4.17538e-13	3.59445e-14
Pro uniporter	3.7222e-08	1.03393e-09	7.44122e-09	9.72577e-10
P5C exporter	3.72351e-08	1.03427e-09	7.44386e-09	9.72856e-10
PRPP exporter	1.35847e-15	1.92431e-17	1.82434e-16	1.26771e-17
Fum exporter	1.94461e-12	4.766e-14	3.92782e-13	3.34267e-14
H-Cys exporter	1.60119e-13	4.09058e-15	3.31883e-14	2.85941e-15
ORO exporter	1.40304e-15	1.94719e-17	1.8473e-16	1.27029e-17
DHO shuffle	1.40304e-15	1.94719e-17	1.8473e-16	1.27029e-17
DHO shuffle	1.40304e-15	1.94719e-17	1.8473e-16	1.27029e-17
Gly/Ser shuffle	1.44953e-08	5.66884e-10	2.75511e-09	7.56305e-10
O2 diffusion	1.49226e-07	4.13221e-09	2.99512e-08	3.82955e-09
O2 diffusion	1.36468e-09	6.92193e-11	2.56191e-10	1.00674e-10
O2 diffusion	2.96598e-09	1.23161e-10	5.60877e-10	1.68894e-10
CO2 diffusion	7.80405e-08	2.10317e-09	1.57873e-08	1.82305e-09
CO2 diffusion	3.85595e-09	1.48224e-10	7.34118e-10	1.95988e-10
H2O diffusion	1.13883e-07	3.42839e-09	2.24491e-08	3.66635e-09
H2O diffusion	1.98241e-08	5.54949e-10	3.95573e-09	5.30443e-10
H2O diffusion	1.18639e-08	4.92644e-10	2.24351e-09	6.75575e-10
NH4 diffusion	1.15443e-11	2.95022e-13	2.39406e-12	2.06182e-13
NH4 diffusion	3.79218e-09	1.46439e-10	7.21644e-10	1.94098e-10
H2S diffusion	1.37232e-13	3.5052e-15	2.84345e-14	2.45049e-15
AC diffusion	2.36034e-10	6.03182e-12	4.89219e-11	4.21653e-12
Pyr diffusion	2.24703e-11	5.73914e-13	4.65689e-12	4.01201e-13
Pyr diffusion	3.97912e-12	1.01559e-13	8.24733e-13	7.09903e-14
Pyr diffusion	7.53756e-12	1.92623e-13	1.56202e-12	1.34664e-13
GCA diffusion	1.18639e-08	4.92644e-10	2.24351e-09	6.75575e-10
GCEA diffusion	3.34013e-09	1.33748e-10	6.33536e-10	1.80494e-10
Mal diffusion	3.34013e-09	1.33748e-10	6.33536e-10	1.80494e-10
OAA diffusion	0.000137	0.000191415	0.000481841	0.000873614
KG diffusion	0.00013668	0.000191664	0.000481866	0.000873605
Ala diffusion	7.53756e-12	1.92623e-13	1.56202e-12	1.34664e-13
Asp diffusion	0.000136831	0.000191543	0.000481856	0.000873611
Glu diffusion	0.00013668	0.000191664	0.000481866	0.000873605
Gly diffusion	1.18639e-08	4.92644e-10	2.24351e-09	6.75575e-10
Ser diffusion	3.34013e-09	1.33748e-10	6.33536e-10	1.80494e-10
Arg exporter	8.52223e-13	2.1755e-14	1.76492e-13	1.52091e-14
Glu importer	4.70678e-10	1.19834e-11	9.73389e-11	8.37945e-12
His exporter	1.56638e-13	4.00088e-15	3.24661e-14	2.79662e-15
Ile exporter	1.14279e-12	2.92112e-14	2.36911e-13	2.04195e-14
Leu exporter	3.57099e-12	9.12569e-14	7.40022e-13	6.37982e-14
Lys exporter	1.51989e-12	3.88519e-14	3.1508e-13	2.71584e-14
Phe exporter	6.29503e-13	1.6087e-14	1.30453e-13	1.12465e-14
Ser importer	3.62383e-09	1.41721e-10	6.88777e-10	1.89076e-10
Thr exporter	2.7622e-10	7.05876e-12	5.72506e-11	4.93443e-12
Trp exporter	4.03584e-14	1.03047e-15	8.3762e-15	7.19871e-16
Tyr exporter	3.13314e-13	8.00678e-15	6.49287e-14	5.59759e-15
Val exporter	3.03074e-12	7.74508e-14	6.28065e-13	5.41463e-14
Proton sink/source for charge balancing of im-/export	2.11604e-10	5.54366e-12	4.45113e-11	3.86739e-12
Import Photon	1.55173e-05	4.62448e-07	3.06191e-06	4.8847e-07
Import CO2	6.03723e-08	1.53919e-09	1.2497e-08	1.07612e-09
Import H2O	4.00527e-08	1.02267e-09	8.29833e-09	7.14915e-10
Import Pi	4.15461e-14	6.26908e-16	6.09328e-15	4.16904e-16
Import NO3	9.594e-10	2.43621e-11	1.98089e-10	1.70392e-11
Import SO4	5.9392e-13	1.5169e-14	1.23083e-13	1.06037e-14
Export O2	9.03703e-08	2.30282e-09	1.87003e-08	1.6101e-09
Maintenance	7.85085e-09	8.8449e-10	1.78443e-09	1.21243e-09
Biomass	1.41659e-16	3.62012e-18	2.93563e-17	2.53084e-18

## Sheet: S. Figure 3
Supplementary Figure 3
Metabolic system	Value 1	Value 2	Value 3	Value 4	Value 5	Value 6	Value 7	Value 8	Value 9	Value 10	Value 11	Value 12	Value 13	Value 14	Value 15	Value 16	Value 17	Value 18	Value 19	Value 20	Value 21	Value 22	Value 23	Value 24	Value 25	Value 26	Value 27	Value 28	Value 29	Value 30	Value 31	Value 32	Value 33	Value 34	Value 35	Value 36	Value 37	Value 38	Value 39	Value 40	Value 41	Value 42	Value 43	Value 44	Value 45	Value 46	Value 47	Value 48	Value 49
AMP synthesis	0.08	0.08	0.26	-	-	-	-	-	-	-	-	-	-	-	-	-	-	-	-	-	-	-	-	-	-	-	-	-	-	-	-	-	-	-	-	-	-	-	-	-	-	-	-	-	-	-	-	-	-
arginine synthesis	0.18	0.18	0.18	0.18	0.18	0.18	0.18	0.18	0.26	-	-	-	-	-	-	-	-	-	-	-	-	-	-	-	-	-	-	-	-	-	-	-	-	-	-	-	-	-	-	-	-	-	-	-	-	-	-	-	-
aspartate synthesis	3.11	3.74	-2.74	-	-	-	-	-	-	-	-	-	-	-	-	-	-	-	-	-	-	-	-	-	-	-	-	-	-	-	-	-	-	-	-	-	-	-	-	-	-	-	-	-	-	-	-	-	-
Calvin-Benson cycle	59.19	219.14	302.29	63.42	65.35	65.35	32.22	31.94	64.15	31.82	95.97	-	-	-	-	-	-	-	-	-	-	-	-	-	-	-	-	-	-	-	-	-	-	-	-	-	-	-	-	-	-	-	-	-	-	-	-	-	-
cysteine synthesis	0.07	0.07	0.07	0.07	-	-	-	-	-	-	-	-	-	-	-	-	-	-	-	-	-	-	-	-	-	-	-	-	-	-	-	-	-	-	-	-	-	-	-	-	-	-	-	-	-	-	-	-	-
gluconeogenesis	14.07	-4.74	-4.74	-4.74	-28.06	28.06	3.66	1.73	1.64	-	-	-	-	-	-	-	-	-	-	-	-	-	-	-	-	-	-	-	-	-	-	-	-	-	-	-	-	-	-	-	-	-	-	-	-	-	-	-	-
glutamate degradation	0	-333.29	333.29	-	-	-	-	-	-	-	-	-	-	-	-	-	-	-	-	-	-	-	-	-	-	-	-	-	-	-	-	-	-	-	-	-	-	-	-	-	-	-	-	-	-	-	-	-	-
glutamate synthesis	6.2	-18.86	-0.24	-	-	-	-	-	-	-	-	-	-	-	-	-	-	-	-	-	-	-	-	-	-	-	-	-	-	-	-	-	-	-	-	-	-	-	-	-	-	-	-	-	-	-	-	-	-
glycine synthesis	2.69	2.69	0	0	0	17.76	19.02	-	-	-	-	-	-	-	-	-	-	-	-	-	-	-	-	-	-	-	-	-	-	-	-	-	-	-	-	-	-	-	-	-	-	-	-	-	-	-	-	-	-
glycolysis	24.74	83.15	3	3	219.14	63.42	65.35	65.35	-4.74	-4.74	-28.06	28.06	3.66	1.73	-	-	-	-	-	-	-	-	-	-	-	-	-	-	-	-	-	-	-	-	-	-	-	-	-	-	-	-	-	-	-	-	-	-	-
glyoxylate cycle	0.31	0.12	0.12	7.42	-	-	-	-	-	-	-	-	-	-	-	-	-	-	-	-	-	-	-	-	-	-	-	-	-	-	-	-	-	-	-	-	-	-	-	-	-	-	-	-	-	-	-	-	-
GMP synthesis	0	0	0	-	-	-	-	-	-	-	-	-	-	-	-	-	-	-	-	-	-	-	-	-	-	-	-	-	-	-	-	-	-	-	-	-	-	-	-	-	-	-	-	-	-	-	-	-	-
histidine synthesis	0.07	0.07	0.07	0.07	0.07	0.07	0.07	0.07	0.07	0.07	-	-	-	-	-	-	-	-	-	-	-	-	-	-	-	-	-	-	-	-	-	-	-	-	-	-	-	-	-	-	-	-	-	-	-	-	-	-	-
IMP synthesis	0	0	0	0	0	0	0	0	0.08	0.08	0.26	-	-	-	-	-	-	-	-	-	-	-	-	-	-	-	-	-	-	-	-	-	-	-	-	-	-	-	-	-	-	-	-	-	-	-	-	-	-
import	979.95	43.57	35.53	0.03	5.64	0.14	-	-	-	-	-	-	-	-	-	-	-	-	-	-	-	-	-	-	-	-	-	-	-	-	-	-	-	-	-	-	-	-	-	-	-	-	-	-	-	-	-	-	-
isoleucine synthesis	0.19	0.85	0.19	0.19	0.19	0.19	0.19	-	-	-	-	-	-	-	-	-	-	-	-	-	-	-	-	-	-	-	-	-	-	-	-	-	-	-	-	-	-	-	-	-	-	-	-	-	-	-	-	-	-
leucine synthesis	0.66	0.66	0.66	0.66	0.34	0.34	0.34	0.34	0.34	0.34	0.85	-	-	-	-	-	-	-	-	-	-	-	-	-	-	-	-	-	-	-	-	-	-	-	-	-	-	-	-	-	-	-	-	-	-	-	-	-	-
light reactions	122.49	244.99	489.97	227.84	104.99	-	-	-	-	-	-	-	-	-	-	-	-	-	-	-	-	-	-	-	-	-	-	-	-	-	-	-	-	-	-	-	-	-	-	-	-	-	-	-	-	-	-	-	-
lysine synthesis	3.48	3.48	0.22	0.22	0.22	0.22	0.22	0.15	-	-	-	-	-	-	-	-	-	-	-	-	-	-	-	-	-	-	-	-	-	-	-	-	-	-	-	-	-	-	-	-	-	-	-	-	-	-	-	-	-
methionine synthesis	3.25	3.25	0.07	0.07	0.07	0.07	-0.07	3.48	0.15	-	-	-	-	-	-	-	-	-	-	-	-	-	-	-	-	-	-	-	-	-	-	-	-	-	-	-	-	-	-	-	-	-	-	-	-	-	-	-	-
nucleotide metabolism	0.15	0.92	0	0	0	0	0	0	0	0	0	0	0	0.08	1.64	0	0	0	0	0	-	-	-	-	-	-	-	-	-	-	-	-	-	-	-	-	-	-	-	-	-	-	-	-	-	-	-	-	-
oxidative phosphorylation	27.22	27.34	13.67	68.23	0.12	-	-	-	-	-	-	-	-	-	-	-	-	-	-	-	-	-	-	-	-	-	-	-	-	-	-	-	-	-	-	-	-	-	-	-	-	-	-	-	-	-	-	-	-
pentose phosphate pathway	-359.75	359.75	-31.94	32.22	31.94	64.15	31.82	-	-	-	-	-	-	-	-	-	-	-	-	-	-	-	-	-	-	-	-	-	-	-	-	-	-	-	-	-	-	-	-	-	-	-	-	-	-	-	-	-	-
phenylalanine synthesis	0.25	0.25	0.14	-	-	-	-	-	-	-	-	-	-	-	-	-	-	-	-	-	-	-	-	-	-	-	-	-	-	-	-	-	-	-	-	-	-	-	-	-	-	-	-	-	-	-	-	-	-
photorespiration	36.78	36.78	36.78	18.39	17.76	19.48	19.48	19.48	19.48	19.02	19.02	19.02	19.02	-	-	-	-	-	-	-	-	-	-	-	-	-	-	-	-	-	-	-	-	-	-	-	-	-	-	-	-	-	-	-	-	-	-	-	-
proline synthesis	0.01	0.01	0.23	0.23	0.23	0.01	44.75	-	-	-	-	-	-	-	-	-	-	-	-	-	-	-	-	-	-	-	-	-	-	-	-	-	-	-	-	-	-	-	-	-	-	-	-	-	-	-	-	-	-
pyrophosphate recycling	2.1	3.53	-1.73	1.64	-	-	-	-	-	-	-	-	-	-	-	-	-	-	-	-	-	-	-	-	-	-	-	-	-	-	-	-	-	-	-	-	-	-	-	-	-	-	-	-	-	-	-	-	-
pyruvate decarboxylation	0.31	0.31	0.31	0.31	-	-	-	-	-	-	-	-	-	-	-	-	-	-	-	-	-	-	-	-	-	-	-	-	-	-	-	-	-	-	-	-	-	-	-	-	-	-	-	-	-	-	-	-	-
pyruvate metabolism	-2.43	279.34	274.82	44.76	0.78	0.78	0.78	0.78	0.12	0.12	-	-	-	-	-	-	-	-	-	-	-	-	-	-	-	-	-	-	-	-	-	-	-	-	-	-	-	-	-	-	-	-	-	-	-	-	-	-	-
serine synthesis	0.11	0.11	0.11	-	-	-	-	-	-	-	-	-	-	-	-	-	-	-	-	-	-	-	-	-	-	-	-	-	-	-	-	-	-	-	-	-	-	-	-	-	-	-	-	-	-	-	-	-	-
shikimate pathway	0.28	0.28	0.28	0.28	0.28	0.28	0.28	-	-	-	-	-	-	-	-	-	-	-	-	-	-	-	-	-	-	-	-	-	-	-	-	-	-	-	-	-	-	-	-	-	-	-	-	-	-	-	-	-	-
starch synthesis	1.2	1.2	1.2	0.59	0.6	0	-	-	-	-	-	-	-	-	-	-	-	-	-	-	-	-	-	-	-	-	-	-	-	-	-	-	-	-	-	-	-	-	-	-	-	-	-	-	-	-	-	-	-
sucrose degradation	0.59	0.04	0.6	1.64	1.64	1.64	-	-	-	-	-	-	-	-	-	-	-	-	-	-	-	-	-	-	-	-	-	-	-	-	-	-	-	-	-	-	-	-	-	-	-	-	-	-	-	-	-	-	-
sucrose synthesis	3.66	1.73	1.64	1.64	1.64	0.69	0.69	-	-	-	-	-	-	-	-	-	-	-	-	-	-	-	-	-	-	-	-	-	-	-	-	-	-	-	-	-	-	-	-	-	-	-	-	-	-	-	-	-	-
sulfur assimilation	0.14	0.14	0.14	0.14	-	-	-	-	-	-	-	-	-	-	-	-	-	-	-	-	-	-	-	-	-	-	-	-	-	-	-	-	-	-	-	-	-	-	-	-	-	-	-	-	-	-	-	-	-
THF recycling	0.08	0.08	0	0.07	-0.07	-	-	-	-	-	-	-	-	-	-	-	-	-	-	-	-	-	-	-	-	-	-	-	-	-	-	-	-	-	-	-	-	-	-	-	-	-	-	-	-	-	-	-	-
threonine synthesis	3.18	3.25	3.25	3.48	-	-	-	-	-	-	-	-	-	-	-	-	-	-	-	-	-	-	-	-	-	-	-	-	-	-	-	-	-	-	-	-	-	-	-	-	-	-	-	-	-	-	-	-	-
transport	0.14	5.64	38.05	25.04	0	0	0	-48.05	58.18	-1.93	36.78	19.02	0	-4.6	4.6	4.51	-53.56	-53.36	106.69	6.68	6.6	-45.9	30.96	30.68	-23.99	16.11	16.21	-36.79	0.01	0.23	44.52	44.52	0	0.26	0.07	0	0	0	38.95	-85.71	13.67	18.39	58.63	-19.79	84.67	-32.34	-36.78	0.59	-19.72
tricarboxylic acid cycle	0.31	0.12	0.12	0.12	7.42	0.31	-	-	-	-	-	-	-	-	-	-	-	-	-	-	-	-	-	-	-	-	-	-	-	-	-	-	-	-	-	-	-	-	-	-	-	-	-	-	-	-	-	-	-
tryptophan synthesis	0.04	0.04	0.04	0.04	0.04	0.04	-	-	-	-	-	-	-	-	-	-	-	-	-	-	-	-	-	-	-	-	-	-	-	-	-	-	-	-	-	-	-	-	-	-	-	-	-	-	-	-	-	-	-
tyrosine synthesis	0.1	0.25	0.25	-	-	-	-	-	-	-	-	-	-	-	-	-	-	-	-	-	-	-	-	-	-	-	-	-	-	-	-	-	-	-	-	-	-	-	-	-	-	-	-	-	-	-	-	-	-
UMP synthesis	0	0	0	0	0	0.18	-	-	-	-	-	-	-	-	-	-	-	-	-	-	-	-	-	-	-	-	-	-	-	-	-	-	-	-	-	-	-	-	-	-	-	-	-	-	-	-	-	-	-
valine synthesis	0.31	0.66	0.66	0.66	0.66	0.85	-	-	-	-	-	-	-	-	-	-	-	-	-	-	-	-	-	-	-	-	-	-	-	-	-	-	-	-	-	-	-	-	-	-	-	-	-	-	-	-	-	-	-
[truncated: 27 more columns]

## Sheet: S. Figure 4A
Supplementary Figure 4A
Pearson correlation coefficient using enzymatic SNPs
1	0.0320007	0.163815	0.00390981	-0.013204	0.0963014	0.0544604	0.126444	0.0842954	-0.0153999	0.132775	0.101446	0.0561369	0.0894327	0.150565	0.0992961	0.0405578	0.1213	0.113199	0.0778669	0.137556	0.0716585	0.190767	0.113761	0.0833503	0.0310012	-0.0171047	0.0444454	0.156996	-0.00432105	0.0808681	0.0865784	0.00901999	0.0436827	0.106082	0.116693	0.0584532	0.0825119	0.0528237	0.0775895	0.0142675	0.0720817	-0.024362	0.0795292	0.120314	0.11525	0.140861	0.0921741	0.0953415	-0.00219867
0.0320007	1	0.0214315	0.0901828	-0.0158522	0.0277464	0.0117731	0.115358	0.118944	0.00122908	0.0194679	-0.0331059	0.0225741	0.0776676	0.0722841	0.0507493	-0.00574878	0.121977	0.030482	0.0321775	0.0475611	0.0355428	0.0965404	0.100059	0.211025	-0.00114654	0.0126201	-0.0594318	-0.027486	0.0250042	0.120754	0.0703025	-0.0257843	-0.0245294	-0.0121574	0.000255607	0.0102876	-0.0558082	0.0789316	0.00874057	0.553101	-0.0671623	-0.0458043	-0.00925152	0.0225741	0.0409541	0.120087	0.0568179	0.0546062	0.0248953
0.163815	0.0214315	1	0.0828577	0.124091	0.0646367	0.151865	0.118811	0.071134	-0.0932039	0.0758984	0.107781	0.0792224	0.0617176	0.0797532	0.108423	0.049336	0.162113	0.194675	0.0404413	0.105835	0.180948	0.145365	0.109088	0.0154544	0.13213	0.0124699	0.107365	0.0786644	0.137907	0.0544186	0.0683457	0.179437	0.0945118	0.120309	0.171829	0.053502	0.0914229	0.122412	0.17412	-0.0165683	0.238028	0.0355216	0.141226	0.0596785	0.171077	0.121811	0.126516	0.198303	0.0801108
0.00390981	0.0901828	0.0828577	1	0.0940416	0.0861469	-0.030529	0.0606141	0.107374	0.0135382	0.0510396	0.136845	0.0235208	0.160755	0.0846107	0.0799619	0.149123	0.107964	0.0799619	0.116646	0.111579	0.2477	0.202428	0.0120479	0.0680218	0.0353608	0.136892	0.152659	0.0378931	0.0496967	0.0132075	0.0782866	0.0926222	0.00257242	0.0455079	0.0536189	0.0820919	0.0391544	0.40496	0.0654888	0.00926658	0.0561524	0.137196	0.16861	0.0724167	0.114905	0.117602	0.0632543	0.0235934	0.142029
-0.013204	-0.0158522	0.124091	0.0940416	1	0.0925747	0.0367309	-0.0551909	0.0930762	0.0070775	-0.0268497	0.0795605	0.0688076	0.0293656	0.0239056	0.10202	0.0480015	0.00240916	0.0939428	0.126155	0.130244	0.12934	0.0267947	0.0211114	-0.00292111	0.139838	0.0838572	0.0995186	0.120871	0.110822	0.0838711	0.0443754	0.142723	0.0374009	0.0924676	0.144289	0.0926414	0.151674	0.0661895	0.118306	-0.0207985	0.204711	0.057827	0.0822251	0.125546	0.131861	0.0514601	0.0498533	0.144845	0.081516
0.0963014	0.0277464	0.0646367	0.0861469	0.0925747	1	-0.0690404	0.085667	0.110572	-0.0432019	0.0900004	0.0638701	0.0462795	0.0964729	0.00563333	0.0671874	0.0812057	0.102657	0.0171943	0.0926274	0.0193901	0.107954	0.0993693	-0.00830211	0.0762874	0.0890024	0.0421955	0.0509444	0.0544719	0.0564576	0.0983092	0.0605252	0.0810286	0.0283039	-0.0371609	0.00661582	0.0910121	0.0351144	0.117238	0.0295861	-0.00141158	0.0155654	0.0411722	0.0613952	0.0407055	-0.00993663	0.0544723	0.0375759	0.051333	0.0525766
0.0544604	0.0117731	0.151865	-0.030529	0.0367309	-0.0690404	1	0.117781	0.0864888	0.0704002	0.0389078	0.017891	0.0800204	0.0198425	0.0422595	0.10829	-0.0278769	0.0370518	0.184138	-0.0484411	0.0502166	-0.0272806	0.0795179	0.0511144	-0.0187053	0.00399879	-0.0257468	-0.00366415	0.106139	0.255093	0.0495722	-0.0296032	0.159279	0.143297	0.231638	0.241685	0.0265587	0.169561	0.0295411	0.182992	-0.0515745	0.246008	-0.0520665	-0.0132945	0.0009822	0.213421	0.077797	0.0529916	0.25578	-0.0265327
0.126444	0.115358	0.118811	0.0606141	-0.0551909	0.085667	0.117781	1	0.138241	-0.0327665	0.101337	-0.0274366	0.0540645	0.0832855	0.0404969	0.119324	0.00952563	0.0860181	0.0502398	0.0681407	0.116783	0.104781	0.115062	0.0138818	0.143973	-0.00745307	0.0100014	0.0798483	0.0172977	0.0835197	0.116627	0.0129667	0.0885703	0.0588754	0.0395199	0.114754	0.0720551	0.0636477	0.140716	0.0675836	0.0728285	0.0752129	-0.0492084	0.030609	0.0425105	0.139905	0.0315698	0.125844	0.0867421	-0.0393103
0.0842954	0.118944	0.071134	0.107374	0.0930762	0.110572	0.0864888	0.138241	1	0.0316271	0.0252723	0.0536674	0.129504	0.0463814	0.187478	0.119649	0.00388494	0.163648	0.159665	0.0795762	0.136016	0.0850648	0.176386	0.166713	0.0280948	0.0181971	0.044646	0.124097	0.0879906	0.0815908	0.040866	0.130846	0.115649	0.0910659	0.0998621	0.108923	0.134436	0.0691082	0.202844	0.104382	0.100658	0.0388237	-0.00441786	0.0940267	0.00617045	0.0945911	0.0794934	0.16937	0.0352652	0.0462296
-0.0153999	0.00122908	-0.0932039	0.0135382	0.0070775	-0.0432019	0.0704002	-0.0327665	0.0316271	1	-0.0475458	0.101478	0.03156	0.0383255	0.00871482	0.0675214	0.0737512	-0.0355184	0.024502	-0.0133943	0.02558	0.01163	0.0193033	0.0692734	0.000244541	0.0666678	0.0370918	0.076266	0.118524	0.0758215	0.0868334	0.0657753	-0.0453707	0.0110585	-0.0237022	0.0474185	-0.00278283	0.0345731	-0.00520655	0.0128831	0.0326474	0.00809422	0.0736644	0.00507026	0.0558424	0.0497815	0.00283355	0.0287895	0.0164232	-0.0566077
0.132775	0.0194679	0.0758984	0.0510396	-0.0268497	0.0900004	0.0389078	0.101337	0.0252723	-0.0475458	1	0.0768377	0.0615544	0.152147	0.0467439	0.071633	0.0913078	0.0135206	0.0406285	0.0569539	0.0574414	0.067656	0.0558184	-0.048669	0.0230719	0.0621611	0.0122182	0.0321145	-0.0121914	0.0197523	0.159522	0.057797	-0.0211514	0.0321727	0.10069	0.0802235	-0.0518673	-0.000197674	0.0253731	0.00665398	0.0789795	0.0616257	0.0825091	0.00428168	0.0417558	0.0747684	-0.019635	0.0611437	0.0114104	-0.0121716
0.101446	-0.0331059	0.107781	0.136845	0.0795605	0.0638701	0.017891	-0.0274366	0.0536674	0.101478	0.0768377	1	0.173136	0.0856306	-0.0219908	0.0777238	0.299733	0.000707783	0.0521046	0.0941905	0.0974658	0.0772591	0.112539	0.0211846	0.0262413	0.0911328	0.0521898	0.118862	0.158436	0.0653947	0.155957	0.0811298	0.0761646	0.126116	0.0672458	0.0621359	0.0512023	0.0392514	0.146788	0.15533	-0.059331	0.121441	0.120032	0.1005	0.11315	0.0727797	0.109675	0.10991	0.0453926	0.067623
0.0561369	0.0225741	0.0792224	0.0235208	0.0688076	0.0462795	0.0800204	0.0540645	0.129504	0.03156	0.0615544	0.173136	1	0.0749744	0.0317815	0.173684	0.0909218	0.0453276	0.0963487	0.0820632	0.0883672	0.0736384	0.10904	0.0705558	-0.0232969	0.0708464	-0.00677601	0.132296	0.098927	0.0926554	0.0797526	0.0886532	0.150076	0.17082	0.0639446	0.11709	0.087167	0.188222	0.146037	0.12099	0.0675655	0.120532	0.111401	0.0594146	0.114742	0.0942391	0.0847246	0.174807	0.160239	-0.0094339
0.0894327	0.0776676	0.0617176	0.160755	0.0293656	0.0964729	0.0198425	0.0832855	0.0463814	0.0383255	0.152147	0.0856306	0.0749744	1	0.093292	0.11205	0.0479947	0.100846	0.0127886	0.129927	0.0368172	0.20116	0.117501	-0.00849011	0.0800755	0.0560261	0.12664	0.119008	0.0926846	0.128301	0.0961542	0.125301	-0.0179445	0.021547	0.0613997	0.105909	0.0839105	0.0601617	0.160318	0.0605025	0.072392	0.0505573	0.0784156	0.0659118	0.063256	0.11333	0.0548074	0.050845	0.134557	0.00961889
0.150565	0.0722841	0.0797532	0.0846107	0.0239056	0.00563333	0.0422595	0.0404969	0.187478	0.00871482	0.0467439	-0.0219908	0.0317815	0.093292	1	0.0765964	0.0442028	0.2118	0.114738	0.121251	0.155006	0.18598	0.255448	0.119406	0.0790275	0.0930316	0.15154	0.0817687	0.153332	0.0509028	0.0518967	0.166588	0.0832646	0.0139344	0.0256243	0.0415721	0.182304	0.036991	0.154402	0.0140895	0.0566805	0.0492772	0.00315209	0.10575	0.113798	0.088838	0.212664	0.119261	0.0293946	-0.0359644
0.0992961	0.0507493	0.108423	0.0799619	0.10202	0.0671874	0.10829	0.119324	0.119649	0.0675214	0.071633	0.0777238	0.173684	0.11205	0.0765964	1	0.0946179	0.162023	0.280702	-0.00330151	0.086938	0.122335	-0.0124967	0.0974396	0.0744516	0.0472124	0.00761453	0.16114	0.108735	0.129416	0.0728106	0.053763	0.233031	0.169382	0.109087	0.168496	0.0337953	0.26659	0.0824407	0.223366	-0.0302406	0.164338	-0.0501195	0.112288	0.0361991	0.143744	0.109924	0.0471195	0.22895	-0.0765284
0.0405578	-0.00574878	0.049336	0.149123	0.0480015	0.0812057	-0.0278769	0.00952563	0.00388494	0.0737512	0.0913078	0.299733	0.0909218	0.0479947	0.0442028	0.0946179	1	-0.0324146	0.0293979	0.093273	0.00776547	0.0413893	0.0437422	0.000299549	0.0376389	0.0943675	0.0575124	0.0303147	0.0132746	0.108194	0.154548	0.0535333	0.0989834	0.116358	0.00864721	0.0722282	0.0342563	0.114761	0.0858773	0.184053	-0.0111658	0.102009	0.104323	0.04242	0.11001	0.0473861	0.103586	0.134603	0.0148446	-0.0310706
0.1213	0.121977	0.162113	0.107964	0.00240916	0.102657	0.0370518	0.0860181	0.163648	-0.0355184	0.0135206	0.000707783	0.0453276	0.100846	0.2118	0.162023	-0.0324146	1	0.159087	0.09298	0.117083	0.150667	0.13809	0.158973	0.083088	0.0905792	0.141426	0.0911507	0.188035	0.0385831	0.0361238	0.157411	0.127369	0.0768956	0.0844883	0.0720003	0.233268	0.123095	0.163741	0.109647	0.0778124	0.0504757	-0.000452308	0.168064	0.0276539	0.0903841	0.125997	0.115428	0.15239	0.0980059
0.113199	0.030482	0.194675	0.0799619	0.0939428	0.0171943	0.184138	0.0502398	0.159665	0.024502	0.0406285	0.0521046	0.0963487	0.0127886	0.114738	0.280702	0.0293979	0.159087	1	-0.000500601	0.0758022	0.0806002	0.104782	0.170583	0.0124426	0.069471	0.0491448	0.13343	0.133943	0.16136	0.0728106	0.0230658	0.151781	0.149402	0.202406	0.171281	0.00758052	0.139347	0.161514	0.234591	-0.0214203	0.246235	-0.0804442	0.0838795	0.0447919	0.208655	0.0605193	0.0586008	0.211474	0.0158508
0.0778669	0.0321775	0.0404413	0.116646	0.126155	0.0926274	-0.0484411	0.0681407	0.0795762	-0.0133943	0.0569539	0.0941905	0.0820632	0.129927	0.121251	-0.00330151	0.093273	0.09298	-0.000500601	1	0.128636	0.228826	0.135534	-0.00616578	0.106738	0.187873	0.153863	0.195461	0.139732	0.163642	0.0823411	0.126483	-0.00526405	0.0527167	0.0786631	0.011926	0.118694	0.0734515	0.145258	0.0624117	0.0889455	0.0648945	0.152596	0.119575	0.146708	0.0973228	0.0818498	0.169059	-0.00992541	0.0941189
0.137556	0.0475611	0.105835	0.111579	0.130244	0.0193901	0.0502166	0.116783	0.136016	0.02558	0.0574414	0.0974658	0.0883672	0.0368172	0.155006	0.086938	0.00776547	0.117083	0.0758022	0.128636	1	0.138399	0.138038	0.0961786	0.00245971	0.0705564	0.178065	0.146035	0.120441	0.042386	-0.00751069	0.123581	0.0274086	0.0479624	0.0622752	0.0504302	0.0655906	0.0436878	0.170048	0.0709683	0.0299838	0.11496	0.0739659	0.169747	0.202906	0.199445	0.102738	0.0853123	0.113886	0.0527072
0.0716585	0.0355428	0.180948	0.2477	0.12934	0.107954	-0.0272806	0.104781	0.0850648	0.01163	0.067656	0.0772591	0.0736384	0.20116	0.18598	0.122335	0.0413893	0.150667	0.0806002	0.228826	0.138399	1	0.118146	0.00762675	0.0264442	0.105009	0.327652	0.226209	0.14419	0.101108	0.0680446	0.23972	0.0662943	0.0555594	0.0855291	0.0279169	0.169911	0.0779412	0.182973	0.0647072	0.0264198	0.10039	0.167195	0.179994	0.143438	0.146318	0.116145	0.0537717	0.0875729	0.0575988
0.190767	0.0965404	0.145365	0.202428	0.0267947	0.0993693	0.0795179	0.115062	0.176386	0.0193033	0.0558184	0.112539	0.10904	0.117501	0.255448	-0.0124967	0.0437422	0.13809	0.104782	0.135534	0.138038	0.118146	1	0.157996	0.0806346	-0.026113	0.0310533	0.0283557	0.149234	0.159646	0.00719291	0.152325	0.0508642	0.0154268	0.0368796	0.0898258	0.188942	0.0314625	0.221229	0.0145431	0.0421166	0.014027	-0.0216861	0.00438809	0.125852	0.118165	0.299864	0.1425	0.00657537	0.0394589
0.113761	0.100059	0.109088	0.0120479	0.0211114	-0.00830211	0.0511144	0.0138818	0.166713	0.0692734	-0.048669	0.0211846	0.0705558	-0.00849011	0.119406	0.0974396	0.000299549	0.158973	0.170583	-0.00616578	0.0961786	0.00762675	0.157996	1	0.0180019	0.0816663	-0.00152916	0.097992	0.0600869	0.0891536	-0.00564232	0.162655	0.11405	0.0242963	0.0737629	0.0859992	0.175792	0.0301729	0.112153	0.0486222	0.0188112	0.137203	0.0718364	0.105659	0.0762017	0.0501316	0.184518	0.132416	0.144213	0.0625342
0.0833503	0.211025	0.0154544	0.0680218	-0.00292111	0.0762874	-0.0187053	0.143973	0.0280948	0.000244541	0.0230719	0.0262413	-0.0232969	0.0800755	0.0790275	0.0744516	0.0376389	0.083088	0.0124426	0.106738	0.00245971	0.0264442	0.0806346	0.0180019	1	0.0154544	0.021006	-0.039027	0.0458906	0.0541633	0.0932651	0.0385071	-0.00968969	-0.0185619	-0.059216	0.044464	0.0488018	0.00799682	0.0365277	0.00942495	0.145754	-0.0220341	-0.0263807	-0.0013288	-0.0232969	0.0190313	0.0750663	0.0271315	0.0372968	0.096154
0.0310012	-0.00114654	0.13213	0.0353608	0.139838	0.0890024	0.00399879	-0.00745307	0.0181971	0.0666678	0.0621611	0.0911328	0.0708464	0.0560261	0.0930316	0.0472124	0.0943675	0.0905792	0.069471	0.187873	0.0705564	0.105009	-0.026113	0.0816663	0.0154544	1	0.0789762	0.158684	0.111427	0.115262	0.0135408	0.0221018	0.0521515	0.0555594	0.106932	0.0496396	0.0790552	0.14535	0.0205597	0.0865897	-0.0194342	0.177468	0.290807	0.191071	0.0792224	0.0857965	0.104814	0.115325	0.0478235	0.0547849
-0.0171047	0.0126201	0.0124699	0.136892	0.0838572	0.0421955	-0.0257468	0.0100014	0.044646	0.0370918	0.0122182	0.0521898	-0.00677601	0.12664	0.15154	0.00761453	0.0575124	0.141426	0.0491448	0.153863	0.178065	0.327652	0.0310533	-0.00152916	0.021006	0.0789762	1	0.243894	0.116021	0.0788289	0.0411522	0.262383	0.0358517	0.0669434	0.0934459	-0.000650745	0.142412	0.0517429	0.0993922	0.0482697	0.0544535	0.0876524	0.167923	0.212417	0.219457	0.0253232	0.0886477	0.0579239	0.0939774	0.126815
0.0444454	-0.0594318	0.107365	0.152659	0.0995186	0.0509444	-0.00366415	0.0798483	0.124097	0.076266	0.0321145	0.118862	0.132296	0.119008	0.0817687	0.16114	0.0303147	0.0911507	0.13343	0.195461	0.146035	0.226209	0.0283557	0.097992	-0.039027	0.158684	0.243894	1	0.143799	0.011264	0.0136535	0.230749	0.154119	0.0835534	0.124984	0.0549502	0.17287	0.128624	0.17708	0.130053	-0.00411849	0.127733	0.297565	0.237607	0.10449	0.0611153	0.0402889	0.165609	0.0936962	0.0888803
0.156996	-0.027486	0.0786644	0.0378931	0.120871	0.0544719	0.106139	0.0172977	0.0879906	0.118524	-0.0121914	0.158436	0.098927	0.0926846	0.153332	0.108735	0.0132746	0.188035	0.133943	0.139732	0.120441	0.14419	0.149234	0.0600869	0.0458906	0.111427	0.116021	0.143799	1	0.132297	0.0933147	0.13196	0.0744648	0.072323	0.183701	0.0829962	0.127269	0.100595	0.150801	0.117483	0.00816475	0.0454963	0.0930822	0.06661	0.104548	0.191481	0.16455	0.104278	0.147276	-0.00502883
-0.00432105	0.0250042	0.137907	0.0496967	0.110822	0.0564576	0.255093	0.0835197	0.0815908	0.0758215	0.0197523	0.0653947	0.0926554	0.128301	0.0509028	0.129416	0.108194	0.0385831	0.16136	0.163642	0.042386	0.101108	0.159646	0.0891536	0.0541633	0.115262	0.0788289	0.011264	0.132297	1	0.084443	0.00837429	0.14533	0.0858566	0.175392	0.167807	0.0932215	0.149878	0.156949	0.154636	-0.0047508	0.223031	0.0106022	-0.0380291	0.0955695	0.253764	0.00804005	0.0804066	0.256208	-0.0601978
0.0808681	0.120754	0.0544186	0.0132075	0.0838711	0.0983092	0.0495722	0.116627	0.040866	0.0868334	0.159522	0.155957	0.0797526	0.0961542	0.0518967	0.0728106	0.154548	0.0361238	0.0728106	0.0823411	-0.00751069	0.0680446	0.00719291	-0.00564232	0.0932651	0.0135408	0.0411522	0.0136535	0.0933147	0.084443	1	0.061099	0.100646	0.0728106	0.0465724	0.0559943	0.0222402	0.0791137	0.0182933	0.0985202	0.115528	0.0680824	-0.0417478	0.033683	0.0601143	0.0728016	0.0682157	0.0822562	0.136358	-0.00997248
0.0865784	0.0703025	0.0683457	0.0782866	0.0443754	0.0605252	-0.0296032	0.0129667	0.130846	0.0657753	0.057797	0.0811298	0.0886532	0.125301	0.166588	0.053763	0.0535333	0.157411	0.0230658	0.126483	0.123581	0.23972	0.152325	0.162655	0.0385071	0.0221018	0.262383	0.230749	0.13196	0.00837429	0.061099	1	0.0728298	0.0565537	0.0655849	0.00185745	0.176742	-0.00448959	0.0767819	0.0412189	0.0787768	0.0270835	0.179691	0.0842003	0.200667	0.00974204	0.0773631	0.175373	0.116939	0.120578
0.00901999	-0.0257843	0.179437	0.0926222	0.142723	0.0810286	0.159279	0.0885703	0.115649	-0.0453707	-0.0211514	0.0761646	0.150076	-0.0179445	0.0832646	0.233031	0.0989834	0.127369	0.151781	-0.00526405	0.0274086	0.0662943	0.0508642	0.11405	-0.00968969	0.0521515	0.0358517	0.154119	0.0744648	0.14533	0.100646	0.0728298	1	0.235933	0.191181	0.232023	0.0953905	0.278318	0.0957717	0.270704	-0.0174126	0.193385	0.0462154	0.134522	0.0336015	0.109348	0.0516252	0.0475043	0.19607	0.0653096
0.0436827	-0.0245294	0.0945118	0.00257242	0.0374009	0.0283039	0.143297	0.0588754	0.0910659	0.0110585	0.0321727	0.126116	0.17082	0.021547	0.0139344	0.169382	0.116358	0.0768956	0.149402	0.0527167	0.0479624	0.0555594	0.0154268	0.0242963	-0.0185619	0.0555594	0.0669434	0.0835534	0.072323	0.0858566	0.0728106	0.0565537	0.235933	1	0.205151	0.193566	0.0425336	0.313615	-0.0135768	0.422602	0.0256209	0.178458	0.0959904	0.109447	0.136449	0.152211	0.092487	0.0930446	0.153218	0.0418324
0.106082	-0.0121574	0.120309	0.0455079	0.0924676	-0.0371609	0.231638	0.0395199	0.0998621	-0.0237022	0.10069	0.0672458	0.0639446	0.0613997	0.0256243	0.109087	0.00864721	0.0844883	0.202406	0.0786631	0.0622752	0.0855291	0.0368796	0.0737629	-0.059216	0.106932	0.0934459	0.124984	0.183701	0.175392	0.0465724	0.0655849	0.191181	0.205151	1	0.226495	0.0699884	0.178276	0.0571198	0.151349	-0.0381054	0.241775	0.0696067	0.00733238	0.0804698	0.235392	0.00308863	0.0389172	0.126005	0.0206961
0.116693	0.000255607	0.171829	0.0536189	0.144289	0.00661582	0.241685	0.114754	0.108923	0.0474185	0.0802235	0.0621359	0.11709	0.105909	0.0415721	0.168496	0.0722282	0.0720003	0.171281	0.011926	0.0504302	0.0279169	0.0898258	0.0859992	0.044464	0.0496396	-0.000650745	0.0549502	0.0829962	0.167807	0.0559943	0.00185745	0.232023	0.193566	0.226495	1	0.0407396	0.219959	0.0882072	0.227858	0.00772852	0.237034	0.0505766	0.106812	0.0192545	0.205812	0.0864786	0.130897	0.211297	-0.0226237
0.0584532	0.0102876	0.053502	0.0820919	0.0926414	0.0910121	0.0265587	0.0720551	0.134436	-0.00278283	-0.0518673	0.0512023	0.087167	0.0839105	0.182304	0.0337953	0.0342563	0.233268	0.00758052	0.118694	0.0655906	0.169911	0.188942	0.175792	0.0488018	0.0790552	0.142412	0.17287	0.127269	0.0932215	0.0222402	0.176742	0.0953905	0.0425336	0.0699884	0.0407396	1	0.0801777	0.13746	0.0694677	0.00108397	0.0567691	0.129239	0.0953606	0.0345553	0.0473899	0.180018	0.124644	0.0458743	0.060409
0.0825119	-0.0558082	0.0914229	0.0391544	0.151674	0.0351144	0.169561	0.0636477	0.0691082	0.0345731	-0.000197674	0.0392514	0.188222	0.0601617	0.036991	0.26659	0.114761	0.123095	0.139347	0.0734515	0.0436878	0.0779412	0.0314625	0.0301729	0.00799682	0.14535	0.0517429	0.128624	0.100595	0.149878	0.0791137	-0.00448959	0.278318	0.313615	0.178276	0.219959	0.0801777	1	0.0596285	0.345151	-0.0289344	0.180047	0.0355819	0.163445	0.110501	0.222907	0.0747569	0.115909	0.142278	-0.0224839
0.0528237	0.0789316	0.122412	0.40496	0.0661895	0.117238	0.0295411	0.140716	0.202844	-0.00520655	0.0253731	0.146788	0.146037	0.160318	0.154402	0.0824407	0.0858773	0.163741	0.161514	0.145258	0.170048	0.182973	0.221229	0.112153	0.0365277	0.0205597	0.0993922	0.17708	0.150801	0.156949	0.0182933	0.0767819	0.0957717	-0.0135768	0.0571198	0.0882072	0.13746	0.0596285	1	0.108893	0.060842	0.14502	0.0686768	0.144232	0.0865257	0.133008	0.100332	0.111711	0.0855874	0.101343
0.0775895	0.00874057	0.17412	0.0654888	0.118306	0.0295861	0.182992	0.0675836	0.104382	0.0128831	0.00665398	0.15533	0.12099	0.0605025	0.0140895	0.223366	0.184053	0.109647	0.234591	0.0624117	0.0709683	0.0647072	0.0145431	0.0486222	0.00942495	0.0865897	0.0482697	0.130053	0.117483	0.154636	0.0985202	0.0412189	0.270704	0.422602	0.151349	0.227858	0.0694677	0.345151	0.108893	1	-0.0331177	0.186631	0.0658015	0.0940747	0.12099	0.146908	0.0841077	0.123562	0.18401	0.0368281
0.0142675	0.553101	-0.0165683	0.00926658	-0.0207985	-0.00141158	-0.0515745	0.0728285	0.100658	0.0326474	0.0789795	-0.059331	0.0675655	0.072392	0.0566805	-0.0302406	-0.0111658	0.0778124	-0.0214203	0.0889455	0.0299838	0.0264198	0.0421166	0.0188112	0.145754	-0.0194342	0.0544535	-0.00411849	0.00816475	-0.0047508	0.115528	0.0787768	-0.0174126	0.0256209	-0.0381054	0.00772852	0.00108397	-0.0289344	0.060842	-0.0331177	1	-0.0555123	0.0324295	0.038194	0.0498638	0.0165079	0.0258905	0.0668573	0.0460875	0.0520746
0.0720817	-0.0671623	0.238028	0.0561524	0.204711	0.0155654	0.246008	0.0752129	0.0388237	0.00809422	0.0616257	0.121441	0.120532	0.0505573	0.0492772	0.164338	0.102009	0.0504757	0.246235	0.0648945	0.11496	0.10039	0.014027	0.137203	-0.0220341	0.177468	0.0876524	0.127733	0.0454963	0.223031	0.0680824	0.0270835	0.193385	0.178458	0.241775	0.237034	0.0567691	0.180047	0.14502	0.186631	-0.0555123	1	0.0659493	0.099261	0.134701	0.244698	0.0399514	0.0946722	0.235442	-0.00719215
-0.024362	-0.0458043	0.0355216	0.137196	0.057827	0.0411722	-0.0520665	-0.0492084	-0.00441786	0.0736644	0.0825091	0.120032	0.111401	0.0784156	0.00315209	-0.0501195	0.104323	-0.000452308	-0.0804442	0.152596	0.0739659	0.167195	-0.0216861	0.0718364	-0.0263807	0.290807	0.167923	0.297565	0.0930822	0.0106022	-0.0417478	0.179691	0.0462154	0.0959904	0.0696067	0.0505766	0.129239	0.0355819	0.0686768	0.0658015	0.0324295	0.0659493	1	0.221665	0.105868	0.0487617	-0.0222576	0.186126	-0.0086077	0.0291642
0.0795292	-0.00925152	0.141226	0.16861	0.0822251	0.0613952	-0.0132945	0.030609	0.0940267	0.00507026	0.00428168	0.1005	0.0594146	0.0659118	0.10575	0.112288	0.04242	0.168064	0.0838795	0.119575	0.169747	0.179994	0.00438809	0.105659	-0.0013288	0.191071	0.212417	0.237607	0.06661	-0.0380291	0.033683	0.0842003	0.134522	0.109447	0.00733238	0.106812	0.0953606	0.163445	0.144232	0.0940747	0.038194	0.099261	0.221665	1	0.12213	0.109693	0.116	0.207488	0.112754	0.0998051
0.120314	0.0225741	0.0596785	0.0724167	0.125546	0.0407055	0.0009822	0.0425105	0.00617045	0.0558424	0.0417558	0.11315	0.114742	0.063256	0.113798	0.0361991	0.11001	0.0276539	0.0447919	0.146708	0.202906	0.143438	0.125852	0.0762017	-0.0232969	0.0792224	0.219457	0.10449	0.104548	0.0955695	0.0601143	0.200667	0.0336015	0.136449	0.0804698	0.0192545	0.0345553	0.110501	0.0865257	0.12099	0.0498638	0.134701	0.105868	0.12213	1	0.0970712	0.0993058	0.122962	0.116396	0.0340192
0.11525	0.0409541	0.171077	0.114905	0.131861	-0.00993663	0.213421	0.139905	0.0945911	0.0497815	0.0747684	0.0727797	0.0942391	0.11333	0.088838	0.143744	0.0473861	0.0903841	0.208655	0.0973228	0.199445	0.146318	0.118165	0.0501316	0.0190313	0.0857965	0.0253232	0.0611153	0.191481	0.253764	0.0728016	0.00974204	0.109348	0.152211	0.235392	0.205812	0.0473899	0.222907	0.133008	0.146908	0.0165079	0.244698	0.0487617	0.109693	0.0970712	1	0.134043	0.0711834	0.277787	-0.0221744
0.140861	0.120087	0.121811	0.117602	0.0514601	0.0544723	0.077797	0.0315698	0.0794934	0.00283355	-0.019635	0.109675	0.0847246	0.0548074	0.212664	0.109924	0.103586	0.125997	0.0605193	0.0818498	0.102738	0.116145	0.299864	0.184518	0.0750663	0.104814	0.0886477	0.0402889	0.16455	0.00804005	0.0682157	0.0773631	0.0516252	0.092487	0.00308863	0.0864786	0.180018	0.0747569	0.100332	0.0841077	0.0258905	0.0399514	-0.0222576	0.116	0.0993058	0.134043	1	0.0549105	0.0287716	0.061002
0.0921741	0.0568179	0.126516	0.0632543	0.0498533	0.0375759	0.0529916	0.125844	0.16937	0.0287895	0.0611437	0.10991	0.174807	0.050845	0.119261	0.0471195	0.134603	0.115428	0.0586008	0.169059	0.0853123	0.0537717	0.1425	0.132416	0.0271315	0.115325	0.0579239	0.165609	0.104278	0.0804066	0.0822562	0.175373	0.0475043	0.0930446	0.0389172	0.130897	0.124644	0.115909	0.111711	0.123562	0.0668573	0.0946722	0.186126	0.207488	0.122962	0.0711834	0.0549105	1	0.0572754	0.0130492
0.0953415	0.0546062	0.198303	0.0235934	0.144845	0.051333	0.25578	0.0867421	0.0352652	0.0164232	0.0114104	0.0453926	0.160239	0.134557	0.0293946	0.22895	0.0148446	0.15239	0.211474	-0.00992541	0.113886	0.0875729	0.00657537	0.144213	0.0372968	0.0478235	0.0939774	0.0936962	0.147276	0.256208	0.136358	0.116939	0.19607	0.153218	0.126005	0.211297	0.0458743	0.142278	0.0855874	0.18401	0.0460875	0.235442	-0.0086077	0.112754	0.116396	0.277787	0.0287716	0.0572754	1	-0.0102929
-0.00219867	0.0248953	0.0801108	0.142029	0.081516	0.0525766	-0.0265327	-0.0393103	0.0462296	-0.0566077	-0.0121716	0.067623	-0.0094339	0.00961889	-0.0359644	-0.0765284	-0.0310706	0.0980059	0.0158508	0.0941189	0.0527072	0.0575988	0.0394589	0.0625342	0.096154	0.0547849	0.126815	0.0888803	-0.00502883	-0.0601978	-0.00997248	0.120578	0.0653096	0.0418324	0.0206961	-0.0226237	0.060409	-0.0224839	0.101343	0.0368281	0.0520746	-0.00719215	0.0291642	0.0998051	0.0340192	-0.0221744	0.061002	0.0130492	-0.0102929	1
0.0984023	0.141636	0.0626935	0.0317087	0.0371279	0.0660607	0.0736523	0.213321	0.155536	-0.030055	-0.000991115	0.0558128	0.0829496	0.0626764	0.0514869	0.0531183	0.0150066	0.0356936	-0.00445191	0.167002	0.108361	0.101976	0.165749	0.073459	0.163871	0.0206056	0.0758154	0.026755	0.130282	0.142091	0.0123086	0.027038	0.0329696	0.0329688	0.0838063	0.0950895	0.057368	0.00227723	0.112236	-0.0173129	0.0580037	0.0324937	-0.00472651	0.0248792	0.0165139	0.128521	0.0432928	0.146106	0.0779299	0.0101815
0.0295942	-0.0048185	0.074258	0.0806212	0.0777241	0.0225975	0.103631	0.0600291	0.0547919	0.0330349	0.0271023	0.148262	0.144769	0.0756987	0.0370003	0.165791	0.132438	0.041072	0.148901	0.0415493	0.0530812	0.112673	0.0376932	0.0580892	0.0271023	0.101697	-0.0388852	0.0851698	0.0194511	0.198744	0.0943765	0.0176598	0.223576	0.402251	0.109795	0.133526	0.0243572	0.311959	0.112971	0.445153	-0.0326802	0.199309	0.0373265	0.0392232	0.173017	0.162243	0.0477679	0.0341458	0.133516	0.000652446
0.114859	0.029321	0.129721	0.100176	0.015177	0.0626845	0.199424	0.160363	0.123064	0.116603	0.000770057	0.0721131	0.0587666	0.0731632	0.07327	0.225531	0.066898	0.170924	0.225531	-0.031844	0.0966641	0.0733588	0.0948261	0.098365	0.0435928	-0.0111844	0.0743079	0.110257	0.197948	0.226471	0.0765323	0.0233997	0.131516	0.0694127	0.136342	0.159498	0.0707876	0.208833	0.163093	0.135073	0.0148519	0.185976	-0.0361875	0.0813238	0.0384588	0.273757	0.100803	0.0785099	0.268453	-0.0964899
0.0591396	0.0023007	0.0709298	-0.0111889	0.00842941	0.0520993	0.15445	0.0987803	0.0905157	0.0142668	0.0400946	0.116621	0.158202	0.0137164	0.0339404	0.159526	0.0867532	0.126761	0.136919	0.0740187	0.052416	0.0185933	0.034156	0.0433529	0.0261423	0.103985	0.0472729	0.106651	0.0934294	0.137634	0.104875	0.036159	0.263168	0.724701	0.193821	0.218655	0.0632769	0.386341	0.0424163	0.387538	0.0382865	0.126292	0.0585958	0.105691	0.0958165	0.142227	0.0809642	0.101141	0.141137	0.0135256
0.0668102	0.0181092	0.0620497	-0.00970562	0.00281993	0.0349065	0.150588	0.0892042	0.106639	0.0327663	0.0195736	0.0988866	0.171751	0.0237931	0.0227352	0.187267	0.124448	0.154778	0.147548	0.0816923	0.071119	0.020568	0.0305935	0.0480772	-0.0112429	0.0675806	0.101677	0.158604	0.115099	0.076055	0.0737814	0.0659006	0.248288	0.723469	0.161214	0.174337	0.0474993	0.351358	0.00499521	0.368546	0.0689004	0.142534	0.0498952	0.11339	0.106272	0.102429	0.0393245	0.134434	0.145933	0.000676435
0.0682398	-0.0144088	0.0367167	0.157795	0.137727	0.0585438	0.00207572	0.0684827	0.0711223	0.0753945	-0.00366386	0.129491	0.0903069	0.053787	0.16811	0.0943171	0.0533563	0.0996019	0.0804942	0.173037	0.795204	0.176847	0.165919	0.0675624	0.0727744	0.0582752	0.220564	0.15194	0.164899	0.115349	0.0512407	0.175854	0.0413813	0.022438	0.0258664	0.0221226	0.085086	0.0582775	0.176476	0.0425264	-0.0409843	0.0834782	0.0908589	0.151621	0.204048	0.164643	0.0824671	0.0734333	0.127403	0.0635059
0.0820937	-0.00576225	0.183439	0.0847174	0.104857	0.030367	0.189176	0.0692857	0.156168	-0.0377606	0.05387	0.102543	0.112684	0.0434893	0.0189512	0.352258	0.0918174	0.0578531	0.226142	-0.0127338	0.0920095	0.14153	0.0173636	0.144821	0.0482092	0.0716819	0.0683793	0.149877	0.08852	0.134264	0.089008	0.0670773	0.226662	0.223276	0.20812	0.171104	0.0177436	0.27526	0.115705	0.358545	-0.0468282	0.240482	0.0181594	0.0773232	0.0522831	0.171585	0.100092	-0.0289795	0.213713	-0.0348044
0.0819624	0.00450592	0.180184	0.0602966	0.149299	-0.000693001	0.253717	0.115701	0.051418	0.0135178	0.0261656	0.0686452	0.19595	0.0332688	0.124054	0.169132	0.0988513	0.0505331	0.230199	0.0509666	0.0402773	0.134186	0.0551088	0.0675614	0.0837264	0.00431223	0.0934293	0.0690089	0.143576	0.236466	0.0458421	0.0787307	0.10286	0.127495	0.0688392	0.162971	0.0647747	0.190343	0.0724922	0.099773	0.00934704	0.218046	-0.066865	0.00261722	0.115173	0.181448	0.107443	0.112207	0.274384	-0.0267639
-0.030777	-0.00820172	0.0273456	0.0252996	0.0589164	-0.0922224	0.041558	0.0306546	0.0164048	0.141952	-0.00972005	0.1124	0.145059	-0.0422371	-0.0531285	0.0894577	0.0700626	0.0462041	0.073427	-0.0391422	0.0412371	0.0273456	-0.0694016	0.0140671	-0.0730392	0.0585978	0.0528547	0.122495	0.0788364	-0.0427523	0.049974	0.107419	0.0677616	0.177626	0.0455002	0.0525378	0.00973388	0.0498539	-0.0362425	0.105181	0.0343037	0.0457031	0.137556	0.027151	0.0807139	-0.0106595	-0.0310205	0.05932	0.077895	0.0639756
0.0446669	-0.0614099	0.113537	0.113487	0.138336	0.051262	0.0888265	-0.00249947	0.0233312	0.133321	-0.00686128	0.0966178	0.17992	0.0382477	-0.042281	0.239684	0.0818208	0.110125	0.161451	0.0513773	0.0516822	0.0781312	0.0364956	0.0459353	-0.0592829	0.187072	0.069493	0.191889	0.155563	0.112118	0.0517418	0.0493742	0.202142	0.178215	0.20158	0.158814	0.16124	0.194721	0.061771	0.133418	0.00541195	0.197225	0.140996	0.199779	0.0537508	0.165943	0.0902334	0.0758704	0.198306	0.0260617
0.0397655	0.0857908	0.065213	0.0939715	0.0821455	0.276383	0.0654901	0.147221	0.0399443	-0.0632238	0.0374476	0.0688788	0.107254	0.126746	0.103295	0.0524283	0.0377961	0.0403559	-0.00383577	0.115297	0.0687403	0.0898929	-0.0236417	-0.0175616	0.165233	0.0487598	0.115418	0.122571	-0.000644729	0.0233252	0.107331	0.0608894	0.0282515	0.0186699	0.00884052	0.0475626	0.00354596	0.0628883	0.128853	0.0347939	0.0941512	0.0397861	0.112592	0.136457	0.107254	0.105762	0.0155273	0.073008	0.0609613	0.0682247
0.0704936	0.0272178	0.158707	0.114624	0.074193	0.101637	0.0811207	0.0943345	0.192611	-0.00992603	0.0217578	0.0502596	0.105335	0.116369	0.114109	0.0983184	0.0621249	0.171545	0.213227	0.0800714	0.0884801	0.142315	0.078803	0.132692	0.115854	0.0876772	0.0556	0.0902495	0.170827	0.113121	0.0666815	0.00402001	0.120801	-0.00537942	0.0552508	0.100225	0.125186	0.0606955	0.182139	0.11831	-0.0113526	0.143319	-0.03059	0.0590172	0.0153385	0.0482479	0.0312383	0.107879	0.0651258	-0.00432175
-0.0334643	0.0312699	0.0146058	0.0839585	0.0865238	0.0330743	0.0291576	-0.0246484	-0.0167792	0.251476	0.0164149	0.125969	-0.00885619	0.0520885	-0.026729	-0.0292265	0.143695	0.000300717	0.0354233	-0.0184393	0.0417144	0.0172315	0.0380807	-0.0206366	0.0217349	0.0671208	0.101341	0.0297056	0.0397132	-0.0254794	0.10311	0.0345952	0.0147555	0.038117	-0.0155158	-0.0178977	0.0301319	0.0167479	0.024293	0.0767145	0.0464417	0.0322884	0.167879	0.0347116	0.0857521	-0.00852174	0.0302169	0.0505673	0.0301319	0.00595366
0.156867	0.0628225	0.108472	-0.0162289	0.0865422	0.10877	0.0682752	0.14682	0.0847115	-0.0294094	0.0509895	0.0517859	-0.00854026	0.137996	0.107834	0.0830594	0.0237572	0.080789	0.0493858	0.0624117	0.103812	0.0975309	0.12435	0.0458566	0.183996	0.108472	0.0424371	-0.0333944	0.0899475	0.0604242	0.0353043	0.079628	-0.0316902	0.0437735	0.0596067	0.0690213	0.14392	0.046014	0.0339325	0.0206526	0.0218001	0.100564	0.000756305	-0.0148462	0.0505932	0.127486	0.19839	0.0586597	0.05515	0.0425043
0.0736262	-0.0312344	0.249606	0.135586	0.166412	0.074684	0.0755376	0.0768467	0.0821959	0.0389365	0.0618547	0.0826208	0.115275	0.0085449	0.0783927	0.160667	0.0559883	0.0996019	0.155138	0.13777	0.121102	0.141814	0.0306928	0.0593882	-0.0282333	0.193015	0.163101	0.259291	0.183888	0.101286	0.0674876	0.0893612	0.212824	0.124727	0.092325	0.084177	0.0963706	0.130615	0.140918	0.132216	-0.00966063	0.239386	0.208343	0.220408	0.1125	0.164643	0.0965409	0.190195	0.141509	0.116631
0.192817	0.0795374	0.18523	0.143597	0.109505	0.135194	-0.0123684	0.108007	0.0970721	-0.0281826	0.0465304	0.0492855	0.0706038	0.0825129	0.0616027	0.20191	-0.0104857	0.165121	0.124246	0.067315	0.115912	0.143172	0.0916852	0.0386173	0.171508	0.0562523	0.161762	0.106919	0.0786054	0.0710337	0.0481459	0.127477	0.117028	0.16164	0.0386773	0.0998493	0.0947698	0.14643	0.176849	0.123319	0.128367	0.171157	0.0305868	0.0956787	0.0301937	0.1106	0.0864722	0.0758435	0.171088	0.122904
0.116559	0.0468869	0.0758769	0.141286	0.0991612	0.0763148	-0.0668766	0.0233998	0.0640245	-0.00999221	0.0167721	0.12718	0.0664152	0.0208913	0.0200273	-0.0595563	0.0191085	0.0584964	-0.045371	0.123451	0.0877216	0.0565188	0.0833264	0.109592	0.0868096	0.0731115	0.0102743	0.0704719	0.0148781	-0.0249676	0.0070902	0.0853167	0.0348571	0.0454146	0.0384526	0.0275933	0.0967159	-0.00606251	0.108851	0.0310626	0.0572114	0.0218367	0.0526353	0.102096	0.1262	0.0323018	0.0682098	0.0631114	-0.00171738	0.574545
[truncated: 17 more columns]

## Sheet: S. Figure 4B
Supplementary Figure 4B
Pearson correlation coefficient using genome-wide SNPs
1	0.0517092	0.108256	0.0974282	0.0997299	0.0902087	0.095342	0.1086	0.103406	-0.00453184	0.095096	0.0650851	0.0622099	0.110869	0.125282	0.0849928	0.0383073	0.129185	0.138341	0.0493773	0.113484	0.0764615	0.178528	0.118093	0.0816915	0.0484499	0.0971924	0.0492659	0.137683	0.112478	0.0933718	0.0704035	0.081078	0.0361259	0.0553998	0.090706	0.13861	0.0592788	0.12708	0.0457177	0.0525046	0.0878865	0.0295408	0.0950746	0.0711455	0.132197	0.128435	0.0735479	0.0821172	0.0561202
0.0517092	1	0.0338414	0.0937221	0.0405726	0.0926761	-0.00185224	0.109346	0.0624624	0.0553098	0.0854622	0.0587514	0.0509477	0.101697	-0.0214537	0.0511711	0.0278043	0.0754463	0.0480859	0.0879574	0.0751666	0.0775207	0.0524435	0.0510342	0.222779	0.0396782	0.0841653	0.0703661	0.0628364	0.0395199	0.0806807	0.0851623	0.0303213	0.0171224	0.00773796	0.0294264	0.0559525	0.0206721	0.0556054	0.0292168	0.536361	0.0284534	0.0699567	0.0688652	0.0703509	0.0259518	0.0614816	0.0367589	0.0358938	0.0649661
0.108256	0.0338414	1	0.0633735	0.114523	0.0494604	0.138082	0.0927927	0.117699	0.00672438	0.0466697	0.0714718	0.0942653	0.0592395	0.0611174	0.140781	0.0366377	0.117393	0.178149	0.042004	0.126841	0.0806646	0.113394	0.116478	0.0580216	0.0153575	0.0612768	0.056568	0.117979	0.134996	0.0765235	0.0656352	0.109294	0.0801407	0.0933646	0.15148	0.0763456	0.0995045	0.0929124	0.0760859	0.0240686	0.147716	0.0411494	0.0646467	0.0705579	0.149339	0.122718	0.0966434	0.141425	0.0136282
0.0974282	0.0937221	0.0633735	1	0.0917118	0.0953222	0.064112	0.0862257	0.104865	0.0546836	0.0828976	0.0682576	0.0635399	0.101349	0.0837239	0.0746789	0.0464625	0.111267	0.0787948	0.101149	0.0873441	0.128424	0.129486	0.0826151	0.0696898	0.0576424	0.143989	0.114119	0.11053	0.0884041	0.0735324	0.134405	0.0856621	0.0600509	0.070098	0.0666853	0.123679	0.0686316	0.362495	0.0694029	0.0695207	0.0813758	0.110596	0.165281	0.136927	0.0825894	0.100007	0.154458	0.0922131	0.0768883
0.0997299	0.0405726	0.114523	0.0917118	1	0.0915054	0.128826	0.0563954	0.136414	0.043415	0.0687061	0.0605852	0.0956546	0.0620558	0.0508386	0.0854109	0.0440623	0.106862	0.135791	0.0491696	0.0978712	0.0825676	0.0879601	0.0939129	0.0443495	0.0369876	0.0871407	0.0580144	0.115805	0.119514	0.060988	0.0993414	0.116902	0.0874101	0.110684	0.127777	0.129038	0.0915412	0.0896267	0.0953294	0.0358889	0.137775	0.0598794	0.0796505	0.0999643	0.122602	0.104064	0.114737	0.107846	-0.00314564
0.0902087	0.0926761	0.0494604	0.0953222	0.0915054	1	0.0217769	0.116288	0.100076	0.0668612	0.109218	0.0778479	0.0711757	0.128418	0.0111195	0.0626083	0.0774615	0.0718656	0.0509156	0.0739372	0.071022	0.0866529	0.0568505	0.0371976	0.0668526	0.034689	0.0859339	0.0636977	0.0534649	0.0616646	0.165785	0.0972075	0.0550509	0.0426646	0.0298003	0.0457028	0.0913978	0.0353794	0.0550841	0.0493587	0.0749921	0.0487515	0.0645641	0.07429	0.0659796	0.0417173	0.059425	0.0535155	0.0428478	0.0322843
0.095342	-0.00185224	0.138082	0.064112	0.128826	0.0217769	1	0.0709091	0.104517	-0.00724128	0.0579557	0.0377089	0.0913314	0.0519364	0.059959	0.173123	0.053644	0.103094	0.224582	0.00806008	0.0882469	0.0475112	0.100355	0.110856	0.013477	0.001457	0.0541715	0.0346413	0.121506	0.283087	0.0346227	0.0349414	0.171846	0.0902372	0.137181	0.223488	0.0529251	0.110415	0.0950514	0.128338	-0.0151265	0.203594	0.0207513	0.0641825	0.0811751	0.205637	0.117865	0.0827846	0.231025	-0.0307847
0.1086	0.109346	0.0927927	0.0862257	0.0563954	0.116288	0.0709091	1	0.0667559	0.00297499	0.134129	0.0674861	0.0749171	0.117088	0.0230915	0.111486	0.0420208	0.0811763	0.0912033	0.100951	0.101997	0.0737607	0.0910908	0.0629804	0.107046	0.0139208	0.0709229	0.0638081	0.0941071	0.105553	0.124752	0.0573411	0.0653496	0.0428421	0.0412893	0.0594918	0.0642952	0.0557797	0.0767778	0.0534453	0.107817	0.0700633	0.059622	0.057203	0.0700993	0.0911961	0.092693	0.0585618	0.0999023	0.0229948
0.103406	0.0624624	0.117699	0.104865	0.136414	0.100076	0.104517	0.0667559	1	0.0246181	0.0649578	0.0505332	0.0635768	0.0724036	0.105397	0.105584	0.0300812	0.148016	0.148742	0.0357537	0.119473	0.0809197	0.122443	0.120233	0.0706752	0.0354858	0.109107	0.0774912	0.153393	0.0993901	0.0586802	0.132417	0.0881303	0.0606782	0.0711258	0.0987714	0.159626	0.0827494	0.114445	0.0616055	0.0317141	0.104856	0.0628814	0.0793443	0.0770732	0.0912331	0.122233	0.104607	0.0884765	0.0297693
-0.00453184	0.0553098	0.00672438	0.0546836	0.043415	0.0668612	-0.00724128	0.00297499	0.0246181	1	0.0194959	0.0816118	0.0710405	0.042371	-0.045747	0.027514	0.0884032	0.026958	0.0218504	0.0570368	0.0223349	0.0576271	0.000146993	0.00033633	0.039367	0.134472	0.0586899	0.0846737	0.0108324	-4.82145e-05	0.0718491	0.0754344	0.0177368	0.0394127	0.00518227	0.011794	0.00722435	0.0297117	0.0275102	0.0452717	0.057178	0.0240897	0.107125	0.06757	0.0575337	0.00513175	0.0136755	0.0639284	0.0116138	0.03868
0.095096	0.0854622	0.0466697	0.0828976	0.0687061	0.109218	0.0579557	0.134129	0.0649578	0.0194959	1	0.102844	0.0791185	0.16752	0.00862831	0.0794634	0.0919417	0.0820767	0.0775915	0.0823789	0.0832489	0.0815039	0.0592795	0.0471745	0.080741	0.0367144	0.0778351	0.0681306	0.0785606	0.0865569	0.163316	0.0589846	0.0683117	0.0598769	0.0411466	0.0652935	0.0565939	0.0640536	0.0759528	0.0732423	0.0664611	0.0782145	0.0618426	0.056244	0.0659752	0.0715662	0.0862554	0.0619598	0.0724867	0.0303151
0.0650851	0.0587514	0.0714718	0.0682576	0.0605852	0.0778479	0.0377089	0.0674861	0.0505332	0.0816118	0.102844	1	0.122429	0.115223	0.00189001	0.0755222	0.27999	0.0533792	0.0611077	0.0798031	0.06607	0.0763942	0.0474923	0.0428953	0.0554507	0.0754978	0.0581931	0.0787	0.0745542	0.0813492	0.127566	0.0772668	0.0795193	0.100544	0.0568149	0.0751088	0.0406298	0.0951068	0.0602076	0.111654	0.0418466	0.0810914	0.0838263	0.0793712	0.0813367	0.0613682	0.064938	0.0670407	0.0720775	0.0549182
0.0622099	0.0509477	0.0942653	0.0635399	0.0956546	0.0711757	0.0913314	0.0749171	0.0635768	0.0710405	0.0791185	0.122429	1	0.0802079	0.00464476	0.14596	0.155813	0.0737737	0.0815723	0.065812	0.0779664	0.0684103	0.0856377	0.0764462	0.0405697	0.0567094	0.0641015	0.0806625	0.0720579	0.108478	0.0869824	0.0700369	0.151217	0.153902	0.112913	0.105159	0.0609174	0.163113	0.0530231	0.171563	0.0279428	0.106003	0.0892521	0.08346	0.101414	0.0937113	0.0864206	0.119817	0.102031	0.0172188
0.110869	0.101697	0.0592395	0.101349	0.0620558	0.128418	0.0519364	0.117088	0.0724036	0.042371	0.16752	0.115223	0.0802079	1	0.0520232	0.0697312	0.092112	0.076573	0.0623748	0.0932941	0.0915452	0.080691	0.0954328	0.043226	0.0733738	0.0803073	0.0977145	0.0699244	0.0772692	0.0857454	0.15308	0.0706973	0.0618316	0.0703646	0.0498096	0.0644791	0.0955101	0.0544458	0.109112	0.0663186	0.06987	0.062617	0.0708634	0.0781602	0.071314	0.0633559	0.0919562	0.0695044	0.0578324	0.0684818
0.125282	-0.0214537	0.0611174	0.0837239	0.0508386	0.0111195	0.059959	0.0230915	0.105397	-0.045747	0.00862831	0.00189001	0.00464476	0.0520232	1	0.0482484	-0.0307825	0.125979	0.0831961	0.0762573	0.135259	0.109389	0.214131	0.136074	0.0092414	0.0427189	0.108357	0.0579864	0.142118	0.0494176	0.0235906	0.0702365	0.048113	0.00899939	0.000900743	0.0399134	0.205162	0.0329059	0.191023	0.0257797	-0.00576263	0.0541073	0.0379759	0.10235	0.0760358	0.0830523	0.174396	0.0781109	0.0617822	0.0471114
0.0849928	0.0511711	0.140781	0.0746789	0.0854109	0.0626083	0.173123	0.111486	0.105584	0.027514	0.0794634	0.0755222	0.14596	0.0697312	0.0482484	1	0.0695841	0.122089	0.173978	0.0584796	0.0685714	0.0781926	0.0815823	0.0904615	0.0329572	0.022485	0.0811843	0.0717139	0.0996746	0.159261	0.0984761	0.0506793	0.136471	0.125238	0.112337	0.153513	0.0725034	0.262513	0.101139	0.139468	0.0458961	0.135093	0.0477881	0.0579294	0.0671857	0.151593	0.0911607	0.0962248	0.214668	0.00404986
0.0383073	0.0278043	0.0366377	0.0464625	0.0440623	0.0774615	0.053644	0.0420208	0.0300812	0.0884032	0.0919417	0.27999	0.155813	0.092112	-0.0307825	0.0695841	1	0.0335682	0.0366514	0.0667134	0.0293387	0.0400032	0.0279454	0.0159225	0.00942023	0.058951	0.0355064	0.05352	0.034006	0.068921	0.147354	0.0494304	0.0861032	0.121566	0.0650568	0.0778145	0.0303582	0.121777	0.0230979	0.135579	0.0252137	0.0601386	0.0670329	0.0535155	0.069261	0.0596172	0.0391422	0.0676792	0.0621673	0.00468409
0.129185	0.0754463	0.117393	0.111267	0.106862	0.0718656	0.103094	0.0811763	0.148016	0.026958	0.0820767	0.0533792	0.0737737	0.076573	0.125979	0.122089	0.0335682	1	0.138037	0.0730177	0.117574	0.114917	0.171003	0.172676	0.0809335	0.041858	0.119985	0.105826	0.199919	0.0935858	0.0614173	0.11778	0.110857	0.0795004	0.089084	0.105262	0.142117	0.089725	0.153095	0.086351	0.0426857	0.110399	0.0927298	0.115843	0.0885048	0.118522	0.162364	0.103963	0.129658	0.0251502
0.138341	0.0480859	0.178149	0.0787948	0.135791	0.0509156	0.224582	0.0912033	0.148742	0.0218504	0.0775915	0.0611077	0.0815723	0.0623748	0.0831961	0.173978	0.0366514	0.138037	1	0.0397625	0.102436	0.0754733	0.121692	0.148013	0.0716146	0.0263049	0.0748745	0.0654229	0.161928	0.199518	0.0644882	0.0740716	0.146671	0.0889361	0.116234	0.17328	0.102163	0.121405	0.0887058	0.0977952	0.0391541	0.20269	0.0154217	0.0793413	0.10345	0.206028	0.143084	0.101751	0.187509	-0.00417007
0.0493773	0.0879574	0.042004	0.101149	0.0491696	0.0739372	0.00806008	0.100951	0.0357537	0.0570368	0.0823789	0.0798031	0.065812	0.0932941	0.0762573	0.0584796	0.0667134	0.0730177	0.0397625	1	0.065242	0.133421	0.0434526	0.0632728	0.102391	0.12087	0.116665	0.13835	0.0920378	0.0528192	0.0886708	0.0997072	0.0456106	0.0619302	0.0405509	0.0454849	0.0738406	0.0341778	0.0691592	0.0420657	0.0958901	0.0400351	0.106745	0.107623	0.099426	0.0464801	0.0765175	0.102495	0.0444901	0.105159
0.113484	0.0751666	0.126841	0.0873441	0.0978712	0.071022	0.0882469	0.101997	0.119473	0.0223349	0.0832489	0.06607	0.0779664	0.0915452	0.135259	0.0685714	0.0293387	0.117574	0.102436	0.065242	1	0.0975938	0.14667	0.117427	0.103194	0.0506764	0.0937987	0.0744056	0.160338	0.0781992	0.0548459	0.0936971	0.0728343	0.0540931	0.0720341	0.0742133	0.114678	0.0560452	0.126209	0.0633451	0.0484174	0.0835316	0.0778974	0.0642594	0.0842483	0.111452	0.159378	0.0631659	0.0741705	0.0445724
0.0764615	0.0775207	0.0806646	0.128424	0.0825676	0.0866529	0.0475112	0.0737607	0.0809197	0.0576271	0.0815039	0.0763942	0.0684103	0.080691	0.109389	0.0781926	0.0400032	0.114917	0.0754733	0.133421	0.0975938	1	0.104032	0.098835	0.0637925	0.0832732	0.260761	0.165629	0.12072	0.0780896	0.0694109	0.190504	0.0810016	0.0650705	0.0619215	0.0690859	0.129898	0.059953	0.157652	0.059407	0.0524353	0.0950368	0.187575	0.159441	0.132059	0.0581398	0.121286	0.126829	0.0618012	0.100606
0.178528	0.0524435	0.113394	0.129486	0.0879601	0.0568505	0.100355	0.0910908	0.122443	0.000146993	0.0592795	0.0474923	0.0856377	0.0954328	0.214131	0.0815823	0.0279454	0.171003	0.121692	0.0434526	0.14667	0.104032	1	0.145168	0.0669921	0.062625	0.0922467	0.0980623	0.186447	0.0725449	0.0632857	0.114084	0.0795255	0.0644902	0.0645024	0.0687062	0.192711	0.068822	0.218735	0.0752056	0.0536898	0.0892468	0.0502061	0.102891	0.0637195	0.119228	0.235569	0.0735262	0.105085	0.0692617
0.118093	0.0510342	0.116478	0.0826151	0.0939129	0.0371976	0.110856	0.0629804	0.120233	0.00033633	0.0471745	0.0428953	0.0764462	0.043226	0.136074	0.0904615	0.0159225	0.172676	0.148013	0.0632728	0.117427	0.098835	0.145168	1	0.0428603	0.0321967	0.098308	0.11195	0.138794	0.0897434	0.0253175	0.125894	0.0982503	0.0687153	0.0620994	0.110761	0.122069	0.0889338	0.130071	0.0891553	0.0404727	0.124803	0.0924848	0.0958479	0.121015	0.119984	0.196457	0.107368	0.104531	0.0103327
0.0816915	0.222779	0.0580216	0.0696898	0.0443495	0.0668526	0.013477	0.107046	0.0706752	0.039367	0.080741	0.0554507	0.0405697	0.0733738	0.0092414	0.0329572	0.00942023	0.0809335	0.0716146	0.102391	0.103194	0.0637925	0.0669921	0.0428603	1	0.0340466	0.0535083	0.0528542	0.0839391	0.0236181	0.0688183	0.0579608	0.0122277	0.00718411	0.00458077	0.0144964	0.0489147	0.0188754	0.05871	0.0170165	0.216202	0.0332667	0.0482296	0.0633085	0.0568438	0.0325818	0.0673246	0.0509473	0.00704556	0.049333
0.0484499	0.0396782	0.0153575	0.0576424	0.0369876	0.034689	0.001457	0.0139208	0.0354858	0.134472	0.0367144	0.0754978	0.0567094	0.0803073	0.0427189	0.022485	0.058951	0.041858	0.0263049	0.12087	0.0506764	0.0832732	0.062625	0.0321967	0.0340466	1	0.0869829	0.1121	0.0503601	0.0293905	0.0579143	0.0715331	0.0407012	0.0515602	0.0551693	0.022501	0.0502855	0.0351092	0.0662749	0.0631991	0.0538862	0.0277088	0.167969	0.109313	0.0926017	0.0314472	0.054162	0.115899	-0.00422065	0.0651218
0.0971924	0.0841653	0.0612768	0.143989	0.0871407	0.0859339	0.0541715	0.0709229	0.109107	0.0586899	0.0778351	0.0581931	0.0641015	0.0977145	0.108357	0.0811843	0.0355064	0.119985	0.0748745	0.116665	0.0937987	0.260761	0.0922467	0.098308	0.0535083	0.0869829	1	0.163307	0.108978	0.0906993	0.0591519	0.193175	0.068756	0.0668419	0.0619711	0.0772764	0.145384	0.0703765	0.144708	0.0726257	0.0659937	0.0904138	0.16775	0.192609	0.146038	0.088985	0.122778	0.105631	0.0718833	0.129608
0.0492659	0.0703661	0.056568	0.114119	0.0580144	0.0636977	0.0346413	0.0638081	0.0774912	0.0846737	0.0681306	0.0787	0.0806625	0.0699244	0.0579864	0.0717139	0.05352	0.105826	0.0654229	0.13835	0.0744056	0.165629	0.0980623	0.11195	0.0528542	0.1121	0.163307	1	0.11156	0.050866	0.0612492	0.203177	0.0857341	0.104871	0.0624288	0.0635826	0.0979507	0.0878555	0.110143	0.0926919	0.0683878	0.068849	0.297426	0.177335	0.135394	0.0622401	0.0756243	0.155893	0.0574926	0.0852785
0.137683	0.0628364	0.117979	0.11053	0.115805	0.0534649	0.121506	0.0941071	0.153393	0.0108324	0.0785606	0.0745542	0.0720579	0.0772692	0.142118	0.0996746	0.034006	0.199919	0.161928	0.0920378	0.160338	0.12072	0.186447	0.138794	0.0839391	0.0503601	0.108978	0.11156	1	0.111622	0.0683442	0.0959842	0.0958917	0.0694511	0.0689184	0.105171	0.176985	0.0919339	0.160367	0.0908729	0.0572334	0.0987063	0.092958	0.143965	0.0832944	0.12568	0.234287	0.109336	0.118975	0.0472641
0.112478	0.0395199	0.134996	0.0884041	0.119514	0.0616646	0.283087	0.105553	0.0993901	-4.82145e-05	0.0865569	0.0813492	0.108478	0.0857454	0.0494176	0.159261	0.068921	0.0935858	0.199518	0.0528192	0.0781992	0.0780896	0.0725449	0.0897434	0.0236181	0.0293905	0.0906993	0.050866	0.111622	1	0.0766699	0.064418	0.181327	0.096487	0.122703	0.209827	0.0731839	0.121702	0.0977047	0.112543	0.012844	0.181483	0.0477009	0.0747371	0.0988336	0.190781	0.0979716	0.0947509	0.237036	-0.00846891
0.0933718	0.0806807	0.0765235	0.0735324	0.060988	0.165785	0.0346227	0.124752	0.0586802	0.0718491	0.163316	0.127566	0.0869824	0.15308	0.0235906	0.0984761	0.147354	0.0614173	0.0644882	0.0886708	0.0548459	0.0694109	0.0632857	0.0253175	0.0688183	0.0579143	0.0591519	0.0612492	0.0683442	0.0766699	1	0.0756002	0.0719937	0.0706547	0.0417747	0.07286	0.0750449	0.0761551	0.0690408	0.0787437	0.073798	0.0512599	0.0595301	0.0568719	0.0645514	0.0543247	0.0733913	0.0590226	0.0740959	0.0433754
0.0704035	0.0851623	0.0656352	0.134405	0.0993414	0.0972075	0.0349414	0.0573411	0.132417	0.0754344	0.0589846	0.0772668	0.0700369	0.0706973	0.0702365	0.0506793	0.0494304	0.11778	0.0740716	0.0997072	0.0936971	0.190504	0.114084	0.125894	0.0579608	0.0715331	0.193175	0.203177	0.0959842	0.064418	0.0756002	1	0.0824054	0.0689702	0.0613696	0.068137	0.129988	0.059236	0.115981	0.0875043	0.0624151	0.0866149	0.170416	0.174441	0.137906	0.0531744	0.102695	0.14514	0.0656669	0.0996321
0.081078	0.0303213	0.109294	0.0856621	0.116902	0.0550509	0.171846	0.0653496	0.0881303	0.0177368	0.0683117	0.0795193	0.151217	0.0618316	0.048113	0.136471	0.0861032	0.110857	0.146671	0.0456106	0.0728343	0.0810016	0.0795255	0.0982503	0.0122277	0.0407012	0.068756	0.0857341	0.0958917	0.181327	0.0719937	0.0824054	1	0.195182	0.172462	0.228824	0.0827694	0.182975	0.0695499	0.199064	0.0136904	0.171129	0.0745663	0.0830831	0.0901331	0.136859	0.099142	0.105444	0.1713	0.00101556
0.0361259	0.0171224	0.0801407	0.0600509	0.0874101	0.0426646	0.0902372	0.0428421	0.0606782	0.0394127	0.0598769	0.100544	0.153902	0.0703646	0.00899939	0.125238	0.121566	0.0795004	0.0889361	0.0619302	0.0540931	0.0650705	0.0644902	0.0687153	0.00718411	0.0515602	0.0668419	0.104871	0.0694511	0.096487	0.0706547	0.0689702	0.195182	1	0.145104	0.16098	0.0498124	0.332643	0.0561483	0.368442	0.00568422	0.118819	0.0899152	0.069407	0.0721186	0.107555	0.0667848	0.0860502	0.0943452	0.00814564
0.0553998	0.00773796	0.0933646	0.070098	0.110684	0.0298003	0.137181	0.0412893	0.0711258	0.00518227	0.0411466	0.0568149	0.112913	0.0498096	0.000900743	0.112337	0.0650568	0.089084	0.116234	0.0405509	0.0720341	0.0619215	0.0645024	0.0620994	0.00458077	0.0551693	0.0619711	0.0624288	0.0689184	0.122703	0.0417747	0.0613696	0.172462	0.145104	1	0.143661	0.0606881	0.138657	0.0637055	0.144648	-0.0146119	0.128198	0.0737706	0.07018	0.1016	0.116245	0.077874	0.0966837	0.125616	0.00224057
0.090706	0.0294264	0.15148	0.0666853	0.127777	0.0457028	0.223488	0.0594918	0.0987714	0.011794	0.0652935	0.0751088	0.105159	0.0644791	0.0399134	0.153513	0.0778145	0.105262	0.17328	0.0454849	0.0742133	0.0690859	0.0687062	0.110761	0.0144964	0.022501	0.0772764	0.0635826	0.105171	0.209827	0.07286	0.068137	0.228824	0.16098	0.143661	1	0.0721055	0.158582	0.0816946	0.170394	0.0143603	0.1747	0.0558725	0.0807756	0.104608	0.179309	0.109229	0.111461	0.207337	-0.00754042
0.13861	0.0559525	0.0763456	0.123679	0.129038	0.0913978	0.0529251	0.0642952	0.159626	0.00722435	0.0565939	0.0406298	0.0609174	0.0955101	0.205162	0.0725034	0.0303582	0.142117	0.102163	0.0738406	0.114678	0.129898	0.192711	0.122069	0.0489147	0.0502855	0.145384	0.0979507	0.176985	0.0731839	0.0750449	0.129988	0.0827694	0.0498124	0.0606881	0.0721055	1	0.0642521	0.205468	0.0475679	0.0436798	0.0772583	0.0960853	0.124721	0.093763	0.0798538	0.162152	0.08459	0.0761981	0.0822497
0.0592788	0.0206721	0.0995045	0.0686316	0.0915412	0.0353794	0.110415	0.0557797	0.0827494	0.0297117	0.0640536	0.0951068	0.163113	0.0544458	0.0329059	0.262513	0.121777	0.089725	0.121405	0.0341778	0.0560452	0.059953	0.068822	0.0889338	0.0188754	0.0351092	0.0703765	0.0878555	0.0919339	0.121702	0.0761551	0.059236	0.182975	0.332643	0.138657	0.158582	0.0642521	1	0.0819781	0.302355	0.00763238	0.128701	0.0866125	0.091483	0.0944106	0.132227	0.074035	0.0909261	0.146277	-0.00406026
0.12708	0.0556054	0.0929124	0.362495	0.0896267	0.0550841	0.0950514	0.0767778	0.114445	0.0275102	0.0759528	0.0602076	0.0530231	0.109112	0.191023	0.101139	0.0230979	0.153095	0.0887058	0.0691592	0.126209	0.157652	0.218735	0.130071	0.05871	0.0662749	0.144708	0.110143	0.160367	0.0977047	0.0690408	0.115981	0.0695499	0.0561483	0.0637055	0.0816946	0.205468	0.0819781	1	0.0628491	0.0453254	0.0899464	0.11872	0.16971	0.128689	0.0814528	0.163065	0.096774	0.110318	0.10924
0.0457177	0.0292168	0.0760859	0.0694029	0.0953294	0.0493587	0.128338	0.0534453	0.0616055	0.0452717	0.0732423	0.111654	0.171563	0.0663186	0.0257797	0.139468	0.135579	0.086351	0.0977952	0.0420657	0.0633451	0.059407	0.0752056	0.0891553	0.0170165	0.0631991	0.0726257	0.0926919	0.0908729	0.112543	0.0787437	0.0875043	0.199064	0.368442	0.144648	0.170394	0.0475679	0.302355	0.0628491	1	0.0173624	0.130682	0.0924683	0.084369	0.0854103	0.118157	0.0841243	0.103627	0.122938	0.0048722
0.0525046	0.536361	0.0240686	0.0695207	0.0358889	0.0749921	-0.0151265	0.107817	0.0317141	0.057178	0.0664611	0.0418466	0.0279428	0.06987	-0.00576263	0.0458961	0.0252137	0.0426857	0.0391541	0.0958901	0.0484174	0.0524353	0.0536898	0.0404727	0.216202	0.0538862	0.0659937	0.0683878	0.0572334	0.012844	0.073798	0.0624151	0.0136904	0.00568422	-0.0146119	0.0143603	0.0436798	0.00763238	0.0453254	0.0173624	1	0.0171305	0.0587657	0.0600151	0.0348752	0.0355275	0.0545046	0.0401925	0.0221369	0.0849118
0.0878865	0.0284534	0.147716	0.0813758	0.137775	0.0487515	0.203594	0.0700633	0.104856	0.0240897	0.0782145	0.0810914	0.106003	0.062617	0.0541073	0.135093	0.0601386	0.110399	0.20269	0.0400351	0.0835316	0.0950368	0.0892468	0.124803	0.0332667	0.0277088	0.0904138	0.068849	0.0987063	0.181483	0.0512599	0.0866149	0.171129	0.118819	0.128198	0.1747	0.0772583	0.128701	0.0899464	0.130682	0.0171305	1	0.0592526	0.0962644	0.120474	0.182113	0.107138	0.102549	0.193393	0.0180711
0.0295408	0.0699567	0.0411494	0.110596	0.0598794	0.0645641	0.0207513	0.059622	0.0628814	0.107125	0.0618426	0.0838263	0.0892521	0.0708634	0.0379759	0.0477881	0.0670329	0.0927298	0.0154217	0.106745	0.0778974	0.187575	0.0502061	0.0924848	0.0482296	0.167969	0.16775	0.297426	0.092958	0.0477009	0.0595301	0.170416	0.0745663	0.0899152	0.0737706	0.0558725	0.0960853	0.0866125	0.11872	0.0924683	0.0587657	0.0592526	1	0.159679	0.131361	0.0447385	0.0753577	0.152028	0.0437566	0.0457581
0.0950746	0.0688652	0.0646467	0.165281	0.0796505	0.07429	0.0641825	0.057203	0.0793443	0.06757	0.056244	0.0793712	0.08346	0.0781602	0.10235	0.0579294	0.0535155	0.115843	0.0793413	0.107623	0.0642594	0.159441	0.102891	0.0958479	0.0633085	0.109313	0.192609	0.177335	0.143965	0.0747371	0.0568719	0.174441	0.0830831	0.069407	0.07018	0.0807756	0.124721	0.091483	0.16971	0.084369	0.0600151	0.0962644	0.159679	1	0.135864	0.0902304	0.103946	0.152501	0.059418	0.112145
0.0711455	0.0703509	0.0705579	0.136927	0.0999643	0.0659796	0.0811751	0.0700993	0.0770732	0.0575337	0.0659752	0.0813367	0.101414	0.071314	0.0760358	0.0671857	0.069261	0.0885048	0.10345	0.099426	0.0842483	0.132059	0.0637195	0.121015	0.0568438	0.0926017	0.146038	0.135394	0.0832944	0.0988336	0.0645514	0.137906	0.0901331	0.0721186	0.1016	0.104608	0.093763	0.0944106	0.128689	0.0854103	0.0348752	0.120474	0.131361	0.135864	1	0.0828339	0.0873154	0.167645	0.0826917	0.0518428
0.132197	0.0259518	0.149339	0.0825894	0.122602	0.0417173	0.205637	0.0911961	0.0912331	0.00513175	0.0715662	0.0613682	0.0937113	0.0633559	0.0830523	0.151593	0.0596172	0.118522	0.206028	0.0464801	0.111452	0.0581398	0.119228	0.119984	0.0325818	0.0314472	0.088985	0.0622401	0.12568	0.190781	0.0543247	0.0531744	0.136859	0.107555	0.116245	0.179309	0.0798538	0.132227	0.0814528	0.118157	0.0355275	0.182113	0.0447385	0.0902304	0.0828339	1	0.13285	0.0787423	0.20646	0.00623048
0.128435	0.0614816	0.122718	0.100007	0.104064	0.059425	0.117865	0.092693	0.122233	0.0136755	0.0862554	0.064938	0.0864206	0.0919562	0.174396	0.0911607	0.0391422	0.162364	0.143084	0.0765175	0.159378	0.121286	0.235569	0.196457	0.0673246	0.054162	0.122778	0.0756243	0.234287	0.0979716	0.0733913	0.102695	0.099142	0.0667848	0.077874	0.109229	0.162152	0.074035	0.163065	0.0841243	0.0545046	0.107138	0.0753577	0.103946	0.0873154	0.13285	1	0.103094	0.0950205	0.0151887
0.0735479	0.0367589	0.0966434	0.154458	0.114737	0.0535155	0.0827846	0.0585618	0.104607	0.0639284	0.0619598	0.0670407	0.119817	0.0695044	0.0781109	0.0962248	0.0676792	0.103963	0.101751	0.102495	0.0631659	0.126829	0.0735262	0.107368	0.0509473	0.115899	0.105631	0.155893	0.109336	0.0947509	0.0590226	0.14514	0.105444	0.0860502	0.0966837	0.111461	0.08459	0.0909261	0.096774	0.103627	0.0401925	0.102549	0.152028	0.152501	0.167645	0.0787423	0.103094	1	0.0593979	0.0435625
0.0821172	0.0358938	0.141425	0.0922131	0.107846	0.0428478	0.231025	0.0999023	0.0884765	0.0116138	0.0724867	0.0720775	0.102031	0.0578324	0.0617822	0.214668	0.0621673	0.129658	0.187509	0.0444901	0.0741705	0.0618012	0.105085	0.104531	0.00704556	-0.00422065	0.0718833	0.0574926	0.118975	0.237036	0.0740959	0.0656669	0.1713	0.0943452	0.125616	0.207337	0.0761981	0.146277	0.110318	0.122938	0.0221369	0.193393	0.0437566	0.059418	0.0826917	0.20646	0.0950205	0.0593979	1	-0.00942199
0.0561202	0.0649661	0.0136282	0.0768883	-0.00314564	0.0322843	-0.0307847	0.0229948	0.0297693	0.03868	0.0303151	0.0549182	0.0172188	0.0684818	0.0471114	0.00404986	0.00468409	0.0251502	-0.00417007	0.105159	0.0445724	0.100606	0.0692617	0.0103327	0.049333	0.0651218	0.129608	0.0852785	0.0472641	-0.00846891	0.0433754	0.0996321	0.00101556	0.00814564	0.00224057	-0.00754042	0.0822497	-0.00406026	0.10924	0.0048722	0.0849118	0.0180711	0.0457581	0.112145	0.0518428	0.00623048	0.0151887	0.0435625	-0.00942199	1
0.0698119	0.0758646	0.0841229	0.0703464	0.0541433	0.0804836	0.054199	0.0913725	0.0998015	0.000782757	0.0684177	0.0750219	0.0586516	0.0772839	0.0491749	0.0925564	0.0366003	0.0817	0.0788895	0.129881	0.0848289	0.0853099	0.0841725	0.0566233	0.0825807	0.0322228	0.0858633	0.0782991	0.101325	0.0804804	0.0821212	0.0693606	0.0495731	0.0405934	0.0526656	0.0576002	0.0725438	0.0511368	0.0833506	0.0306082	0.064337	0.0539278	0.0642557	0.063495	0.0597814	0.0960745	0.0824577	0.0510414	0.0851109	0.0271774
0.0539307	0.0210507	0.0819073	0.0528061	0.092837	0.0505019	0.0940544	0.0399502	0.0699224	0.0423339	0.0642919	0.11541	0.159464	0.0661034	0.0203745	0.135622	0.132778	0.0737887	0.104306	0.0485154	0.054883	0.075508	0.0547204	0.0781482	0.014832	0.0503628	0.0730947	0.0926233	0.074876	0.106499	0.0732453	0.0747554	0.20221	0.43908	0.14454	0.167441	0.0534792	0.324975	0.0492844	0.369225	0.00236938	0.11749	0.102867	0.0760414	0.0800242	0.120329	0.0701166	0.0896328	0.108199	-0.000704854
0.125737	0.0378673	0.155058	0.0872627	0.142163	0.0589938	0.234967	0.092116	0.112408	0.0114759	0.0762614	0.0638821	0.100219	0.0643013	0.0694769	0.18334	0.0535424	0.126466	0.221567	0.0192381	0.0829629	0.0536483	0.123217	0.106591	0.0499154	0.0129993	0.0685441	0.0482919	0.137262	0.240683	0.0777286	0.0638661	0.161779	0.0910891	0.121009	0.182424	0.0842887	0.135082	0.0892541	0.107057	0.0247985	0.19582	0.027091	0.102362	0.0867374	0.210177	0.121436	0.0919881	0.214262	0.00513383
0.0314395	0.000880063	0.0683434	0.0546199	0.0806195	0.0347315	0.0912724	0.0284484	0.053447	0.0283967	0.054421	0.102569	0.163247	0.0483255	-0.00487271	0.123115	0.124517	0.084563	0.0812981	0.0534378	0.0384472	0.0561048	0.0558503	0.0678881	0.00493952	0.0453204	0.0588622	0.100918	0.0646208	0.095656	0.0629778	0.0689626	0.184044	0.704012	0.147026	0.162819	0.0359659	0.353194	0.0596163	0.366515	-0.00974805	0.11058	0.0919199	0.0663081	0.0677776	0.107127	0.0695507	0.0828486	0.0966765	0.00178198
0.0364983	0.020493	0.0810402	0.0731796	0.0876295	0.0552776	0.0989462	0.0495127	0.0603845	0.0380437	0.069697	0.105744	0.164627	0.0696938	0.014807	0.128436	0.121151	0.0852528	0.0932422	0.0609681	0.0531337	0.0717233	0.0671102	0.0722521	0.0138109	0.0597484	0.0728841	0.112564	0.0744172	0.114458	0.0759129	0.0710205	0.187929	0.702035	0.1349	0.157563	0.0489411	0.333436	0.059855	0.347078	0.0112007	0.120607	0.108085	0.0874577	0.0744964	0.118003	0.0763797	0.0940085	0.106662	0.00314416
0.116575	0.0669122	0.118961	0.0881653	0.0936925	0.0661961	0.083471	0.0854987	0.109402	0.0368819	0.0618321	0.0674071	0.0879317	0.078486	0.129084	0.0735878	0.0329941	0.0999204	0.106137	0.0692462	0.729837	0.117769	0.13621	0.108464	0.099285	0.0598728	0.101627	0.0832939	0.151719	0.073424	0.0536132	0.110976	0.0700992	0.0449849	0.0641787	0.0713618	0.114733	0.0565846	0.116196	0.055167	0.0360969	0.0873454	0.0760855	0.0753099	0.079706	0.105522	0.140228	0.0678451	0.0709529	0.036407
0.0696976	0.0302455	0.133915	0.0809401	0.118461	0.0445273	0.169023	0.0700587	0.0900702	0.0308768	0.0632145	0.0864848	0.158762	0.0637531	0.0363711	0.393366	0.0959638	0.109556	0.148365	0.0456836	0.0737556	0.0705904	0.0888315	0.0983292	0.00711816	0.0345554	0.0678167	0.0731352	0.103475	0.158692	0.0791589	0.0758573	0.195897	0.232854	0.159148	0.209129	0.0573378	0.215061	0.0885391	0.250229	0.0175613	0.145348	0.068423	0.0695002	0.089169	0.16472	0.113267	0.122334	0.188318	-0.0101225
0.117478	0.0131118	0.148676	0.0691549	0.151279	0.0373964	0.260805	0.0548267	0.10474	-0.00608998	0.0696103	0.0614872	0.0925199	0.0513906	0.070787	0.154597	0.0597284	0.124714	0.217474	0.0148156	0.0883197	0.0576334	0.103591	0.119958	0.0285599	0.00448055	0.0782891	0.0553105	0.134464	0.233232	0.0526855	0.0666691	0.167142	0.0904279	0.114034	0.214398	0.076513	0.129028	0.077823	0.110036	0.00839104	0.202091	0.0296914	0.0741444	0.0900667	0.234792	0.129305	0.0878415	0.215494	-0.0132048
4.85779e-05	-0.00930265	0.00944105	0.0406805	0.0518658	0.0190216	0.03846	-0.0125294	0.026618	0.119785	0.00627462	0.0686775	0.110892	0.00908639	-0.0370534	0.0434226	0.0901039	0.00506188	0.0268009	0.0392392	0.0235871	0.0406778	0.0178713	0.0092814	-0.0110812	0.0654689	0.018039	0.0750311	0.0174524	0.0401913	0.0318532	0.0446921	0.107087	0.166028	0.0695019	0.0590544	0.00631498	0.123408	0.00290684	0.153906	-0.0108712	0.0555334	0.0681989	0.0488949	0.0519117	0.0384443	0.0282354	0.0737922	0.0196295	-0.00333804
0.0677883	0.0270815	0.0733915	0.0730047	0.100912	0.0606569	0.1085	0.0720814	0.0717626	0.0549891	0.0881494	0.0770949	0.130689	0.0908403	0.0299269	0.107671	0.0919688	0.100775	0.103342	0.068833	0.0565044	0.0854476	0.0701414	0.0759095	0.0224172	0.085028	0.0842154	0.0801349	0.085735	0.129089	0.0678112	0.0714711	0.137705	0.113916	0.131256	0.120232	0.0698541	0.108699	0.0598247	0.122072	0.00981914	0.134693	0.0882768	0.0818991	0.119383	0.105124	0.104734	0.104581	0.139563	0.0161208
0.090796	0.0745718	0.0596408	0.0442561	0.038187	0.27579	0.0266795	0.131074	0.0504119	0.0319069	0.121618	0.094128	0.0880165	0.152561	0.00040049	0.0915089	0.104113	0.0575675	0.0657357	0.0717012	0.0720084	0.0790463	0.0491896	0.0286936	0.0569336	0.0481003	0.0598242	0.0494801	0.0535372	0.0597662	0.178833	0.0605069	0.0389011	0.0539028	0.0226067	0.0414257	0.0525508	0.0649539	0.0404785	0.0663497	0.0681444	0.0551391	0.0626437	0.0539106	0.0628432	0.0528399	0.0507662	0.0485553	0.0398834	0.0233623
0.122686	0.039225	0.150009	0.0829426	0.105973	0.048341	0.127399	0.0824476	0.152145	-0.00619355	0.0790925	0.0557207	0.0851615	0.086552	0.0807281	0.0950895	0.0294636	0.150711	0.159545	0.0692943	0.129243	0.093856	0.150714	0.129019	0.0564871	0.0533503	0.0866617	0.0790143	0.166247	0.1	0.0631461	0.0734544	0.0762271	0.0504139	0.0768147	0.0749711	0.113421	0.0655162	0.111757	0.0638949	0.0391405	0.11452	0.061277	0.0631494	0.0910435	0.119108	0.156899	0.0901321	0.107467	0.0086679
0.0191124	0.0583274	0.000339568	0.0616896	0.0506355	0.0765806	-0.000668227	0.00247814	0.0229584	0.215616	0.0272046	0.0961495	0.0991419	0.0613149	-0.0123864	0.0325768	0.128598	0.0208624	0.00260169	0.0588149	0.0351719	0.0714821	0.0289802	0.0346998	0.0307265	0.12155	0.0529943	0.117107	0.0303211	0.0103846	0.0657899	0.0893796	0.0396807	0.0668671	0.0342911	0.0187578	0.0342874	0.0556326	0.0373446	0.0656057	0.0813053	0.0271295	0.144021	0.0850705	0.0693578	0.0196302	0.021633	0.0725711	0.00254771	0.0419622
0.103722	0.0906511	0.0581381	0.0768767	0.0320904	0.111545	0.0206548	0.118614	0.0619237	-0.00355848	0.116759	0.0865798	0.0401614	0.153207	0.02748	0.0473144	0.0428872	0.0797217	0.0459106	0.0859878	0.106317	0.0488488	0.0962024	0.0383213	0.122498	0.0796417	0.0841602	0.0627725	0.076549	0.0505946	0.0918468	0.0537077	0.0311125	0.0277451	0.0315385	0.0220853	0.0874117	0.0241054	0.105948	0.0357781	0.10086	0.0386226	0.0530533	0.0749715	0.0470651	0.0382893	0.0651483	0.0522089	0.0388658	0.071051
0.0852139	0.053122	0.0880681	0.154679	0.119851	0.0546213	0.0919349	0.0455726	0.0951018	0.0471059	0.0563188	0.0666394	0.0888071	0.0726464	0.0797567	0.0771311	0.0519982	0.117973	0.0868916	0.101087	0.0897159	0.145254	0.0921622	0.100324	0.035107	0.108579	0.179085	0.1367	0.109948	0.102025	0.0555318	0.125558	0.0975566	0.093558	0.116691	0.106405	0.12001	0.0830064	0.13266	0.105378	0.0498817	0.112406	0.13014	0.200535	0.156077	0.0976155	0.101658	0.172875	0.0920449	0.100888
0.150916	0.0879536	0.0966898	0.0858188	0.0819357	0.0984696	0.0988741	0.134175	0.119761	0.0321024	0.110107	0.0768278	0.0946696	0.103342	0.0653373	0.146913	0.0425839	0.121751	0.122153	0.0736034	0.0932043	0.134325	0.0937546	0.0683777	0.0844751	0.0301685	0.114308	0.0792763	0.0935417	0.12177	0.0845297	0.102507	0.0981242	0.0619065	0.080969	0.0971904	0.0804163	0.0942234	0.0999736	0.0698723	0.0659761	0.119242	0.0656722	0.0950133	0.11447	0.119991	0.0856796	0.107381	0.125658	0.0688113
0.0741323	0.0820939	0.0256568	0.0925812	0.0216802	0.0621244	0.000987366	0.060456	0.0380783	0.0524928	0.0515747	0.0607345	0.0410699	0.0820687	0.0724516	0.0259053	0.0315127	0.0554438	0.0118976	0.137386	0.0572631	0.120102	0.0947131	0.0484056	0.0634863	0.0960232	0.144858	0.0925147	0.0594801	0.0132202	0.0611267	0.106791	0.0296961	0.0351235	0.0392931	0.0125897	0.117266	0.0214435	0.134799	0.0372473	0.102772	0.0386886	0.0911611	0.124587	0.101459	0.0351603	0.051195	0.0489559	0.0165695	0.51991
[truncated: 17 more columns]

## Sheet: S. Figure 4C
Supplementary Figure 4C
Pearson correlation coefficient using metabolite profiles
1	0.999977	0.99916	0.999891	0.999537	0.999869	0.999648	0.999975	0.999931	0.999783	0.999745	0.999874	0.999437	0.999364	0.994257	0.999766	0.99991	0.999837	0.999988	0.999981	0.994804	0.998997	0.999437	0.99995	0.999924	0.999282	0.999963	0.999935	0.999833	0.999539	0.999919	0.999992	0.999982	0.99883	0.999869	0.999759	0.999871	0.999734	0.999968	0.999746	0.99959	0.999841	0.999982	0.999954	0.99996	0.996362	0.997927	0.999991	0.999964	0.999858
0.999977	1	0.999337	0.999849	0.999431	0.999817	0.999568	0.999997	0.999974	0.999821	0.999691	0.999874	0.999562	0.999253	0.994641	0.999862	0.999907	0.999792	0.999986	0.999988	0.995197	0.999156	0.999565	0.99993	0.999898	0.999419	0.999984	0.999952	0.999778	0.999625	0.999978	0.999967	0.999995	0.999012	0.999939	0.99985	0.999808	0.999822	0.999975	0.999656	0.999488	0.999783	0.999938	0.999973	0.999933	0.996716	0.998158	0.999972	0.999947	0.999839
0.99916	0.999337	1	0.998619	0.997549	0.998461	0.997856	0.999336	0.99956	0.99972	0.998151	0.998705	0.999962	0.997227	0.9977	0.999799	0.998794	0.998404	0.999292	0.999164	0.998083	0.999954	0.999965	0.998863	0.998721	0.999964	0.999169	0.998998	0.998356	0.999904	0.999537	0.999144	0.999354	0.999939	0.999666	0.999809	0.998449	0.999834	0.999444	0.998043	0.997672	0.998365	0.99907	0.999093	0.998862	0.998989	0.99968	0.999059	0.998928	0.998561
0.999891	0.999849	0.998619	1	0.999821	0.999965	0.999879	0.999853	0.999713	0.999426	0.999932	0.999958	0.998943	0.999725	0.992849	0.999452	0.999952	0.999966	0.999853	0.999919	0.993505	0.99835	0.998963	0.99993	0.999967	0.998723	0.99991	0.999943	0.999957	0.999065	0.999733	0.999868	0.999825	0.998156	0.99962	0.999427	0.999932	0.999374	0.999765	0.999923	0.999853	0.999959	0.999841	0.999917	0.999975	0.995274	0.997061	0.999929	0.999954	0.999956
0.999537	0.999431	0.997549	0.999821	1	0.999891	0.999986	0.999422	0.99917	0.998726	0.99995	0.999795	0.997998	0.999977	0.990594	0.998739	0.999768	0.999894	0.999445	0.999573	0.991333	0.997209	0.998012	0.99972	0.999805	0.997709	0.999563	0.999667	0.99991	0.998169	0.99921	0.999527	0.999395	0.99695	0.999017	0.998709	0.999864	0.998618	0.999272	0.999966	0.999995	0.999914	0.999534	0.999613	0.999743	0.993421	0.995553	0.999626	0.999704	0.999848
0.999869	0.999817	0.998461	0.999965	0.999891	1	0.999943	0.999809	0.99966	0.999342	0.999977	0.999967	0.998818	0.999799	0.992491	0.999365	0.999968	0.999989	0.99982	0.999891	0.993148	0.998194	0.998822	0.999955	0.999986	0.998592	0.999882	0.999928	0.999994	0.998941	0.999682	0.999859	0.999797	0.997985	0.999556	0.999343	0.999986	0.99928	0.999718	0.999972	0.999915	0.999998	0.999857	0.999908	0.999963	0.994991	0.996822	0.999916	0.999951	0.999984
0.999648	0.999568	0.997856	0.999879	0.999986	0.999943	1	0.999557	0.999338	0.998928	0.999982	0.999877	0.998264	0.999949	0.991186	0.998951	0.999858	0.999938	0.999574	0.99969	0.991907	0.997524	0.99828	0.999808	0.999878	0.997994	0.999684	0.999771	0.999951	0.998414	0.999379	0.99964	0.999531	0.997282	0.999208	0.998926	0.99991	0.998837	0.99942	0.99998	0.999985	0.999957	0.999641	0.999729	0.999825	0.993927	0.995954	0.999727	0.999794	0.999914
0.999975	0.999997	0.999336	0.999853	0.999422	0.999809	0.999557	1	0.999972	0.999809	0.99968	0.999868	0.999564	0.999237	0.994653	0.99986	0.999901	0.999793	0.999978	0.999984	0.995207	0.999163	0.999566	0.999928	0.999892	0.999427	0.999983	0.999948	0.999776	0.999623	0.999975	0.999962	0.999992	0.999022	0.99993	0.999844	0.999805	0.999823	0.999971	0.999649	0.999481	0.999777	0.99993	0.999967	0.999931	0.996724	0.998166	0.999971	0.999947	0.999835
0.999931	0.999974	0.99956	0.999713	0.99917	0.99966	0.999338	0.999972	1	0.999914	0.999493	0.999743	0.999744	0.99896	0.995338	0.999948	0.999791	0.999626	0.99996	0.999931	0.995854	0.999416	0.999743	0.999831	0.999772	0.999632	0.999925	0.999863	0.999609	0.99979	0.999993	0.999918	0.999977	0.999298	0.999985	0.999941	0.999657	0.999928	0.999984	0.999452	0.999243	0.999614	0.999891	0.9999	0.99983	0.99725	0.998559	0.999904	0.999857	0.999691
0.999783	0.999821	0.99972	0.999426	0.998726	0.999342	0.998928	0.999809	0.999914	1	0.999113	0.999421	0.999862	0.998487	0.996138	0.99993	0.999494	0.999265	0.999848	0.99974	0.996573	0.999636	0.999871	0.99956	0.999485	0.999773	0.999705	0.999602	0.999253	0.999932	0.999874	0.99978	0.999847	0.999519	0.999935	0.999954	0.999334	0.999948	0.999914	0.99909	0.99881	0.999275	0.999757	0.999667	0.999587	0.997768	0.99897	0.999705	0.999605	0.999342
0.999745	0.999691	0.998151	0.999932	0.99995	0.999977	0.999982	0.99968	0.999493	0.999113	1	0.999943	0.998525	0.999898	0.991782	0.999156	0.999925	0.999975	0.99969	0.999794	0.992493	0.997828	0.998537	0.99988	0.99994	0.998268	0.999788	0.999866	0.999982	0.998653	0.999534	0.999731	0.999656	0.997608	0.999381	0.999129	0.999947	0.999047	0.999554	0.999983	0.999965	0.999983	0.999728	0.999826	0.999894	0.994437	0.996358	0.999814	0.999876	0.999964
0.999874	0.999874	0.998705	0.999958	0.999795	0.999967	0.999877	0.999868	0.999743	0.999421	0.999943	1	0.998998	0.999701	0.99298	0.999509	0.999994	0.999968	0.99985	0.999933	0.993654	0.998411	0.999007	0.999957	0.999983	0.998785	0.999939	0.999979	0.99996	0.999078	0.999785	0.999854	0.999841	0.998236	0.99967	0.999479	0.999937	0.999415	0.999759	0.999896	0.999829	0.999959	0.999833	0.999959	0.999963	0.995444	0.997136	0.999924	0.999965	0.999991
0.999437	0.999562	0.999962	0.998943	0.997998	0.998818	0.998264	0.999564	0.999744	0.999862	0.998525	0.998998	1	0.997685	0.997262	0.999907	0.999085	0.998764	0.999535	0.999415	0.997651	0.999927	0.999992	0.999174	0.999042	0.999982	0.999412	0.999258	0.998727	0.999979	0.99971	0.999425	0.999589	0.999883	0.999809	0.999914	0.998827	0.999942	0.999666	0.998456	0.998113	0.998734	0.999372	0.999345	0.999168	0.998659	0.999514	0.999346	0.999226	0.998887
0.999364	0.999253	0.997227	0.999725	0.999977	0.999799	0.999949	0.999237	0.99896	0.998487	0.999898	0.999701	0.997685	1	0.989942	0.998496	0.999657	0.9998	0.999276	0.999422	0.99073	0.996828	0.99771	0.999572	0.99969	0.997358	0.999409	0.999541	0.999819	0.997869	0.999013	0.999348	0.999204	0.996557	0.998809	0.998467	0.999747	0.998352	0.99907	0.999903	0.999963	0.999826	0.999355	0.999473	0.999615	0.992889	0.995103	0.999466	0.999564	0.999751
0.994257	0.994641	0.9977	0.992849	0.990594	0.992491	0.991186	0.994653	0.995338	0.996138	0.991782	0.99298	0.997262	0.989942	1	0.996189	0.993204	0.992361	0.994574	0.994156	0.999962	0.998036	0.997238	0.993457	0.993073	0.997563	0.994154	0.993695	0.992265	0.997033	0.995212	0.99425	0.994744	0.998229	0.995657	0.996248	0.992539	0.996413	0.995063	0.991624	0.990842	0.992282	0.994124	0.993949	0.993426	0.99969	0.999074	0.993948	0.993585	0.992678
0.999766	0.999862	0.999799	0.999452	0.998739	0.999365	0.998951	0.99986	0.999948	0.99993	0.999156	0.999509	0.999907	0.998496	0.996189	1	0.999566	0.999329	0.999832	0.999776	0.996671	0.999678	0.999906	0.999609	0.999528	0.999827	0.999779	0.999685	0.999298	0.999911	0.99994	0.999751	0.999868	0.999596	0.999978	0.999994	0.999357	0.99999	0.999893	0.999087	0.998829	0.999304	0.9997	0.99974	0.999612	0.997916	0.999009	0.99972	0.999649	0.999426
0.99991	0.999907	0.998794	0.999952	0.999768	0.999968	0.999858	0.999901	0.999791	0.999494	0.999925	0.999994	0.999085	0.999657	0.993204	0.999566	1	0.999961	0.999887	0.999955	0.993853	0.998526	0.99909	0.999978	0.999989	0.998887	0.999959	0.999986	0.999956	0.999166	0.999823	0.999896	0.99988	0.998353	0.999718	0.99954	0.999947	0.999482	0.999808	0.999886	0.999803	0.999957	0.99988	0.999976	0.999976	0.995611	0.997277	0.999952	0.99998	0.999988
0.999837	0.999792	0.998404	0.999966	0.999894	0.999989	0.999938	0.999793	0.999626	0.999265	0.999975	0.999968	0.998764	0.9998	0.992361	0.999329	0.999961	1	0.999779	0.999871	0.993037	0.998129	0.998764	0.999946	0.999977	0.99854	0.999873	0.999923	0.999997	0.998874	0.999657	0.999819	0.999767	0.99793	0.999514	0.999293	0.99998	0.999238	0.999674	0.999966	0.999922	0.999992	0.999809	0.999895	0.99995	0.994908	0.996738	0.999896	0.999943	0.999989
0.999988	0.999986	0.999292	0.999853	0.999445	0.99982	0.999574	0.999978	0.99996	0.999848	0.99969	0.99985	0.999535	0.999276	0.994574	0.999832	0.999887	0.999779	1	0.999979	0.995121	0.999117	0.99954	0.999912	0.999889	0.999379	0.99996	0.999926	0.999772	0.999627	0.999951	0.999978	0.999989	0.998962	0.999922	0.99983	0.999807	0.999798	0.999985	0.999673	0.999502	0.999784	0.999963	0.999951	0.999934	0.996624	0.99812	0.999972	0.999938	0.999816
0.999981	0.999988	0.999164	0.999919	0.999573	0.999891	0.99969	0.999984	0.999931	0.99974	0.999794	0.999933	0.999415	0.999422	0.994156	0.999776	0.999955	0.999871	0.999979	1	0.994745	0.998952	0.999422	0.999961	0.999949	0.999249	0.999994	0.999982	0.999861	0.999494	0.999942	0.999965	0.999976	0.998798	0.999881	0.999761	0.999875	0.999723	0.999944	0.999763	0.999624	0.999865	0.999943	0.999989	0.999973	0.996337	0.997874	0.999989	0.999981	0.999906
0.994804	0.995197	0.998083	0.993505	0.991333	0.993148	0.991907	0.995207	0.995854	0.996573	0.992493	0.993654	0.997651	0.99073	0.999962	0.996671	0.993853	0.993037	0.995121	0.994745	1	0.998341	0.997632	0.99406	0.993709	0.997914	0.994751	0.994327	0.992937	0.997416	0.995752	0.99478	0.995279	0.998535	0.996169	0.996716	0.993172	0.99686	0.995569	0.99231	0.991577	0.992949	0.994651	0.994559	0.99404	0.999836	0.999291	0.994523	0.994197	0.993352
0.998997	0.999156	0.999954	0.99835	0.997209	0.998194	0.997524	0.999163	0.999416	0.999636	0.997828	0.998411	0.999927	0.996828	0.998036	0.999678	0.998526	0.998129	0.999117	0.998952	0.998341	1	0.999917	0.998655	0.998472	0.999972	0.998951	0.998743	0.998083	0.999877	0.999364	0.998994	0.999197	0.999986	0.999512	0.999694	0.998219	0.999751	0.999312	0.997754	0.997339	0.998093	0.998928	0.99886	0.998635	0.999155	0.999793	0.998871	0.998707	0.998278
0.999437	0.999565	0.999965	0.998963	0.998012	0.998822	0.99828	0.999566	0.999743	0.999871	0.998537	0.999007	0.999992	0.99771	0.997238	0.999906	0.99909	0.998764	0.99954	0.999422	0.997632	0.999917	1	0.999165	0.999045	0.999968	0.999416	0.999266	0.998725	0.999978	0.999712	0.999429	0.999587	0.999864	0.999815	0.99992	0.998816	0.99994	0.999667	0.998462	0.99812	0.998737	0.999363	0.999349	0.999175	0.998635	0.999503	0.999344	0.999221	0.998888
0.99995	0.99993	0.998863	0.99993	0.99972	0.999955	0.999808	0.999928	0.999831	0.99956	0.99988	0.999957	0.999174	0.999572	0.993457	0.999609	0.999978	0.999946	0.999912	0.999961	0.99406	0.998655	0.999165	1	0.999985	0.999002	0.999961	0.999968	0.999943	0.99926	0.999845	0.999943	0.99992	0.99848	0.999744	0.999586	0.999964	0.999549	0.999858	0.999867	0.999761	0.999942	0.999938	0.999969	0.999978	0.995778	0.997429	0.999978	0.99999	0.999963
0.999924	0.999898	0.998721	0.999967	0.999805	0.999986	0.999878	0.999892	0.999772	0.999485	0.99994	0.999983	0.999042	0.99969	0.993073	0.999528	0.999989	0.999977	0.999889	0.999949	0.993709	0.998472	0.999045	0.999985	1	0.998838	0.999945	0.999973	0.999975	0.999142	0.999795	0.999915	0.999881	0.998283	0.999687	0.999507	0.999976	0.999453	0.99981	0.999923	0.999839	0.999976	0.999902	0.999962	0.999988	0.995474	0.997195	0.999961	0.999984	0.999986
0.999282	0.999419	0.999964	0.998723	0.997709	0.998592	0.997994	0.999427	0.999632	0.999773	0.998268	0.998785	0.999982	0.997358	0.997563	0.999827	0.998887	0.99854	0.999379	0.999249	0.997914	0.999972	0.999968	0.999002	0.998838	1	0.99925	0.999072	0.9985	0.999944	0.999591	0.999274	0.999452	0.999943	0.9997	0.999833	0.998618	0.99988	0.99954	0.9982	0.99783	0.998505	0.99922	0.999171	0.998975	0.998858	0.999626	0.99918	0.999045	0.998673
0.999963	0.999984	0.999169	0.99991	0.999563	0.999882	0.999684	0.999983	0.999925	0.999705	0.999788	0.999939	0.999412	0.999409	0.994154	0.999779	0.999959	0.999873	0.99996	0.999994	0.994751	0.998951	0.999416	0.999961	0.999945	0.99925	1	0.999987	0.999857	0.999474	0.999943	0.999947	0.999967	0.998804	0.999878	0.999756	0.999866	0.99972	0.999924	0.999747	0.999613	0.999859	0.999913	0.999995	0.999967	0.996358	0.997867	0.99998	0.999976	0.999913
0.999935	0.999952	0.998998	0.999943	0.999667	0.999928	0.999771	0.999948	0.999863	0.999602	0.999866	0.999979	0.999258	0.999541	0.993695	0.999685	0.999986	0.999923	0.999926	0.999982	0.994327	0.998743	0.999266	0.999968	0.999973	0.999072	0.999987	1	0.99991	0.999325	0.999893	0.999918	0.999927	0.998584	0.999808	0.99966	0.999904	0.99961	0.999867	0.999818	0.999711	0.999909	0.999887	0.999993	0.999976	0.996007	0.997586	0.999966	0.999982	0.999957
0.999833	0.999778	0.998356	0.999957	0.99991	0.999994	0.999951	0.999776	0.999609	0.999253	0.999982	0.99996	0.998727	0.999819	0.992265	0.999298	0.999956	0.999997	0.999772	0.999861	0.992937	0.998083	0.998725	0.999943	0.999975	0.9985	0.999857	0.99991	1	0.998845	0.999636	0.999818	0.999756	0.997878	0.999492	0.999267	0.999987	0.999208	0.999664	0.999978	0.999935	0.999997	0.999817	0.999883	0.999944	0.994818	0.996675	0.99989	0.999937	0.999985
0.999539	0.999625	0.999904	0.999065	0.998169	0.998941	0.998414	0.999623	0.99979	0.999932	0.998653	0.999078	0.999979	0.997869	0.997033	0.999911	0.999166	0.998874	0.999627	0.999494	0.997416	0.999877	0.999978	0.99926	0.999142	0.999944	0.999474	0.999325	0.998845	1	0.999742	0.999531	0.999659	0.999807	0.99984	0.999929	0.998948	0.999952	0.999747	0.998612	0.998276	0.99886	0.999488	0.99941	0.999274	0.998445	0.999411	0.999441	0.999314	0.998977
0.999919	0.999978	0.999537	0.999733	0.99921	0.999682	0.999379	0.999975	0.999993	0.999874	0.999534	0.999785	0.99971	0.999013	0.995212	0.99994	0.999823	0.999657	0.999951	0.999942	0.995752	0.999364	0.999712	0.999845	0.999795	0.999591	0.999943	0.999893	0.999636	0.999742	1	0.999904	0.999971	0.999248	0.999982	0.999929	0.999671	0.999907	0.999963	0.999475	0.99928	0.999639	0.99987	0.999922	0.99984	0.997182	0.998485	0.999903	0.99987	0.999728
0.999992	0.999967	0.999144	0.999868	0.999527	0.999859	0.99964	0.999962	0.999918	0.99978	0.999731	0.999854	0.999425	0.999348	0.99425	0.999751	0.999896	0.999819	0.999978	0.999965	0.99478	0.998994	0.999429	0.999943	0.999915	0.999274	0.999947	0.999918	0.999818	0.999531	0.999904	1	0.999976	0.998814	0.999857	0.999753	0.999866	0.999725	0.999961	0.999737	0.999573	0.99983	0.999984	0.999941	0.999948	0.996339	0.997909	0.999982	0.999945	0.999841
0.999982	0.999995	0.999354	0.999825	0.999395	0.999797	0.999531	0.999992	0.999977	0.999847	0.999656	0.999841	0.999589	0.999204	0.994744	0.999868	0.99988	0.999767	0.999989	0.999976	0.995279	0.999197	0.999587	0.99992	0.999881	0.999452	0.999967	0.999927	0.999756	0.999659	0.999971	0.999976	1	0.999051	0.999939	0.99986	0.9998	0.999838	0.999986	0.999635	0.999456	0.999761	0.999953	0.999954	0.999921	0.996774	0.998215	0.999969	0.999935	0.999809
0.99883	0.999012	0.999939	0.998156	0.99695	0.997985	0.997282	0.999022	0.999298	0.999519	0.997608	0.998236	0.999883	0.996557	0.998229	0.999596	0.998353	0.99793	0.998962	0.998798	0.998535	0.999986	0.999864	0.99848	0.998283	0.999943	0.998804	0.998584	0.997878	0.999807	0.999248	0.998814	0.999051	1	0.999404	0.999603	0.998012	0.999668	0.999169	0.997518	0.997093	0.997882	0.998748	0.998705	0.998452	0.999304	0.999851	0.998703	0.99854	0.998093
0.999869	0.999939	0.999666	0.99962	0.999017	0.999556	0.999208	0.99993	0.999985	0.999935	0.999381	0.99967	0.999809	0.998809	0.995657	0.999978	0.999718	0.999514	0.999922	0.999881	0.996169	0.999512	0.999815	0.999744	0.999687	0.9997	0.999878	0.999808	0.999492	0.99984	0.999982	0.999857	0.999939	0.999404	1	0.999977	0.999538	0.999955	0.999953	0.999319	0.999093	0.999503	0.999817	0.999853	0.999754	0.997507	0.99873	0.999835	0.999778	0.999598
0.999759	0.99985	0.999809	0.999427	0.998709	0.999343	0.998926	0.999844	0.999941	0.999954	0.999129	0.999479	0.999914	0.998467	0.996248	0.999994	0.99954	0.999293	0.99983	0.999761	0.996716	0.999694	0.99992	0.999586	0.999507	0.999833	0.999756	0.99966	0.999267	0.999929	0.999929	0.999753	0.99986	0.999603	0.999977	1	0.999332	0.999991	0.999894	0.999063	0.998795	0.999278	0.999703	0.999719	0.999593	0.99794	0.999037	0.999705	0.999624	0.999392
0.999871	0.999808	0.998449	0.999932	0.999864	0.999986	0.99991	0.999805	0.999657	0.999334	0.999947	0.999937	0.998827	0.999747	0.992539	0.999357	0.999947	0.99998	0.999807	0.999875	0.993172	0.998219	0.998816	0.999964	0.999976	0.998618	0.999866	0.999904	0.999987	0.998948	0.999671	0.999866	0.9998	0.998012	0.999538	0.999332	1	0.999284	0.999718	0.999959	0.999894	0.999985	0.999875	0.999889	0.999948	0.995014	0.996841	0.999915	0.999946	0.999968
0.999734	0.999822	0.999834	0.999374	0.998618	0.99928	0.998837	0.999823	0.999928	0.999948	0.999047	0.999415	0.999942	0.998352	0.996413	0.99999	0.999482	0.999238	0.999798	0.999723	0.99686	0.999751	0.99994	0.999549	0.999453	0.99988	0.99972	0.99961	0.999208	0.999952	0.999907	0.999725	0.999838	0.999668	0.999955	0.999991	0.999284	1	0.999879	0.998992	0.998711	0.999215	0.999678	0.999672	0.999547	0.998052	0.999123	0.999674	0.999587	0.999332
0.999968	0.999975	0.999444	0.999765	0.999272	0.999718	0.99942	0.999971	0.999984	0.999914	0.999554	0.999759	0.999666	0.99907	0.995063	0.999893	0.999808	0.999674	0.999985	0.999944	0.995569	0.999312	0.999667	0.999858	0.99981	0.99954	0.999924	0.999867	0.999664	0.999747	0.999963	0.999961	0.999986	0.999169	0.999953	0.999894	0.999718	0.999879	1	0.999541	0.999338	0.999676	0.999943	0.999903	0.999871	0.996989	0.9984	0.999936	0.999883	0.999719
0.999746	0.999656	0.998043	0.999923	0.999966	0.999972	0.99998	0.999649	0.999452	0.99909	0.999983	0.999896	0.998456	0.999903	0.991624	0.999087	0.999886	0.999966	0.999673	0.999763	0.99231	0.997754	0.998462	0.999867	0.999923	0.9982	0.999747	0.999818	0.999978	0.998612	0.999475	0.999737	0.999635	0.997518	0.999319	0.999063	0.999959	0.998992	0.999541	1	0.999979	0.999982	0.999744	0.999783	0.999885	0.994258	0.996251	0.999807	0.999859	0.999933
0.99959	0.999488	0.997672	0.999853	0.999995	0.999915	0.999985	0.999481	0.999243	0.99881	0.999965	0.999829	0.998113	0.999963	0.990842	0.998829	0.999803	0.999922	0.999502	0.999624	0.991577	0.997339	0.99812	0.999761	0.999839	0.99783	0.999613	0.999711	0.999935	0.998276	0.99928	0.999573	0.999456	0.997093	0.999093	0.998795	0.999894	0.998711	0.999338	0.999979	1	0.999935	0.999584	0.999659	0.999781	0.993633	0.995726	0.999673	0.999751	0.999878
0.999841	0.999783	0.998365	0.999959	0.999914	0.999998	0.999957	0.999777	0.999614	0.999275	0.999983	0.999959	0.998734	0.999826	0.992282	0.999304	0.999957	0.999992	0.999784	0.999865	0.992949	0.998093	0.998737	0.999942	0.999976	0.998505	0.999859	0.999909	0.999997	0.99886	0.999639	0.99983	0.999761	0.997882	0.999503	0.999278	0.999985	0.999215	0.999676	0.999982	0.999935	1	0.999828	0.999886	0.999949	0.994823	0.996686	0.999895	0.999935	0.999982
0.999982	0.999938	0.99907	0.999841	0.999534	0.999857	0.999641	0.99993	0.999891	0.999757	0.999728	0.999833	0.999372	0.999355	0.994124	0.9997	0.99988	0.999809	0.999963	0.999943	0.994651	0.998928	0.999363	0.999938	0.999902	0.99922	0.999913	0.999887	0.999817	0.999488	0.99987	0.999984	0.999953	0.998748	0.999817	0.999703	0.999875	0.999678	0.999943	0.999744	0.999584	0.999828	1	0.999911	0.999927	0.996223	0.997828	0.999967	0.999936	0.999828
0.999954	0.999973	0.999093	0.999917	0.999613	0.999908	0.999729	0.999967	0.9999	0.999667	0.999826	0.999959	0.999345	0.999473	0.993949	0.99974	0.999976	0.999895	0.999951	0.999989	0.994559	0.99886	0.999349	0.999969	0.999962	0.999171	0.999995	0.999993	0.999883	0.99941	0.999922	0.999941	0.999954	0.998705	0.999853	0.999719	0.999889	0.999672	0.999903	0.999783	0.999659	0.999886	0.999911	1	0.999973	0.996202	0.99774	0.999977	0.99998	0.999935
0.99996	0.999933	0.998862	0.999975	0.999743	0.999963	0.999825	0.999931	0.99983	0.999587	0.999894	0.999963	0.999168	0.999615	0.993426	0.999612	0.999976	0.99995	0.999934	0.999973	0.99404	0.998635	0.999175	0.999978	0.999988	0.998975	0.999967	0.999976	0.999944	0.999274	0.99984	0.999948	0.999921	0.998452	0.999754	0.999593	0.999948	0.999547	0.999871	0.999885	0.999781	0.999949	0.999927	0.999973	1	0.99574	0.997423	0.999985	0.99999	0.999959
0.996362	0.996716	0.998989	0.995274	0.993421	0.994991	0.993927	0.996724	0.99725	0.997768	0.994437	0.995444	0.998659	0.992889	0.99969	0.997916	0.995611	0.994908	0.996624	0.996337	0.999836	0.999155	0.998635	0.995778	0.995474	0.998858	0.996358	0.996007	0.994818	0.998445	0.997182	0.996339	0.996774	0.999304	0.997507	0.99794	0.995014	0.998052	0.996989	0.994258	0.993633	0.994823	0.996223	0.996202	0.99574	1	0.999753	0.996144	0.995884	0.99519
0.997927	0.998158	0.99968	0.997061	0.995553	0.996822	0.995954	0.998166	0.998559	0.99897	0.996358	0.997136	0.999514	0.995103	0.999074	0.999009	0.997277	0.996738	0.99812	0.997874	0.999291	0.999793	0.999503	0.997429	0.997195	0.999626	0.997867	0.997586	0.996675	0.999411	0.998485	0.997909	0.998215	0.999851	0.99873	0.999037	0.996841	0.999123	0.9984	0.996251	0.995726	0.996686	0.997828	0.99774	0.997423	0.999753	1	0.997742	0.997522	0.99694
0.999991	0.999972	0.999059	0.999929	0.999626	0.999916	0.999727	0.999971	0.999904	0.999705	0.999814	0.999924	0.999346	0.999466	0.993948	0.99972	0.999952	0.999896	0.999972	0.999989	0.994523	0.998871	0.999344	0.999978	0.999961	0.99918	0.99998	0.999966	0.99989	0.999441	0.999903	0.999982	0.999969	0.998703	0.999835	0.999705	0.999915	0.999674	0.999936	0.999807	0.999673	0.999895	0.999967	0.999977	0.999985	0.996144	0.997742	1	0.999988	0.999915
0.999964	0.999947	0.998928	0.999954	0.999704	0.999951	0.999794	0.999947	0.999857	0.999605	0.999876	0.999965	0.999226	0.999564	0.993585	0.999649	0.99998	0.999943	0.999938	0.999981	0.994197	0.998707	0.999221	0.99999	0.999984	0.999045	0.999976	0.999982	0.999937	0.999314	0.99987	0.999945	0.999935	0.99854	0.999778	0.999624	0.999946	0.999587	0.999883	0.999859	0.999751	0.999935	0.999936	0.99998	0.99999	0.995884	0.997522	0.999988	1	0.99996
0.999858	0.999839	0.998561	0.999956	0.999848	0.999984	0.999914	0.999835	0.999691	0.999342	0.999964	0.999991	0.998887	0.999751	0.992678	0.999426	0.999988	0.999989	0.999816	0.999906	0.993352	0.998278	0.998888	0.999963	0.999986	0.998673	0.999913	0.999957	0.999985	0.998977	0.999728	0.999841	0.999809	0.998093	0.999598	0.999392	0.999968	0.999332	0.999719	0.999933	0.999878	0.999982	0.999828	0.999935	0.999959	0.99519	0.99694	0.999915	0.99996	1
0.997847	0.998086	0.999644	0.99697	0.995439	0.996725	0.995842	0.998098	0.99849	0.998895	0.996251	0.997043	0.999475	0.994973	0.999121	0.998956	0.997186	0.996649	0.998035	0.997791	0.999324	0.999775	0.999464	0.997349	0.997109	0.999597	0.997793	0.997505	0.99658	0.999361	0.998416	0.997837	0.998146	0.999832	0.998662	0.998982	0.996752	0.999075	0.998324	0.996145	0.995612	0.996589	0.997738	0.997662	0.997339	0.999775	0.99999	0.997663	0.997436	0.996849
0.999581	0.999688	0.999916	0.999151	0.998292	0.999035	0.998545	0.999686	0.999837	0.999921	0.99877	0.999196	0.999976	0.998008	0.996874	0.999949	0.999279	0.998978	0.999668	0.999566	0.997291	0.999852	0.999978	0.999346	0.99923	0.999939	0.999562	0.999423	0.998947	0.999976	0.999807	0.999569	0.999703	0.99979	0.999889	0.999957	0.999029	0.999972	0.999774	0.998704	0.998391	0.998961	0.99952	0.999503	0.999349	0.99838	0.999341	0.999502	0.999393	0.999094
0.999561	0.99946	0.997607	0.999831	0.999997	0.999904	0.999985	0.999453	0.999205	0.998758	0.999958	0.999813	0.998055	0.999965	0.990716	0.998784	0.999787	0.999911	0.999467	0.999596	0.991449	0.997276	0.998064	0.999747	0.999826	0.997772	0.999588	0.999691	0.999925	0.998217	0.999245	0.999552	0.999427	0.997022	0.999053	0.998751	0.999886	0.998666	0.999301	0.999973	0.999997	0.999926	0.999558	0.999638	0.999761	0.993528	0.995633	0.999649	0.999728	0.999866
0.999924	0.99996	0.999577	0.999703	0.999133	0.999629	0.999302	0.999957	0.999993	0.999939	0.999457	0.999709	0.999756	0.998926	0.995416	0.999946	0.999758	0.999589	0.999959	0.999918	0.995925	0.999436	0.999762	0.999795	0.999742	0.99964	0.999905	0.999837	0.999572	0.999816	0.999978	0.999909	0.999964	0.999316	0.999984	0.999945	0.999616	0.999931	0.999985	0.999422	0.999205	0.999582	0.999877	0.999875	0.999815	0.997289	0.998605	0.999888	0.999832	0.999651
0.999339	0.999452	0.999953	0.998812	0.997798	0.998653	0.998072	0.999455	0.999659	0.999845	0.99834	0.998828	0.999978	0.997476	0.997462	0.999835	0.998923	0.998586	0.999446	0.999299	0.997824	0.99994	0.99998	0.99902	0.998883	0.999968	0.999279	0.999109	0.99855	0.999976	0.99961	0.999322	0.999484	0.999896	0.999729	0.999853	0.998654	0.999888	0.999593	0.998282	0.997916	0.998563	0.999274	0.9992	0.999034	0.998752	0.999597	0.999225	0.999086	0.998706
0.99868	0.998498	0.995855	0.999215	0.999775	0.999362	0.999667	0.998487	0.998093	0.997448	0.999537	0.999175	0.996446	0.999844	0.987492	0.997463	0.999112	0.999389	0.998522	0.998736	0.988349	0.995417	0.996456	0.999024	0.999174	0.996071	0.998726	0.998916	0.999423	0.996673	0.998158	0.998668	0.998443	0.995095	0.997863	0.997415	0.999333	0.99729	0.998249	0.999581	0.999736	0.999421	0.998704	0.998816	0.999043	0.990803	0.993347	0.998831	0.998983	0.999287
0.999261	0.999108	0.996922	0.999638	0.999958	0.99973	0.999899	0.999101	0.998797	0.998291	0.999827	0.999584	0.99744	0.999968	0.989432	0.998279	0.999545	0.999741	0.999141	0.999292	0.990212	0.996554	0.997446	0.999489	0.999599	0.997114	0.999273	0.999407	0.999765	0.997645	0.998836	0.999242	0.999071	0.996271	0.998606	0.998241	0.999705	0.998143	0.998931	0.999868	0.999945	0.999767	0.999271	0.999336	0.999519	0.992429	0.994745	0.999368	0.999473	0.999663
0.999945	0.999986	0.999462	0.999765	0.999277	0.999725	0.999429	0.999988	0.999987	0.99985	0.999574	0.9998	0.999668	0.999069	0.995045	0.999913	0.999841	0.999706	0.999958	0.999951	0.995574	0.999313	0.999664	0.999884	0.999831	0.99955	0.999954	0.999905	0.999686	0.99971	0.999988	0.999939	0.999988	0.999185	0.999959	0.9999	0.999732	0.999886	0.999971	0.999536	0.999344	0.999687	0.999903	0.999934	0.999873	0.997033	0.998384	0.999933	0.999897	0.999761
0.999954	0.99995	0.99897	0.999967	0.999689	0.999936	0.999788	0.999949	0.99986	0.999623	0.99987	0.999968	0.99924	0.999563	0.993645	0.999664	0.999978	0.999924	0.99994	0.999985	0.994265	0.998727	0.999257	0.999965	0.999973	0.999054	0.999981	0.999989	0.999914	0.99933	0.99988	0.999938	0.999928	0.998556	0.999797	0.999646	0.999908	0.999599	0.999883	0.999838	0.999729	0.999918	0.999909	0.999981	0.999987	0.995934	0.997561	0.999976	0.999984	0.999947
0.999597	0.999519	0.997752	0.999864	0.999988	0.999923	0.999988	0.999513	0.999278	0.998828	0.999978	0.999863	0.99817	0.999956	0.990968	0.998883	0.999833	0.999936	0.999516	0.99965	0.991713	0.997405	0.99818	0.99978	0.999857	0.997891	0.999648	0.999749	0.999945	0.998312	0.999326	0.999579	0.999479	0.997169	0.999138	0.998845	0.999896	0.998759	0.999353	0.999972	0.999993	0.999942	0.99958	0.999694	0.999795	0.993767	0.99581	0.999686	0.99977	0.999904
0.999952	0.999985	0.999464	0.999757	0.999278	0.999729	0.999432	0.99998	0.999992	0.999877	0.999579	0.999799	0.999672	0.99908	0.995049	0.999913	0.999842	0.999698	0.999973	0.999954	0.995581	0.999307	0.999663	0.999881	0.999829	0.999546	0.999946	0.999899	0.999685	0.999722	0.999988	0.99994	0.999989	0.999181	0.999967	0.999904	0.999733	0.999884	0.999982	0.999541	0.999349	0.999688	0.999924	0.999931	0.99987	0.997032	0.998392	0.999934	0.999899	0.999757
0.999895	0.999883	0.998711	0.999967	0.999805	0.999978	0.999885	0.999874	0.999754	0.99946	0.999949	0.999995	0.999011	0.999714	0.993003	0.999516	0.999993	0.999967	0.999874	0.999942	0.993666	0.998424	0.999023	0.99996	0.99999	0.998793	0.999939	0.999978	0.999964	0.999106	0.999787	0.999879	0.999855	0.99824	0.999681	0.999494	0.999946	0.999426	0.999783	0.999912	0.999838	0.999967	0.999861	0.99996	0.999975	0.995441	0.997154	0.999937	0.99997	0.999987
0.997611	0.997378	0.994107	0.998374	0.999244	0.998574	0.999059	0.997366	0.996848	0.996022	0.998853	0.998326	0.994806	0.999393	0.984555	0.99606	0.998226	0.998627	0.9974	0.997696	0.985521	0.993575	0.994818	0.998096	0.998305	0.994356	0.997691	0.997957	0.998672	0.99507	0.996941	0.997595	0.997301	0.993202	0.996558	0.995995	0.998537	0.995837	0.997042	0.99891	0.999174	0.998664	0.997644	0.997814	0.998115	0.988286	0.99116	0.99782	0.998035	0.998482
0.998563	0.998744	0.999864	0.99781	0.996503	0.997613	0.996855	0.998748	0.999066	0.999401	0.997196	0.997858	0.999781	0.996092	0.998554	0.999412	0.997989	0.997529	0.998718	0.998502	0.998805	0.999951	0.999778	0.998131	0.997931	0.999852	0.998494	0.998248	0.997478	0.999723	0.998996	0.998563	0.998797	0.999956	0.9992	0.999443	0.997631	0.999508	0.998952	0.997119	0.996647	0.997495	0.998483	0.998387	0.998132	0.999446	0.999929	0.998405	0.998201	0.997697
0.999142	0.998933	0.996624	0.999484	0.999872	0.999608	0.999795	0.998918	0.998608	0.998158	0.999689	0.999386	0.997198	0.999874	0.989039	0.99804	0.999365	0.999588	0.999002	0.999118	0.989768	0.996308	0.997208	0.999345	0.999454	0.99687	0.999077	0.999205	0.99963	0.997459	0.998619	0.99915	0.998917	0.99598	0.998397	0.998027	0.999602	0.997929	0.998795	0.99978	0.999845	0.999646	0.999198	0.999146	0.999377	0.991992	0.994432	0.99923	0.999309	0.999487
0.99976	0.99984	0.999806	0.999429	0.998693	0.999327	0.998909	0.999835	0.999935	0.999972	0.999109	0.999455	0.999912	0.998452	0.996271	0.999982	0.999517	0.999272	0.999831	0.999753	0.99673	0.999698	0.999925	0.999564	0.999488	0.999831	0.99974	0.99964	0.999247	0.999942	0.999915	0.999752	0.99985	0.999601	0.999968	0.999993	0.99931	0.999987	0.999899	0.999052	0.998779	0.999261	0.999703	0.999697	0.999584	0.997932	0.999052	0.999697	0.99961	0.999365
0.999718	0.999616	0.99795	0.999907	0.999969	0.999956	0.999973	0.999613	0.999406	0.999026	0.999967	0.999868	0.99838	0.999901	0.991456	0.999023	0.999859	0.999957	0.999634	0.999729	0.992145	0.997668	0.99838	0.999847	0.9999	0.998125	0.999713	0.999784	0.999969	0.998542	0.999425	0.999703	0.999596	0.997433	0.999259	0.998993	0.99995	0.998929	0.9995	0.999995	0.999982	0.99997	0.999717	0.999747	0.999862	0.994114	0.996138	0.999783	0.999838	0.999915
[truncated: 17 more columns]

## Sheet: S. Figure 4D
Supplementary Figure 4D
Pearson correlation coefficient using predicted flux distributions
1	0.999006	0.999439	0.998829	0.999951	0.998689	0.997494	0.999899	0.997873	0.999004	0.999845	0.999707	0.997397	0.999887	0.999979	0.99992	0.998393	0.999965	0.999439	0.999075	0.999923	0.999925	0.999943	0.998794	0.99998	0.999629	0.998451	0.999353	0.999607	0.999155	0.99986	0.999945	0.999143	0.999981	0.999609	0.999977	0.999918	0.999806	0.998065	0.999972	0.999891	0.999594	0.999012	0.999676	0.999105	0.999372	0.998379	0.999748	0.999617	0.999423
0.999006	1	0.996979	0.995842	0.998839	0.999894	0.993434	0.999521	0.994198	0.996092	0.998127	0.999741	0.99324	0.999451	0.999126	0.998841	0.999759	0.999084	0.997054	0.999984	0.999366	0.998401	0.999083	0.99585	0.999248	0.999789	0.99523	0.996902	0.997528	0.999991	0.999488	0.9986	0.99635	0.998883	0.997485	0.999042	0.998564	0.998187	0.994628	0.99908	0.999533	0.99738	0.996228	0.997615	0.996433	0.999938	0.999803	0.998047	0.999819	0.999932
0.999439	0.996979	1	0.999831	0.999524	0.996547	0.999274	0.9989	0.999401	0.999922	0.999855	0.998418	0.999237	0.998952	0.999342	0.99948	0.996128	0.999358	0.999969	0.997133	0.999076	0.999771	0.999335	0.99978	0.999236	0.998263	0.999647	0.999944	0.999913	0.997254	0.998884	0.999681	0.999959	0.999525	0.999944	0.999406	0.999669	0.999772	0.999441	0.99937	0.998881	0.999976	0.999867	0.99995	0.999875	0.997688	0.996061	0.999785	0.998206	0.997773
0.998829	0.995842	0.999831	1	0.999073	0.995456	0.999689	0.998168	0.999841	0.99997	0.999522	0.997634	0.999623	0.998297	0.998767	0.999061	0.994953	0.998825	0.999887	0.996087	0.998451	0.999325	0.998823	0.999987	0.998571	0.997431	0.999961	0.999919	0.999772	0.996191	0.998233	0.999249	0.999928	0.999008	0.999788	0.998869	0.999288	0.999515	0.999872	0.99882	0.998148	0.99978	0.999988	0.999731	0.999971	0.996738	0.994851	0.99957	0.997368	0.996818
0.999951	0.998839	0.999524	0.999073	1	0.99858	0.997774	0.999844	0.998212	0.999179	0.999902	0.999664	0.99765	0.999879	0.999975	0.999994	0.998249	0.999985	0.999588	0.99896	0.99992	0.999929	0.999982	0.999069	0.999929	0.999579	0.998764	0.999532	0.999751	0.999019	0.999861	0.99998	0.99928	0.999988	0.999738	0.999988	0.999984	0.999925	0.998431	0.999981	0.999838	0.999687	0.999249	0.99977	0.999337	0.999283	0.998216	0.999888	0.99956	0.999322
0.998689	0.999894	0.996547	0.995456	0.99858	1	0.992852	0.999285	0.993714	0.995659	0.997789	0.99957	0.992642	0.999244	0.998857	0.998598	0.999955	0.998833	0.996675	0.999915	0.999141	0.998045	0.998852	0.995464	0.998967	0.999633	0.994822	0.996547	0.997179	0.99988	0.999303	0.9983	0.99589	0.998586	0.997132	0.998777	0.998271	0.997898	0.99421	0.998807	0.999303	0.996974	0.995856	0.997249	0.996067	0.999825	0.999962	0.997747	0.999671	0.999803
0.997494	0.993434	0.999274	0.999689	0.997774	0.992852	1	0.996495	0.999919	0.999639	0.998559	0.99573	0.999985	0.996637	0.997344	0.997738	0.992231	0.997409	0.999271	0.993705	0.996861	0.99827	0.997385	0.999655	0.997094	0.995457	0.999777	0.999324	0.998994	0.993864	0.996536	0.998083	0.999552	0.997719	0.999032	0.997485	0.998123	0.998481	0.999802	0.997417	0.996463	0.999093	0.999569	0.998949	0.999496	0.994545	0.992118	0.998582	0.99537	0.99466
0.999899	0.999521	0.9989	0.998168	0.999844	0.999285	0.996495	1	0.99702	0.998346	0.999541	0.999948	0.996357	0.999984	0.999941	0.999833	0.999025	0.999925	0.998946	0.999578	0.999983	0.999667	0.999916	0.99816	0.999966	0.999911	0.997738	0.998848	0.999214	0.999628	0.999981	0.999756	0.998513	0.999866	0.999196	0.999916	0.999738	0.999556	0.9973	0.999926	0.999999	0.99914	0.998417	0.999271	0.998545	0.999772	0.999025	0.999479	0.999908	0.9998
0.997873	0.994198	0.999401	0.999841	0.998212	0.993714	0.999919	0.99702	1	0.999737	0.998849	0.996375	0.999845	0.997194	0.997796	0.998212	0.993088	0.99788	0.999481	0.994499	0.997391	0.998559	0.997878	0.999853	0.997531	0.996117	0.999942	0.999548	0.999281	0.994619	0.997118	0.998447	0.999644	0.998119	0.99929	0.997932	0.998518	0.99886	0.999964	0.997873	0.996994	0.999292	0.999766	0.999187	0.999719	0.995277	0.992975	0.998962	0.996041	0.995367
0.999004	0.996092	0.999922	0.99997	0.999179	0.995659	0.999639	0.998346	0.999737	1	0.999626	0.997797	0.999602	0.998441	0.998911	0.999147	0.995183	0.998949	0.999928	0.996297	0.998592	0.99947	0.998934	0.999933	0.998749	0.997607	0.99988	0.999938	0.999812	0.996419	0.998366	0.999367	0.999984	0.999147	0.999842	0.999001	0.999383	0.999571	0.999752	0.998955	0.998324	0.999863	0.999963	0.99981	0.999947	0.996933	0.995093	0.99961	0.997541	0.997021
0.999845	0.998127	0.999855	0.999522	0.999902	0.997789	0.998559	0.999541	0.998849	0.999626	1	0.999221	0.998476	0.999577	0.999809	0.999875	0.997425	0.99982	0.999872	0.998258	0.999657	0.999979	0.999805	0.999492	0.999741	0.999101	0.999263	0.999827	0.999935	0.998347	0.999537	0.999964	0.999701	0.999898	0.999944	0.999844	0.999958	0.999968	0.998982	0.999823	0.999529	0.999933	0.999633	0.999968	0.999686	0.998684	0.997378	0.999949	0.999068	0.998746
0.999707	0.999741	0.998418	0.997634	0.999664	0.99957	0.99573	0.999948	0.996375	0.997797	0.999221	1	0.995552	0.999939	0.999799	0.999673	0.999324	0.999788	0.998511	0.999801	0.999911	0.999371	0.99979	0.997652	0.999831	0.999982	0.997183	0.998409	0.998853	0.999826	0.999955	0.999514	0.997977	0.999672	0.998813	0.999761	0.99951	0.999289	0.996718	0.999781	0.999952	0.998722	0.997927	0.998886	0.998083	0.999926	0.999334	0.999204	0.99999	0.999936
0.997397	0.99324	0.999237	0.999623	0.99765	0.992642	0.999985	0.996357	0.999845	0.999602	0.998476	0.995552	1	0.996486	0.99722	0.997599	0.992041	0.997277	0.999201	0.993496	0.996716	0.998195	0.997246	0.999567	0.99698	0.995282	0.999693	0.999249	0.998897	0.993668	0.996373	0.997981	0.999516	0.997609	0.99895	0.997361	0.998009	0.998364	0.999707	0.997291	0.996322	0.99903	0.99949	0.998877	0.999407	0.994351	0.991924	0.998459	0.995188	0.994474
0.999887	0.999451	0.998952	0.998297	0.999879	0.999244	0.996637	0.999984	0.997194	0.998441	0.999577	0.999939	0.996486	1	0.999949	0.999882	0.998965	0.999944	0.999029	0.999537	0.999993	0.99968	0.999949	0.998307	0.999949	0.9999	0.997902	0.998948	0.999295	0.999575	0.999994	0.999784	0.998587	0.99988	0.99927	0.999932	0.999781	0.999626	0.997492	0.999943	0.999984	0.999195	0.998544	0.999326	0.998669	0.999743	0.998955	0.999562	0.999895	0.999765
0.999979	0.999126	0.999342	0.998767	0.999975	0.998857	0.997344	0.999941	0.997796	0.998911	0.999809	0.999799	0.99722	0.999949	1	0.999962	0.998553	0.999996	0.999387	0.999215	0.999976	0.999879	0.999987	0.998756	0.999987	0.999731	0.998406	0.99931	0.999585	0.999277	0.999933	0.999936	0.999042	0.999983	0.999573	0.999997	0.999927	0.999817	0.998029	0.999997	0.999936	0.999529	0.998968	0.999626	0.999071	0.999492	0.998537	0.999764	0.999717	0.999531
0.99992	0.998841	0.99948	0.999061	0.999994	0.998598	0.997738	0.999833	0.998212	0.999147	0.999875	0.999673	0.997599	0.999882	0.999962	1	0.998252	0.999979	0.999567	0.998976	0.999919	0.999893	0.999984	0.999074	0.999904	0.999589	0.99877	0.99952	0.999741	0.999027	0.999868	0.999961	0.999239	0.99997	0.999722	0.999976	0.999976	0.999925	0.998449	0.999972	0.999828	0.999655	0.999244	0.999743	0.999335	0.999296	0.998218	0.999893	0.99957	0.999329
0.998393	0.999759	0.996128	0.994953	0.998249	0.999955	0.992231	0.999025	0.993088	0.995183	0.997425	0.999324	0.992041	0.998965	0.998553	0.998252	1	0.998521	0.996234	0.999763	0.998852	0.997704	0.998538	0.994931	0.998689	0.999403	0.994254	0.996097	0.996746	0.999721	0.999029	0.997964	0.995424	0.998264	0.996712	0.998466	0.997913	0.997507	0.993597	0.99849	0.999046	0.996554	0.995361	0.99685	0.995574	0.999636	0.999994	0.997335	0.999447	0.999615
0.999965	0.999084	0.999358	0.998825	0.999985	0.998833	0.997409	0.999925	0.99788	0.998949	0.99982	0.999788	0.997277	0.999944	0.999996	0.999979	0.998521	1	0.99942	0.999187	0.999973	0.999876	0.999994	0.998822	0.999971	0.999716	0.998482	0.999351	0.999619	0.999243	0.999933	0.999941	0.999071	0.999982	0.999601	0.999998	0.999941	0.999845	0.998118	0.999997	0.999921	0.999548	0.999024	0.999645	0.999127	0.999469	0.9985	0.999796	0.999702	0.999505
0.999439	0.997054	0.999969	0.999887	0.999588	0.996675	0.999271	0.998946	0.999481	0.999928	0.999872	0.998511	0.999201	0.999029	0.999387	0.999567	0.996234	0.99942	1	0.997241	0.999147	0.999764	0.999411	0.999866	0.999254	0.998349	0.999741	0.999993	0.999968	0.997341	0.998973	0.999712	0.999944	0.999556	0.999983	0.999456	0.999728	0.999849	0.99956	0.999421	0.998929	0.999978	0.999935	0.999966	0.999949	0.997786	0.996161	0.999869	0.998299	0.997858
0.999075	0.999984	0.997133	0.996087	0.99896	0.999915	0.993705	0.999578	0.994499	0.996297	0.998258	0.999801	0.993496	0.999537	0.999215	0.998976	0.999763	0.999187	0.997241	1	0.999454	0.998502	0.999197	0.996112	0.999311	0.999842	0.995513	0.997108	0.997709	0.999994	0.999577	0.998717	0.996532	0.998981	0.997659	0.99914	0.998696	0.998351	0.994942	0.999177	0.999592	0.997534	0.996467	0.997769	0.996668	0.99997	0.999794	0.998224	0.999871	0.999958
0.999923	0.999366	0.999076	0.998451	0.99992	0.999141	0.996861	0.999983	0.997391	0.998592	0.999657	0.999911	0.996716	0.999993	0.999976	0.999919	0.998852	0.999973	0.999147	0.999454	1	0.999748	0.999972	0.998455	0.999971	0.999861	0.998068	0.999068	0.999394	0.999498	0.999989	0.99984	0.998732	0.999921	0.999372	0.999963	0.999837	0.999696	0.997669	0.99997	0.999981	0.999304	0.998684	0.999426	0.998803	0.99968	0.998841	0.999634	0.999854	0.999707
0.999925	0.998401	0.999771	0.999325	0.999929	0.998045	0.99827	0.999667	0.998559	0.99947	0.999979	0.999371	0.998195	0.99968	0.999879	0.999893	0.997704	0.999876	0.999764	0.998502	0.999748	1	0.999856	0.999285	0.999841	0.999267	0.999019	0.999701	0.999848	0.998597	0.999638	0.999981	0.999568	0.999945	0.999863	0.999901	0.99996	0.999927	0.9987	0.999885	0.999656	0.999862	0.999456	0.999907	0.999516	0.998893	0.99767	0.999893	0.999237	0.998956
0.999943	0.999083	0.999335	0.998823	0.999982	0.998852	0.997385	0.999916	0.997878	0.998934	0.999805	0.99979	0.997246	0.999949	0.999987	0.999984	0.998538	0.999994	0.999411	0.999197	0.999972	0.999856	1	0.99883	0.999954	0.999723	0.998488	0.99935	0.99961	0.999244	0.999938	0.999933	0.999044	0.999968	0.999595	0.99999	0.999935	0.999846	0.998133	0.999989	0.999914	0.999527	0.999027	0.999632	0.999126	0.999477	0.998511	0.9998	0.999709	0.999508
0.998794	0.99585	0.99978	0.999987	0.999069	0.995464	0.999655	0.99816	0.999853	0.999933	0.999492	0.997652	0.999567	0.998307	0.998756	0.999074	0.994931	0.998822	0.999866	0.996112	0.998455	0.999285	0.99883	1	0.998545	0.997449	0.999977	0.999906	0.999766	0.996206	0.998247	0.999229	0.999883	0.99899	0.999771	0.99886	0.999283	0.99952	0.999905	0.998815	0.99814	0.999746	0.999986	0.999701	0.999973	0.99676	0.994831	0.999584	0.997387	0.996832
0.99998	0.999248	0.999236	0.998571	0.999929	0.998967	0.997094	0.999966	0.997531	0.998749	0.999741	0.999831	0.99698	0.999949	0.999987	0.999904	0.998689	0.999971	0.999254	0.999311	0.999971	0.999841	0.999954	0.998545	1	0.999773	0.998168	0.999161	0.999463	0.999379	0.999934	0.99989	0.998902	0.999956	0.999457	0.999975	0.999864	0.999721	0.997759	0.999975	0.999962	0.999427	0.998781	0.999529	0.99889	0.999564	0.998682	0.999655	0.999762	0.999606
0.999629	0.999789	0.998263	0.997431	0.999579	0.999633	0.995457	0.999911	0.996117	0.997607	0.999101	0.999982	0.995282	0.9999	0.999731	0.999589	0.999403	0.999716	0.998349	0.999842	0.999861	0.999267	0.999723	0.997449	0.999773	1	0.99696	0.998244	0.998701	0.999862	0.999914	0.99942	0.99779	0.999589	0.998668	0.999688	0.999409	0.999172	0.996479	0.999711	0.999917	0.99857	0.997738	0.998747	0.997894	0.999945	0.999413	0.999077	0.999988	0.999952
0.998451	0.99523	0.999647	0.999961	0.998764	0.994822	0.999777	0.997738	0.999942	0.99988	0.999263	0.997183	0.999693	0.997902	0.998406	0.99877	0.994254	0.998482	0.999741	0.995513	0.998068	0.999019	0.998488	0.999977	0.998168	0.99696	1	0.999796	0.999606	0.995614	0.997837	0.998946	0.999809	0.998674	0.999609	0.998523	0.999013	0.999294	0.999968	0.998473	0.997716	0.999589	0.999932	0.999522	0.999907	0.996211	0.994146	0.999374	0.996891	0.996287
0.999353	0.996902	0.999944	0.999919	0.999532	0.996547	0.999324	0.998848	0.999548	0.999938	0.999827	0.998409	0.999249	0.998948	0.99931	0.99952	0.996097	0.999351	0.999993	0.997108	0.999068	0.999701	0.99935	0.999906	0.999161	0.998244	0.999796	1	0.999952	0.997201	0.998893	0.999657	0.999936	0.999486	0.999967	0.999385	0.99968	0.999823	0.999634	0.999349	0.998831	0.999949	0.999962	0.999938	0.999971	0.997665	0.996015	0.999848	0.998193	0.997734
0.999607	0.997528	0.999913	0.999772	0.999751	0.997179	0.998994	0.999214	0.999281	0.999812	0.999935	0.998853	0.998897	0.999295	0.999585	0.999741	0.996746	0.999619	0.999968	0.997709	0.999394	0.999848	0.99961	0.999766	0.999463	0.998701	0.999606	0.999952	1	0.997796	0.999252	0.999829	0.999852	0.999721	0.99999	0.999642	0.999857	0.999941	0.999397	0.99962	0.9992	0.999973	0.999852	0.999975	0.999894	0.998203	0.996685	0.99996	0.998661	0.998264
0.999155	0.999991	0.997254	0.996191	0.999019	0.99988	0.993864	0.999628	0.994619	0.996419	0.998347	0.999826	0.993668	0.999575	0.999277	0.999027	0.999721	0.999243	0.997341	0.999994	0.999498	0.998597	0.999244	0.996206	0.999379	0.999862	0.995614	0.997201	0.997796	1	0.999609	0.998791	0.996661	0.999053	0.99775	0.999201	0.998765	0.998418	0.99504	0.999238	0.999639	0.997643	0.996563	0.997866	0.996761	0.999976	0.999758	0.99829	0.999889	0.999971
0.99986	0.999488	0.998884	0.998233	0.999861	0.999303	0.996536	0.999981	0.997118	0.998366	0.999537	0.999955	0.996373	0.999994	0.999933	0.999868	0.999029	0.999933	0.998973	0.999577	0.999989	0.999638	0.999938	0.998247	0.999934	0.999914	0.997837	0.998893	0.999252	0.999609	1	0.999756	0.998513	0.999855	0.999222	0.999916	0.999755	0.999597	0.997424	0.999925	0.999983	0.999138	0.998485	0.999277	0.998616	0.999772	0.999019	0.99953	0.999913	0.999791
0.999945	0.9986	0.999681	0.999249	0.99998	0.9983	0.998083	0.999756	0.998447	0.999367	0.999964	0.999514	0.997981	0.999784	0.999936	0.999961	0.997964	0.999941	0.999712	0.998717	0.99984	0.999981	0.999933	0.999229	0.99989	0.99942	0.998946	0.999657	0.999829	0.998791	0.999756	1	0.99946	0.999977	0.999834	0.999956	0.99999	0.999952	0.998628	0.999942	0.999749	0.999803	0.9994	0.999869	0.99947	0.999078	0.997926	0.999918	0.999395	0.999129
0.999143	0.99635	0.999959	0.999928	0.99928	0.99589	0.999552	0.998513	0.999644	0.999984	0.999701	0.997977	0.999516	0.998587	0.999042	0.999239	0.995424	0.999071	0.999944	0.996532	0.998732	0.999568	0.999044	0.999883	0.998902	0.99779	0.999809	0.999936	0.999852	0.996661	0.998513	0.99946	1	0.999269	0.999873	0.999122	0.999469	0.999627	0.999652	0.999084	0.99849	0.999914	0.99993	0.999856	0.999929	0.997146	0.995348	0.999664	0.997729	0.997237
0.999981	0.998883	0.999525	0.999008	0.999988	0.998586	0.997719	0.999866	0.998119	0.999147	0.999898	0.999672	0.997609	0.99988	0.999983	0.99997	0.998264	0.999982	0.999556	0.998981	0.999921	0.999945	0.999968	0.99899	0.999956	0.999589	0.998674	0.999486	0.999721	0.999053	0.999855	0.999977	0.999269	1	0.99971	0.99999	0.999971	0.999891	0.998321	0.999987	0.999858	0.999683	0.999183	0.999756	0.999276	0.9993	0.998241	0.999851	0.999569	0.999346
0.999609	0.997485	0.999944	0.999788	0.999738	0.997132	0.999032	0.999196	0.99929	0.999842	0.999944	0.998813	0.99895	0.99927	0.999573	0.999722	0.996712	0.999601	0.999983	0.997659	0.999372	0.999863	0.999595	0.999771	0.999457	0.998668	0.999609	0.999967	0.99999	0.99775	0.999222	0.999834	0.999873	0.99971	1	0.999631	0.999846	0.999932	0.999398	0.999602	0.999181	0.999984	0.999863	0.999993	0.999891	0.998159	0.996647	0.99994	0.998624	0.998224
0.999977	0.999042	0.999406	0.998869	0.999988	0.998777	0.997485	0.999916	0.997932	0.999001	0.999844	0.999761	0.997361	0.999932	0.999997	0.999976	0.998466	0.999998	0.999456	0.99914	0.999963	0.999901	0.99999	0.99886	0.999975	0.999688	0.998523	0.999385	0.999642	0.999201	0.999916	0.999956	0.999122	0.99999	0.999631	1	0.999949	0.999856	0.998159	0.999997	0.999911	0.999584	0.999062	0.999677	0.99916	0.999432	0.998444	0.999807	0.999673	0.999471
0.999918	0.998564	0.999669	0.999288	0.999984	0.998271	0.998123	0.999738	0.998518	0.999383	0.999958	0.99951	0.998009	0.999781	0.999927	0.999976	0.997913	0.999941	0.999728	0.998696	0.999837	0.99996	0.999935	0.999283	0.999864	0.999409	0.999013	0.99968	0.999857	0.998765	0.999755	0.99999	0.999469	0.999971	0.999846	0.999949	1	0.999974	0.998709	0.999939	0.999729	0.999806	0.99944	0.999868	0.999516	0.999061	0.997875	0.999948	0.999383	0.999107
0.999806	0.998187	0.999772	0.999515	0.999925	0.997898	0.998481	0.999556	0.99886	0.999571	0.999968	0.999289	0.998364	0.999626	0.999817	0.999925	0.997507	0.999845	0.999849	0.998351	0.999696	0.999927	0.999846	0.99952	0.999721	0.999172	0.999294	0.999823	0.999941	0.998418	0.999597	0.999952	0.999627	0.999891	0.999932	0.999856	0.999974	1	0.999038	0.999839	0.999546	0.999884	0.999643	0.999931	0.999703	0.998765	0.997455	0.999992	0.99914	0.998812
0.998065	0.994628	0.999441	0.999872	0.998431	0.99421	0.999802	0.9973	0.999964	0.999752	0.998982	0.996718	0.999707	0.997492	0.998029	0.998449	0.993597	0.998118	0.99956	0.994942	0.997669	0.9987	0.998133	0.999905	0.997759	0.996479	0.999968	0.999634	0.999397	0.99504	0.997424	0.998628	0.999652	0.998321	0.999398	0.998159	0.998709	0.999038	1	0.998107	0.997278	0.999368	0.999826	0.999289	0.999788	0.995681	0.993479	0.999136	0.996407	0.995756
0.999972	0.99908	0.99937	0.99882	0.999981	0.998807	0.997417	0.999926	0.997873	0.998955	0.999823	0.999781	0.997291	0.999943	0.999997	0.999972	0.99849	0.999997	0.999421	0.999177	0.99997	0.999885	0.999989	0.998815	0.999975	0.999711	0.998473	0.999349	0.99962	0.999238	0.999925	0.999942	0.999084	0.999987	0.999602	0.999997	0.999939	0.999839	0.998107	1	0.999921	0.999558	0.999018	0.999648	0.999122	0.999462	0.998473	0.999794	0.999696	0.999499
0.999891	0.999533	0.998881	0.998148	0.999838	0.999303	0.996463	0.999999	0.996994	0.998324	0.999529	0.999952	0.996322	0.999984	0.999936	0.999828	0.999046	0.999921	0.998929	0.999592	0.999981	0.999656	0.999914	0.99814	0.999962	0.999917	0.997716	0.998831	0.9992	0.999639	0.999983	0.999749	0.99849	0.999858	0.999181	0.999911	0.999729	0.999546	0.997278	0.999921	1	0.999123	0.998398	0.999257	0.998527	0.999782	0.999046	0.999468	0.999914	0.999809
0.999594	0.99738	0.999976	0.99978	0.999687	0.996974	0.999093	0.99914	0.999292	0.999863	0.999933	0.998722	0.99903	0.999195	0.999529	0.999655	0.996554	0.999548	0.999978	0.997534	0.999304	0.999862	0.999527	0.999746	0.999427	0.99857	0.999589	0.999949	0.999973	0.997643	0.999138	0.999803	0.999914	0.999683	0.999984	0.999584	0.999806	0.999884	0.999368	0.999558	0.999123	1	0.999843	0.999988	0.999872	0.998048	0.996497	0.999895	0.998525	0.998123
0.999012	0.996228	0.999867	0.999988	0.999249	0.995856	0.999569	0.998417	0.999766	0.999963	0.999633	0.997927	0.99949	0.998544	0.998968	0.999244	0.995361	0.999024	0.999935	0.996467	0.998684	0.999456	0.999027	0.999986	0.998781	0.997738	0.999932	0.999962	0.999852	0.996563	0.998485	0.9994	0.99993	0.999183	0.999863	0.999062	0.99944	0.999643	0.999826	0.999018	0.998398	0.999843	1	0.999809	0.999993	0.997085	0.995265	0.999692	0.997679	0.997157
0.999676	0.997615	0.99995	0.999731	0.99977	0.997249	0.998949	0.999271	0.999187	0.99981	0.999968	0.998886	0.998877	0.999326	0.999626	0.999743	0.99685	0.999645	0.999966	0.997769	0.999426	0.999907	0.999632	0.999701	0.999529	0.998747	0.999522	0.999938	0.999975	0.997866	0.999277	0.999869	0.999856	0.999756	0.999993	0.999677	0.999868	0.999931	0.999289	0.999648	0.999257	0.999988	0.999809	1	0.99984	0.998256	0.99679	0.99993	0.998705	0.998325
0.999105	0.996433	0.999875	0.999971	0.999337	0.996067	0.999496	0.998545	0.999719	0.999947	0.999686	0.998083	0.999407	0.998669	0.999071	0.999335	0.995574	0.999127	0.999949	0.996668	0.998803	0.999516	0.999126	0.999973	0.99889	0.997894	0.999907	0.999971	0.999894	0.996761	0.998616	0.99947	0.999929	0.999276	0.999891	0.99916	0.999516	0.999703	0.999788	0.999122	0.998527	0.999872	0.999993	0.99984	1	0.997266	0.995485	0.999753	0.99784	0.997336
0.999372	0.999938	0.997688	0.996738	0.999283	0.999825	0.994545	0.999772	0.995277	0.996933	0.998684	0.999926	0.994351	0.999743	0.999492	0.999296	0.999636	0.999469	0.997786	0.99997	0.99968	0.998893	0.999477	0.99676	0.999564	0.999945	0.996211	0.997665	0.998203	0.999976	0.999772	0.999078	0.997146	0.9993	0.998159	0.999432	0.999061	0.998765	0.995681	0.999462	0.999782	0.998048	0.997085	0.998256	0.997266	1	0.999659	0.998653	0.999966	0.999998
0.998379	0.999803	0.996061	0.994851	0.998216	0.999962	0.992118	0.999025	0.992975	0.995093	0.997378	0.999334	0.991924	0.998955	0.998537	0.998218	0.999994	0.9985	0.996161	0.999794	0.998841	0.99767	0.998511	0.994831	0.998682	0.999413	0.994146	0.996015	0.996685	0.999758	0.999019	0.997926	0.995348	0.998241	0.996647	0.998444	0.997875	0.997455	0.993479	0.998473	0.999046	0.996497	0.995265	0.99679	0.995485	0.999659	1	0.997282	0.999458	0.999638
0.999748	0.998047	0.999785	0.99957	0.999888	0.997747	0.998582	0.999479	0.998962	0.99961	0.999949	0.999204	0.998459	0.999562	0.999764	0.999893	0.997335	0.999796	0.999869	0.998224	0.999634	0.999893	0.9998	0.999584	0.999655	0.999077	0.999374	0.999848	0.99996	0.99829	0.99953	0.999918	0.999664	0.999851	0.99994	0.999807	0.999948	0.999992	0.999136	0.999794	0.999468	0.999895	0.999692	0.99993	0.999753	0.998653	0.997282	1	0.999045	0.9987
0.999617	0.999819	0.998206	0.997368	0.99956	0.999671	0.99537	0.999908	0.996041	0.997541	0.999068	0.99999	0.995188	0.999895	0.999717	0.99957	0.999447	0.999702	0.998299	0.999871	0.999854	0.999237	0.999709	0.997387	0.999762	0.999988	0.996891	0.998193	0.998661	0.999889	0.999913	0.999395	0.997729	0.999569	0.998624	0.999673	0.999383	0.99914	0.996407	0.999696	0.999914	0.998525	0.997679	0.998705	0.99784	0.999966	0.999458	0.999045	1	0.999972
0.999423	0.999932	0.997773	0.996818	0.999322	0.999803	0.99466	0.9998	0.995367	0.997021	0.998746	0.999936	0.994474	0.999765	0.999531	0.999329	0.999615	0.999505	0.997858	0.999958	0.999707	0.998956	0.999508	0.996832	0.999606	0.999952	0.996287	0.997734	0.998264	0.999971	0.999791	0.999129	0.997237	0.999346	0.998224	0.999471	0.999107	0.998812	0.995756	0.999499	0.999809	0.998123	0.997157	0.998325	0.997336	0.999998	0.999638	0.9987	0.999972	1
0.999778	0.99971	0.99855	0.997737	0.999705	0.999505	0.995896	0.999975	0.996483	0.997926	0.999306	0.999988	0.995742	0.999953	0.999842	0.999701	0.999267	0.999822	0.998609	0.999756	0.999931	0.999464	0.999818	0.997737	0.999885	0.99997	0.997272	0.998501	0.998925	0.999794	0.999958	0.999581	0.99811	0.999729	0.998899	0.999804	0.999561	0.999339	0.996802	0.999822	0.999978	0.998828	0.998018	0.998983	0.998164	0.999896	0.999277	0.99925	0.999975	0.999915
0.999965	0.999311	0.999148	0.998411	0.999875	0.999008	0.996903	0.999964	0.997319	0.998621	0.999674	0.999829	0.996802	0.999929	0.999958	0.999841	0.998747	0.999931	0.999142	0.999351	0.999946	0.999799	0.999908	0.998372	0.999991	0.99978	0.997977	0.999036	0.999356	0.999427	0.999909	0.999837	0.998789	0.99992	0.999357	0.999938	0.9998	0.999632	0.997543	0.999942	0.999959	0.999339	0.998627	0.999443	0.998738	0.999589	0.998747	0.999556	0.99977	0.999635
0.999996	0.998946	0.999485	0.998891	0.999956	0.998625	0.997588	0.999881	0.997952	0.999065	0.999868	0.999675	0.997495	0.999869	0.999976	0.999922	0.998327	0.999962	0.999483	0.999017	0.999911	0.999941	0.99994	0.998853	0.999974	0.9996	0.998518	0.999399	0.999641	0.999099	0.999841	0.999957	0.999201	0.999985	0.999645	0.999976	0.999929	0.999826	0.998139	0.99997	0.999873	0.999633	0.999068	0.999711	0.999156	0.999325	0.99831	0.99977	0.999581	0.999378
0.99996	0.999061	0.999371	0.998853	0.999988	0.998816	0.997442	0.999916	0.997916	0.998971	0.999827	0.999778	0.997309	0.999942	0.999994	0.999984	0.998502	0.999999	0.999437	0.999169	0.999969	0.999878	0.999997	0.998853	0.999964	0.999706	0.998515	0.999372	0.999632	0.999223	0.99993	0.999945	0.999087	0.999981	0.999616	0.999997	0.999946	0.999856	0.998157	0.999995	0.999913	0.999558	0.999051	0.999657	0.999151	0.999455	0.998478	0.999809	0.999692	0.99949
0.999902	0.999524	0.998898	0.998151	0.999837	0.999281	0.996482	0.999999	0.996996	0.998336	0.999537	0.999942	0.996347	0.999977	0.999937	0.999821	0.999026	0.999919	0.998936	0.999575	0.999976	0.999668	0.999907	0.998137	0.999968	0.999904	0.997714	0.998834	0.999202	0.999628	0.999973	0.999752	0.998507	0.999863	0.999186	0.999911	0.99973	0.999543	0.99727	0.99992	0.999998	0.999135	0.998398	0.999265	0.998527	0.999768	0.999029	0.999463	0.999902	0.999798
0.999939	0.998685	0.999616	0.9992	0.999994	0.998403	0.997982	0.999788	0.99839	0.999301	0.99994	0.999579	0.997863	0.999826	0.999952	0.999986	0.998057	0.999964	0.999673	0.998811	0.999876	0.999954	0.999958	0.999194	0.999898	0.999484	0.998908	0.99962	0.999816	0.998877	0.999803	0.999991	0.999396	0.999984	0.999805	0.99997	0.999997	0.999956	0.998591	0.999962	0.999781	0.999763	0.999361	0.999832	0.999443	0.999158	0.998022	0.999926	0.999461	0.999203
0.999939	0.998995	0.999393	0.998917	0.999991	0.998755	0.997526	0.999889	0.998011	0.999019	0.999835	0.999751	0.997386	0.999927	0.999982	0.999994	0.998426	0.999993	0.999474	0.999117	0.999956	0.999874	0.999996	0.998926	0.99994	0.999675	0.9986	0.999417	0.999666	0.999167	0.999915	0.999946	0.999125	0.999974	0.999647	0.99999	0.999956	0.999881	0.998256	0.999988	0.999885	0.999581	0.999112	0.999677	0.99921	0.999412	0.998398	0.99984	0.99966	0.999444
0.998071	0.994443	0.999549	0.999889	0.998356	0.99395	0.99994	0.997215	0.99997	0.999838	0.998997	0.996549	0.999903	0.997365	0.997968	0.998337	0.993368	0.998033	0.999583	0.994714	0.997557	0.99874	0.998026	0.999873	0.997729	0.99631	0.999938	0.999636	0.999371	0.994845	0.997276	0.998605	0.999757	0.998288	0.9994	0.998094	0.998652	0.998966	0.999927	0.998036	0.997187	0.999422	0.999816	0.99932	0.999761	0.99548	0.993255	0.999051	0.996229	0.995576
0.9994	0.99994	0.997704	0.996653	0.999242	0.99976	0.994498	0.99977	0.995153	0.996907	0.998673	0.999885	0.994338	0.999709	0.999479	0.999233	0.999586	0.999436	0.997746	0.999934	0.999649	0.998917	0.999432	0.996648	0.99958	0.999912	0.996085	0.997605	0.998142	0.999963	0.999722	0.999064	0.99714	0.999292	0.998118	0.99941	0.999022	0.998699	0.995529	0.999442	0.999777	0.998041	0.996996	0.998239	0.99717	0.999967	0.99962	0.998574	0.999929	0.999976
0.999725	0.999628	0.998554	0.99787	0.999735	0.999485	0.996019	0.99994	0.996681	0.997994	0.999317	0.999983	0.995831	0.999958	0.999832	0.999757	0.999219	0.999835	0.998676	0.999719	0.999935	0.999433	0.999848	0.997903	0.999836	0.999957	0.997463	0.998595	0.999003	0.999735	0.999976	0.999587	0.998147	0.999719	0.99896	0.999806	0.999598	0.999414	0.997033	0.999823	0.999944	0.998851	0.998153	0.999013	0.998301	0.999868	0.999215	0.99934	0.999962	0.999875
0.999146	0.999991	0.997224	0.996098	0.998971	0.999858	0.993774	0.99961	0.99449	0.996358	0.99831	0.99979	0.993597	0.999538	0.999247	0.998966	0.999718	0.999201	0.997279	0.999974	0.999461	0.99858	0.999197	0.996096	0.999367	0.999833	0.995491	0.997127	0.997724	0.999989	0.999565	0.998757	0.996611	0.999022	0.997691	0.999166	0.998713	0.998349	0.994898	0.999202	0.99962	0.9976	0.996468	0.997822	0.996662	0.999952	0.999758	0.998212	0.999858	0.999953
0.999852	0.998112	0.999845	0.999408	0.999838	0.997708	0.998482	0.999518	0.998693	0.999572	0.999966	0.99916	0.998434	0.999517	0.999774	0.999786	0.997363	0.999765	0.999803	0.998202	0.999602	0.999979	0.999732	0.999347	0.999738	0.999046	0.999105	0.999736	0.999851	0.998316	0.999464	0.999924	0.999672	0.99987	0.999875	0.9998	0.999895	0.999875	0.998792	0.99978	0.999503	0.999903	0.999513	0.999925	0.999562	0.998629	0.997329	0.999844	0.999009	0.998704
0.999831	0.998935	0.999278	0.998891	0.999946	0.998751	0.997455	0.999817	0.99802	0.998939	0.999753	0.999721	0.99728	0.999888	0.999915	0.999973	0.9984	0.999945	0.999415	0.999092	0.999912	0.999763	0.999962	0.998931	0.999844	0.999641	0.998615	0.999377	0.99963	0.99912	0.999889	0.999874	0.999026	0.999898	0.999592	0.999929	0.999908	0.999856	0.9983	0.999929	0.999816	0.999492	0.999096	0.999599	0.999201	0.999382	0.998364	0.999828	0.99963	0.999402
0.999904	0.999435	0.998992	0.998337	0.999892	0.999219	0.9967	0.99999	0.997242	0.998484	0.999604	0.999934	0.996552	0.999997	0.999961	0.999892	0.998941	0.999956	0.999063	0.999517	0.999998	0.999705	0.999955	0.998341	0.999963	0.99989	0.997941	0.998979	0.999324	0.999559	0.999994	0.999803	0.998633	0.999897	0.999298	0.999944	0.999798	0.999644	0.99753	0.999954	0.999989	0.99923	0.998579	0.999357	0.998704	0.999728	0.998933	0.99958	0.999885	0.999753
0.99945	0.996997	0.999995	0.999824	0.999529	0.996566	0.999264	0.998911	0.999387	0.999919	0.99986	0.998428	0.99923	0.998956	0.99935	0.999481	0.996153	0.999365	0.999966	0.997146	0.999083	0.999778	0.999337	0.999766	0.999248	0.998265	0.999635	0.999939	0.99991	0.99727	0.99889	0.999685	0.999957	0.999531	0.999942	0.999413	0.999674	0.999772	0.999423	0.999375	0.998891	0.999975	0.999858	0.999951	0.999867	0.997698	0.996088	0.999779	0.998214	0.997785
0.997547	0.993465	0.999321	0.999635	0.997763	0.992865	0.999958	0.996519	0.999798	0.999645	0.998579	0.995712	0.999989	0.996631	0.997357	0.997702	0.992293	0.997402	0.999259	0.993702	0.996856	0.998322	0.99737	0.999564	0.997137	0.995455	0.999668	0.999298	0.998954	0.993878	0.996514	0.9981	0.999569	0.997737	0.99902	0.99749	0.998109	0.998442	0.999658	0.99742	0.996484	0.999108	0.999508	0.998963	0.999422	0.99454	0.992178	0.998524	0.99536	0.994667
0.999892	0.999382	0.999021	0.998414	0.999907	0.999189	0.996787	0.999972	0.997347	0.99854	0.999623	0.99992	0.996632	0.999994	0.999959	0.999914	0.998903	0.999961	0.999109	0.999481	0.999996	0.999709	0.999968	0.998428	0.999948	0.999873	0.998038	0.999036	0.999366	0.999516	0.999994	0.999816	0.998674	0.999898	0.99934	0.999948	0.999818	0.999681	0.997643	0.999955	0.999973	0.999258	0.998653	0.999388	0.998775	0.9997	0.998887	0.999621	0.999867	0.999721
[truncated: 17 more columns]

## Sheet: S. Figure 5
Supplementary Figure 5
Flux names	Range	CV
photosystem II	8	1.0467
cytochrom b6f complex	15.99	1.04675
photosystem I	31.99	1.04661
ferredoxin-NADP reductase	8.86	1.07985
ATPase	6.86	1.04638
RuBisCO	28.483	11.2162
PGA kinase	16.39	1.96404
GAP dehydrogenase	7.74	0.669445
TP isomerase	3.482	1.43817
FBP aldolase	6.049	1.7528
FBPase	6.049	1.7528
F6P transketolase	2.756	1.53245
S7P transketolase	2.503	1.35712
Ru5P epimerase	5.259	1.44433
R5P isomerase	2.398	1.28645
Ru5P kinase	7.658	1.39131
G6P isomerase	1.15701	21.2961
Phosphoglucomutase	1.15701	21.2961
G1P adenylyltransferase	1.15701	21.2961
starch synthase	0.57166	21.2982
starch synthase	0.57851	21.2961
starch synthase	0.0141265	57.1937
amylase	0.0141265	57.1937
TP isomerase	8.75627	60.1876
FBP aldolase	1.8697	24.584
G6P isomerase	1.79434	24.7367
Phosphoglucomutase	1.78947	24.7441
UDPG pyrophosphorylase	1.78947	24.7441
S6P synthase	0.61495	21.4275
S6P phosphorylase	0.61495	21.4275
Suc synthase	0.59651	22.4408
Fructofuranosidase	0.054216	33.9238
Fructokinase	0.60303	22.3166
UDPG:G6P glucosyltransferase	0.00494251	63.1461
Tre phosphatase	0.00494251	63.1461
cellulose synthase	0.84432	24.9221
cellulose synthase	0.84432	24.9221
Mal dehydrogenase	36.4133	66.6057
PEP carboxylase	4.5536	23.7582
Enolase	4.5536	23.7582
PGA mutase	4.5536	23.7582
PGA kinase	22.396	22.2856
GAP dehydrogenase	22.396	22.2856
GAP dehydrogenase	5.852	5.47286
GAP dehydrogenase	10.023	3.02148
PGA mutase	2.8166	23.7787
Enolase	2.8166	23.7787
Pyr dehydrogenase	0.35997	27.8499
Pyr dehydrogenase	0.35997	27.8499
DHL acetyltransferase	0.35997	27.8499
DHL dehydrogenase	0.35997	27.8499
Cit synthase	0.35997	27.8499
Aconitase dehydration	0.159717	30.7935
Aconitase hydration	0.159717	30.7935
SCA dehydrogenase (Q)	0.157987	31.009
Mal dehydrogenase	16.3931	56.634
NADH dehydrogenase (Q)	23.359	23.7939
Cytc reductase	23.301	23.5968
Cytc oxidase	11.6512	23.597
ATP synthase	58.311	23.6754
RuBisCO	22.09	15.013
PGCA phosphorylase	22.09	15.013
GCA oxidase	22.094	15.0176
Catalase	11.047	15.0172
Glu:GLX aminotransferase	11.776	16.4283
Gly dehydrogenase	9.922	12.8299
Aminomethyltransferase	9.922	12.8299
DHL dehydrogenase	9.922	12.8299
Gly hydroxymethyltransferase	9.922	12.8299
Ser:GLX aminotransferase	10.323	13.7054
GCEA dehydrogenase	10.323	13.7054
Mal dehydrogenase	10.323	13.7054
GCEA kinase	10.323	13.7054
6PG dehydrogenase	8.13	0.572133
6PG dehydrogenase	8.13	0.572133
Transaldolase	2.503	1.35712
DAHP synthase	0.25939	23.9467
DHQ synthase	0.25939	23.9467
DHQ dehydratase	0.25939	23.9467
SA dehydrogenase	0.25939	23.9467
SA kinase	0.25854	23.9578
EPSP synthase	0.25854	23.9578
CHR synthase	0.25854	23.9578
R5P diphosphokinase	0.108619	23.9348
Pyr phosphate dikinase	2.2986	23.7612
Mal dehydrogenase	2.9	0.149787
Mal dehydrogenase	3.3	0.308005
Mal dehydrogenase	16.153	8.35082
Cit synthase	0.77208	24.1037
Aconitase dehydration	0.77208	24.1037
Aconitase hydration	0.77208	24.1037
iCit dehydrogenase	0.77208	24.1037
iCit lyase	0.159717	30.7935
Mal synthase	0.159717	30.7935
ATP-Cit lyase	0.205842	26.2841
A-CoA synthetase	2.8321	24.0864
A-CoA carboxylase	1.8098	24.9221
M-CoA:ACP malonyltransferase	1.8098	24.9221
inorganic PPiase	2.1953	23.2354
inorganic PPiase	3.8017	24.5542
PPi-dep. Phosphofructokinase	1.8697	24.584
For dehydrogenase	0.07457	23.9443
For-THF ligase	0.07457	23.9443
Dihydrofolate reductase	0.00160754	24.9221
Thioredoxin reductase	0.004986	24.9221
NO3 reductase	5.3768	24.0232
Fd-NO2 reductase	5.3768	24.0232
ATP sulfurylase	0.128843	24.0662
APS reductase	0.128843	24.0662
GSSG reductase	0.128843	24.0662
SO3 reductase	0.128843	24.0662
HCO3 dehydratase	4.5536	23.7582
HCO3 dehydratase	1.95274	24.708
Ala transaminase	0.06	0.00405273
Ala transaminase	0.45717	24.038
A-Glu kinase	0.23421	25.8527
A-GluP reductase	0.23421	25.8527
A-Orn transaminase	0.23421	25.8527
A-Orn:A-Glu acetyltransferase	0.23421	25.8527
CBP synthase	0.21089	25.1018
Orn carbamoyltransferase	0.206262	25.1745
Arg-SCA synthase	0.206262	25.1745
Arg-SCA lyase	0.206262	25.1745
Fum hydratase	0.28017	24.532
Asn synthase	0.149352	24.0787
Asp aminotransferase	1.7958	14.3031
Asp aminotransferase	3.655	23.9621
Asp aminotransferase	2.1197	19.344
Ser O-acetyltransferase	0.061667	24.0415
Ser O-acetyltransferase	0.067177	24.0903
Cys synthase	0.061667	24.0415
Cys synthase	0.067177	24.0903
Glu synthase	6.0346	23.9072
Glu dehydrogenase	10.868	14.1539
Glu dehydrogenase	0.3345	27.7386
Glu decarboxylase	0.000460707	41.6949
GABA transaminase	0.06	0.00405273
GABA transaminase	0.06	0.00405273
Gln synthetase	0.25557	23.834
Gln synthetase	6.3529	23.9145
Thr aldolase	2.704	24.1251
ACD oxidoreductase	2.704	24.1251
GCA oxidase	0.0047398	24.9222
Catalase	0.0023699	24.9223
Glu:GLX aminotransferase	0.0047398	24.9222
ATP PR-transferase	0.065878	24.0415
Pr-ATP diphosphatase	0.065878	24.0415
Pr-AMP cyclohydrolase	0.065878	24.0415
P-AICAR-P isomerase	0.065878	24.0415
ImGP synthase	0.065878	24.0415
ImGP dehydratase	0.065878	24.0415
Hisol-P transaminase	0.065878	24.0415
Hisol-P phosphatase	0.065878	24.0415
Hisol-P dehydrogenase	0.065878	24.0415
Hisal-P dehydrogenase	0.065878	24.0415
Thr dehydratase	0.17799	24.0367
AL synthase	0.7825	24.0387
AL synthase	0.17799	24.0367
Ketol-acid reductoisomerase	0.17799	24.0367
Ketol-acid reductoisomerase	0.17799	24.0367
DH-acid dehydratase	0.17799	24.0367
B.-chain-aa transaminase	0.17799	24.0367
AL synthase	0.60447	24.0389
Ketol-acid reductoisomerase	0.60447	24.0389
Ketol-acid reductoisomerase	0.60447	24.0389
DH-acid dehydratase	0.60447	24.0389
2-IPM synthase	0.31468	24.0406
3-IPM dehydratase	0.31468	24.0406
3-IPM dehydratase	0.31468	24.0406
3-IPM dehydrogenase	0.31468	24.0406
spontaneous	0.31468	24.0406
B.-chain-aa transaminase	0.31468	24.0406
Asp kinase	3.4184	23.971
Asp-SeA dehydrogenase	3.4184	23.971
DHD synthase	0.20551	24.0437
DHD reductase	0.20551	24.0437
DAP aminotransferase	0.20551	24.0437
DAP epimerase	0.20551	24.0437
DAP decarboxylase	0.20551	24.0437
H-Ser dehydrogenase	3.2145	24.0005
H-Ser kinase	3.2145	24.0005
CTH synthase	0.067177	24.0903
CTH beta-lyase	0.067177	24.0903
5M-THF oxidoreductase	0.067177	24.0903
Met synthase	0.067177	24.0903
Gly hydroxymethyltransferase	0.068632	24.0691
CHR mutase	0.22475	23.963
Glu:PRE aminotransferase	0.22475	23.963
AGN dehydratase	0.131548	23.9703
Arginase	0.0127088	35.7443
Orn aminotransferase	0.0127088	35.7443
Glu kinase	0.21479	24.151
GluSeA dehydrogenase	0.21479	24.151
spontaneous	0.21479	24.151
spontaneous	0.0127088	35.7443
P5C reductase	16.238	8.38711
Pro dehydrogenase	16.033	8.30973
PGA dehydrogenase	0.100973	24.0366
PSer aminotransferase	0.100973	24.0366
PSer phosphatase	0.100973	24.0366
Threonine synthase	3.1476	24.0109
ANT synthase	0.033797	23.9372
ANT PR-transferase	0.033797	23.9372
PR-ANT isomerase	0.033797	23.9372
Ind-GP synthase	0.033797	23.9372
Ind-GP lyase	0.033797	23.9372
Trp synthase	0.033797	23.9372
AGN dehydrogenase	0.093207	23.9674
B.-chain-aa transaminase	0.28979	24.0371
ATase	0.0047398	24.9222
PRA-Gly ligase	0.0047398	24.9222
GAR formyltransferase	0.0047398	24.9222
FGAM synthase	0.0047398	24.9222
FGAM cyclo-ligase	0.0047398	24.9222
AIR carboxylase	0.0047398	24.9222
SAICAR synthase	0.0047398	24.9222
Adenylo-SCA lyase	0.0047398	24.9222
AICAR formyltransferase	0.070184	23.9848
IMP cyclohydrolase	0.070184	23.9848
AMP deaminase	0.00180106	24.9222
IMP dehydrogenase	0.00180106	24.9222
GMP synthase	0.00180106	24.9222
Adenylo-SCA synthase	0.070184	23.9848
Adenylo-SCA lyase	0.070184	23.9848
Asp carbamoyltransferase	0.0051185	24.9222
DHOase	0.0051185	24.9222
DHO dehydrogenase	0.0051185	24.9222
ORO PR-transferase	0.0051185	24.9222
OMP decarboxylase	0.0051185	24.9222
CTP synthase	0.00208835	24.9221
adenylate kinase	0.145046	24.1186
adenylate kinase	1.22501	29.6033
guanylate kinase	0.00180106	24.9222
UMP/CMP kinase	0.0051185	24.9222
Nucleoside-triphosphatase	0.00093664	24.9224
Ribonucleoside-diphosphate reductase	0.00157994	24.9223
Ribonucleoside-diphosphate reductase	0.00093664	24.9224
Ribonucleoside-diphosphate reductase	0.00086183	24.9221
Ribonucleoside-diphosphate reductase	0.00160754	24.9221
Deoxyuridine-triphosphatase	0.00160754	24.9221
Thymidylate synthase	0.00160754	24.9221
Thymidine monophosphate kinase	0.00160754	24.9221
Nucleoside-diphosphate kinase	0.00093924	24.9223
Nucleoside-diphosphate kinase	0.070184	23.9848
Nucleoside-diphosphate kinase	1.79304	24.744
Nucleoside-diphosphate kinase	0.00157994	24.9223
Nucleoside-diphosphate kinase	0.00093664	24.9223
Nucleoside-diphosphate kinase	0.00086183	24.9221
Nucleoside-diphosphate kinase	0.00160754	24.9221
Nucleoside-diphosphate kinase	0.00160754	24.9221
SO4 diffusion	0.128843	24.0662
NO2 transporter	5.3768	24.0232
Nucleotide transporter	13.88	9.89967
ADP/ATP carrier	22.962	24.0431
Brittle1 protein transporter	0.0047398	24.9222
NAD transporter	0.0047398	24.9221
NAD transporter	0.0047398	24.9221
TP/Pi translocator	31.871	17.7475
TP/Pi translocator	18.906	8.37071
TP/Pi translocator	7.025	93.7759
GCA/GCEA shuffle	22.094	15.0176
GCA/GCEA shuffle	10.323	13.7054
Mas exporter	0.0141265	57.1937
Dicarboxylate carrier	4.8113	22.4718
Dicarboxylate carrier	4.8113	22.4718
Dicarboxylate transporter	4.4271	23.9274
Di-/ri-carboxylate carrier	21.403	8.52562
Di-/ri-carboxylate carrier	21.446	8.57793
Di-/ri-carboxylate carrier	42.673	8.51903
Di-/ri-carboxylate carrier	7.4511	22.696
Di-/ri-carboxylate carrier	6.6047	21.511
Di-/ri-carboxylate carrier	21.546	10.9891
Di-/ri-carboxylate carrier	15.989	13.2861
Di-/ri-carboxylate carrier	16.333	13.4562
Di-/ri-carboxylate carrier	6.996	6.39735
Di-/ri-carboxylate carrier	7.245	8.21176
Di-/ri-carboxylate carrier	6.138	8.11446
Di-/ri-carboxylate carrier	15.308	9.0315
B0	0.0127088	35.7443
B0	0.32594	28.1589
Pro uniporter	16.033	8.30973
P5C exporter	16.039	8.3112
PRPP exporter	0.0051185	24.9222
Fum exporter	0.28017	24.532
H-Cys exporter	0.067177	24.0903
ORO exporter	0.0051185	24.9222
DHO shuffle	0.0051185	24.9222
DHO shuffle	0.0051185	24.9222
Gly/Ser shuffle	19.844	12.8298
O2 diffusion	29.035	7.67422
O2 diffusion	11.6512	23.597
O2 diffusion	11.047	15.0172
CO2 diffusion	28.127	11.1079
CO2 diffusion	9.656	12.2788
H2O diffusion	3.744	0.784506
H2O diffusion	9.237	6.18984
H2O diffusion	22.094	15.0176
NH4 diffusion	0.87917	34.7639
NH4 diffusion	9.755	12.4287
H2S diffusion	0.061667	24.0415
AC diffusion	2.7652	24.1044
Pyr diffusion	0.80715	23.9283
Pyr diffusion	0.35997	27.8499
Pyr diffusion	0.45717	24.038
GCA diffusion	22.094	15.0176
GCEA diffusion	10.323	13.7054
Mal diffusion	10.323	13.7054
OAA diffusion	12.442	14.408
KG diffusion	9.229	14.6531
Ala diffusion	0.45717	24.038
Asp diffusion	2.1197	19.344
Glu diffusion	9.229	14.6531
Gly diffusion	22.094	15.0176
Ser diffusion	10.323	13.7054
Arg exporter	0.206262	25.1745
Glu importer	3.8893	23.9791
His exporter	0.065878	24.0415
Ile exporter	0.17799	24.0367
Leu exporter	0.31468	24.0406
Lys exporter	0.20551	24.0437
Phe exporter	0.131548	23.9703
Ser importer	9.922	12.8299
Thr exporter	2.9708	24.0482
Trp exporter	0.033797	23.9372
Tyr exporter	0.093207	23.9674
Val exporter	0.28979	24.0371
Proton sink/source for charge balancing of im-/export	3.96418	39.6169
Import Photon	63.97	1.04653
Import CO2	42.019	23.0703
Import H2O	34.141	22.9836
Import Pi	0.029575	24.922
Import NO3	5.3768	24.0232
Import SO4	0.128843	24.0662
Export O2	50.967	23.1992
Maintenance	81.1338	51.3215
Biomass	0.0023203	24.9219

## Sheet: S. Figure 6
Supplementary Figure 6
Flux names	Accuracy using enzymatic SNPs	Accuracy using genome-wide SNPs
photosystem II	0.270579	0.209317
cytochrom b6f complex	0.270579	0.209317
photosystem I	0.270579	0.209317
ferredoxin-NADP reductase	0.135311	0.323805
ATPase	0.270579	0.209317
RuBisCO	0.24193	0.355915
PGA kinase	0.178296	0.38024
GAP dehydrogenase	0.176459	0.348522
TP isomerase	0.070775	0.245709
FBP aldolase	0.217171	0.266124
FBPase	0.217171	0.266124
F6P transketolase	0.226272	0.276076
S7P transketolase	0.214938	0.248262
Ru5P epimerase	0.221322	0.263341
R5P isomerase	0.207371	0.233288
Ru5P kinase	0.217374	0.254455
G6P isomerase	0.148333	0.191593
Phosphoglucomutase	0.148333	0.191593
G1P adenylyltransferase	0.148333	0.191593
starch synthase	0.148096	0.192586
starch synthase	0.148333	0.191593
starch synthase	-0.204133	-0.0623588
amylase	-0.204133	-0.0623588
TP isomerase	0.206161	0.345862
FBP aldolase	0.245671	0.349183
G6P isomerase	0.240752	0.348155
Phosphoglucomutase	0.241423	0.349187
UDPG pyrophosphorylase	0.241423	0.349187
S6P synthase	0.181502	0.11988
S6P phosphorylase	0.181502	0.11988
Suc synthase	0.140652	0.0519006
Fructofuranosidase	0.363468	0.442809
Fructokinase	0.154826	0.0660118
UDPG:G6P glucosyltransferase	-0.160971	-0.0433576
Tre phosphatase	-0.160971	-0.0433575
cellulose synthase	0.241022	0.350414
cellulose synthase	0.241022	0.350414
Mal dehydrogenase	0.214952	0.379963
PEP carboxylase	0.237894	0.365211
Enolase	0.237894	0.365211
PGA mutase	0.237894	0.365211
PGA kinase	0.222238	0.384947
GAP dehydrogenase	0.222238	0.384947
GAP dehydrogenase	0.170534	0.284776
GAP dehydrogenase	0.130736	0.329951
PGA mutase	0.272767	0.404787
Enolase	0.272767	0.404787
Pyr dehydrogenase	0.458107	0.456794
Pyr dehydrogenase	0.458107	0.456794
DHL acetyltransferase	0.458107	0.456794
DHL dehydrogenase	0.458107	0.456794
Cit synthase	0.458107	0.456794
Aconitase dehydration	0.458055	0.455959
Aconitase hydration	0.458055	0.455959
SCA dehydrogenase (Q)	0.460654	0.463989
Mal dehydrogenase	0.205756	0.384171
NADH dehydrogenase (Q)	0.214708	0.381584
Cytc reductase	0.212777	0.38075
Cytc oxidase	0.212777	0.38075
ATP synthase	0.21355	0.381084
RuBisCO	0.221988	0.353935
PGCA phosphorylase	0.221988	0.353935
GCA oxidase	0.221992	0.353936
Catalase	0.221992	0.353936
Glu:GLX aminotransferase	0.22231	0.352425
Gly dehydrogenase	0.220411	0.353212
Aminomethyltransferase	0.220411	0.353212
DHL dehydrogenase	0.220411	0.353212
Gly hydroxymethyltransferase	0.220411	0.353212
Ser:GLX aminotransferase	0.221601	0.355468
GCEA dehydrogenase	0.221601	0.355468
Mal dehydrogenase	0.221601	0.355468
GCEA kinase	0.221601	0.355468
6PG dehydrogenase	0.138945	0.336129
6PG dehydrogenase	0.138945	0.336129
Transaldolase	0.214938	0.248262
DAHP synthase	0.235211	0.389965
DHQ synthase	0.235211	0.389965
DHQ dehydratase	0.235211	0.389965
SA dehydrogenase	0.235211	0.389965
SA kinase	0.235081	0.390131
EPSP synthase	0.235081	0.390131
CHR synthase	0.235081	0.390131
R5P diphosphokinase	0.239458	0.389656
Pyr phosphate dikinase	0.281557	0.407873
Mal dehydrogenase	0.237797	0.170702
Mal dehydrogenase	0.182909	0.373466
Mal dehydrogenase	0.207895	0.366468
Cit synthase	0.217173	0.362807
Aconitase dehydration	0.217173	0.362807
Aconitase hydration	0.217173	0.362807
iCit dehydrogenase	0.217173	0.362807
iCit lyase	0.458055	0.455959
Mal synthase	0.458055	0.455959
ATP-Cit lyase	0.44796	0.454499
A-CoA synthetase	0.240736	0.367895
A-CoA carboxylase	0.241022	0.350414
M-CoA:ACP malonyltransferase	0.241022	0.350414
inorganic PPiase	0.12062	0.214459
inorganic PPiase	0.244449	0.350733
PPi-dep. Phosphofructokinase	0.245671	0.349183
For dehydrogenase	0.239962	0.390801
For-THF ligase	0.239962	0.390801
Dihydrofolate reductase	0.241024	0.350416
Thioredoxin reductase	0.241024	0.350416
NO3 reductase	0.229285	0.377147
Fd-NO2 reductase	0.229285	0.377147
ATP sulfurylase	0.23653	0.391782
APS reductase	0.23653	0.391782
GSSG reductase	0.23653	0.391782
SO3 reductase	0.23653	0.391782
HCO3 dehydratase	0.237894	0.365211
HCO3 dehydratase	0.238917	0.348157
Ala transaminase	0.0432632	0.0837594
Ala transaminase	0.236895	0.391836
A-Glu kinase	0.171861	0.27315
A-GluP reductase	0.171861	0.27315
A-Orn transaminase	0.171861	0.27315
A-Orn:A-Glu acetyltransferase	0.171861	0.27315
CBP synthase	0.189137	0.293459
Orn carbamoyltransferase	0.187206	0.291362
Arg-SCA synthase	0.187206	0.291362
Arg-SCA lyase	0.187206	0.291362
Fum hydratase	0.206739	0.326722
Asn synthase	0.225478	0.346607
Asp aminotransferase	0.211486	0.33832
Asp aminotransferase	0.239756	0.371609
Asp aminotransferase	0.217967	0.34736
Ser O-acetyltransferase	0.236661	0.391757
Ser O-acetyltransferase	0.236378	0.391784
Cys synthase	0.236661	0.391757
Cys synthase	0.236378	0.391784
Glu synthase	0.235632	0.375037
Glu dehydrogenase	0.216052	0.350024
Glu dehydrogenase	0.325092	0.2355
Glu decarboxylase	0.147826	0.0814653
GABA transaminase	0.0432632	0.0837594
GABA transaminase	0.0432632	0.0837594
Gln synthetase	0.217432	0.345174
Gln synthetase	0.234705	0.373468
Thr aldolase	0.240425	0.365911
ACD oxidoreductase	0.240425	0.365911
GCA oxidase	0.241028	0.350419
Catalase	0.241028	0.350419
Glu:GLX aminotransferase	0.241028	0.350419
ATP PR-transferase	0.236661	0.391757
Pr-ATP diphosphatase	0.236661	0.391757
Pr-AMP cyclohydrolase	0.236661	0.391757
P-AICAR-P isomerase	0.236661	0.391757
ImGP synthase	0.236661	0.391757
ImGP dehydratase	0.236661	0.391757
Hisol-P transaminase	0.236661	0.391757
Hisol-P phosphatase	0.236661	0.391757
Hisol-P dehydrogenase	0.236661	0.391757
Hisal-P dehydrogenase	0.236661	0.391757
Thr dehydratase	0.236923	0.391841
AL synthase	0.236856	0.391849
AL synthase	0.236923	0.391841
Ketol-acid reductoisomerase	0.236923	0.391841
Ketol-acid reductoisomerase	0.236923	0.391841
DH-acid dehydratase	0.236923	0.391841
B.-chain-aa transaminase	0.236923	0.391841
AL synthase	0.236837	0.391851
Ketol-acid reductoisomerase	0.236837	0.391851
Ketol-acid reductoisomerase	0.236837	0.391851
DH-acid dehydratase	0.236837	0.391851
2-IPM synthase	0.23677	0.391834
3-IPM dehydratase	0.23677	0.391834
3-IPM dehydratase	0.23677	0.391834
3-IPM dehydrogenase	0.23677	0.391834
spontaneous	0.23677	0.391834
B.-chain-aa transaminase	0.23677	0.391834
Asp kinase	0.241613	0.374174
Asp-SeA dehydrogenase	0.241613	0.374174
DHD synthase	0.237202	0.391768
DHD reductase	0.237202	0.391768
DAP aminotransferase	0.237202	0.391768
DAP epimerase	0.237202	0.391768
DAP decarboxylase	0.237202	0.391768
H-Ser dehydrogenase	0.24145	0.372276
H-Ser kinase	0.24145	0.372276
CTH synthase	0.236378	0.391784
CTH beta-lyase	0.236378	0.391784
5M-THF oxidoreductase	0.236378	0.391784
Met synthase	0.236378	0.391784
Gly hydroxymethyltransferase	0.237009	0.391656
CHR mutase	0.23458	0.390532
Glu:PRE aminotransferase	0.23458	0.390532
AGN dehydratase	0.236965	0.390456
Arginase	0.117323	0.0860968
Orn aminotransferase	0.117323	0.0860968
Glu kinase	0.228491	0.398357
GluSeA dehydrogenase	0.228491	0.398357
spontaneous	0.228491	0.398357
spontaneous	0.117323	0.0860968
P5C reductase	0.204333	0.367229
Pro dehydrogenase	0.203766	0.366748
PGA dehydrogenase	0.237027	0.390289
PSer aminotransferase	0.237027	0.390289
PSer phosphatase	0.237027	0.390289
Threonine synthase	0.241405	0.371584
ANT synthase	0.238079	0.387042
ANT PR-transferase	0.238079	0.387042
PR-ANT isomerase	0.238079	0.387042
Ind-GP synthase	0.238079	0.387042
Ind-GP lyase	0.238079	0.387042
Trp synthase	0.238079	0.387042
AGN dehydrogenase	0.230705	0.390137
B.-chain-aa transaminase	0.236909	0.391871
ATase	0.241028	0.350419
PRA-Gly ligase	0.241028	0.350419
GAR formyltransferase	0.241028	0.350419
FGAM synthase	0.241028	0.350419
FGAM cyclo-ligase	0.241028	0.350419
AIR carboxylase	0.241028	0.350419
SAICAR synthase	0.241028	0.350419
Adenylo-SCA lyase	0.241028	0.350419
AICAR formyltransferase	0.238465	0.391355
IMP cyclohydrolase	0.238465	0.391355
AMP deaminase	0.241025	0.350417
IMP dehydrogenase	0.241025	0.350417
GMP synthase	0.241024	0.350416
Adenylo-SCA synthase	0.238465	0.391355
Adenylo-SCA lyase	0.238465	0.391355
Asp carbamoyltransferase	0.241026	0.350417
DHOase	0.241026	0.350417
DHO dehydrogenase	0.241026	0.350417
ORO PR-transferase	0.241025	0.350417
OMP decarboxylase	0.241025	0.350417
CTP synthase	0.241024	0.350416
adenylate kinase	0.223966	0.345407
adenylate kinase	0.127064	0.214436
guanylate kinase	0.241024	0.350416
UMP/CMP kinase	0.241025	0.350417
Nucleoside-triphosphatase	0.241025	0.350417
Ribonucleoside-diphosphate reductase	0.241022	0.350414
Ribonucleoside-diphosphate reductase	0.241025	0.350417
Ribonucleoside-diphosphate reductase	0.241023	0.350415
Ribonucleoside-diphosphate reductase	0.241026	0.350418
Deoxyuridine-triphosphatase	0.241026	0.350418
Thymidylate synthase	0.241024	0.350416
Thymidine monophosphate kinase	0.241024	0.350416
Nucleoside-diphosphate kinase	0.241022	0.350414
Nucleoside-diphosphate kinase	0.238465	0.391355
Nucleoside-diphosphate kinase	0.241421	0.34919
Nucleoside-diphosphate kinase	0.241022	0.350414
Nucleoside-diphosphate kinase	0.241022	0.350415
Nucleoside-diphosphate kinase	0.241022	0.350414
Nucleoside-diphosphate kinase	0.241024	0.350416
Nucleoside-diphosphate kinase	0.241026	0.350418
SO4 diffusion	0.23653	0.391782
NO2 transporter	0.229285	0.377147
Nucleotide transporter	0.233347	0.391296
ADP/ATP carrier	0.22223	0.374202
Brittle1 protein transporter	0.241025	0.350416
NAD transporter	0.241018	0.350411
NAD transporter	0.241018	0.350411
TP/Pi translocator	0.224762	0.377902
TP/Pi translocator	0.224384	0.386341
TP/Pi translocator	0.194562	0.335227
GCA/GCEA shuffle	0.221992	0.353936
GCA/GCEA shuffle	0.221601	0.355468
Mas exporter	-0.204133	-0.0623588
Dicarboxylate carrier	0.285932	0.387342
Dicarboxylate carrier	0.285932	0.387342
Dicarboxylate transporter	0.23634	0.370931
Di-/ri-carboxylate carrier	0.258057	0.318208
Di-/ri-carboxylate carrier	0.270088	0.327767
Di-/ri-carboxylate carrier	0.263387	0.323672
Di-/ri-carboxylate carrier	0.116273	0.236259
Di-/ri-carboxylate carrier	0.0686157	0.24829
Di-/ri-carboxylate carrier	0.228061	0.356272
Di-/ri-carboxylate carrier	0.229603	0.366923
Di-/ri-carboxylate carrier	0.254899	0.381069
Di-/ri-carboxylate carrier	0.0781369	0.100388
Di-/ri-carboxylate carrier	0.292014	0.281566
Di-/ri-carboxylate carrier	0.177994	0.213125
Di-/ri-carboxylate carrier	0.28637	0.333633
B0	0.117323	0.0860968
B0	0.328269	0.247171
Pro uniporter	0.203766	0.366748
P5C exporter	0.203878	0.36664
PRPP exporter	0.241025	0.350417
Fum exporter	0.206739	0.326722
H-Cys exporter	0.236378	0.391784
ORO exporter	0.241026	0.350417
DHO shuffle	0.241026	0.350417
DHO shuffle	0.241026	0.350417
Gly/Ser shuffle	0.220411	0.353212
O2 diffusion	0.245418	0.348408
O2 diffusion	0.212777	0.38075
O2 diffusion	0.221992	0.353936
CO2 diffusion	0.243369	0.353475
CO2 diffusion	0.210124	0.348498
H2O diffusion	0.049237	0.0146111
H2O diffusion	0.241607	0.318842
H2O diffusion	0.221992	0.353936
NH4 diffusion	0.141551	0.193018
NH4 diffusion	0.215858	0.355126
H2S diffusion	0.236661	0.391757
AC diffusion	0.240599	0.366901
Pyr diffusion	0.366798	0.433392
Pyr diffusion	0.458107	0.456794
Pyr diffusion	0.236895	0.391836
GCA diffusion	0.221992	0.353936
GCEA diffusion	0.221601	0.355468
Mal diffusion	0.221601	0.355468
OAA diffusion	0.221037	0.354313
KG diffusion	0.221564	0.350145
Ala diffusion	0.236895	0.391836
Asp diffusion	0.217967	0.34736
Glu diffusion	0.221564	0.350145
Gly diffusion	0.221992	0.353936
Ser diffusion	0.221601	0.355468
Arg exporter	0.187206	0.291362
Glu importer	0.237151	0.367976
His exporter	0.236661	0.391757
Ile exporter	0.236923	0.391841
Leu exporter	0.23677	0.391834
Lys exporter	0.237202	0.391768
Phe exporter	0.236965	0.390456
Ser importer	0.220411	0.353212
Thr exporter	0.241158	0.369493
Trp exporter	0.238079	0.387042
Tyr exporter	0.230705	0.390137
Val exporter	0.236909	0.391871
Proton sink/source for charge balancing of im-/export	0.137705	0.192068
Import Photon	0.270579	0.209317
Import CO2	0.234552	0.354355
Import H2O	0.230328	0.351868
Import Pi	0.241025	0.350417
Import NO3	0.229285	0.377147
Import SO4	0.23653	0.391782
Export O2	0.2324	0.361267
Maintenance	0.21601	0.379387
Biomass	0.241022	0.350414
Mean	0.225229	0.3391

[truncated: 1 more sheets: S. Figure 7]
